# Supplementary material for: Prediction of Oral Cancer Biomarkers by Salivary Proteomics Data
Source: Int J Mol Sci. 2024 Oct 16;25(20):11120. doi: 10.3390/ijms252011120 (PMC11508456; doi:10.3390/ijms252011120)
Supplement: Supplementary file 1 [file ijms-25-11120-s001.zip]

Archive with 4 entries (4 files):
- Supplementary Appendix_Correct.pdf
- Table S1.csv
- Table S2.csv
- Table S3.xlsx
