# Supplementary material for: Prediction of Oral Cancer Biomarkers by Salivary Proteomics Data
Source: Int J Mol Sci. 2024 Oct 16;25(20):11120. doi: 10.3390/ijms252011120 (PMC11508456; doi:10.3390/ijms252011120)
Supplement: Supplementary file 1 [file ijms-25-11120-s001.zip › Table S1.csv]

Acc	Protein	Exp585	Exp586	Exp587	Exp588	Exp589	Exp590	Exp591	Exp592	Exp593	Exp594	Exp565	Exp566	Exp567	Exp568	Exp569	Exp570	Exp571	Exp572	Exp573	Exp574	Exp575	Exp576	Exp577	Exp578	Exp579	Exp580	Exp581	Exp582	Exp583	Exp584
A0A075B6H9	Immunoglobulin lambda variable 4-69	0.00016062	0.00015955	0.00016534	0.00014843	0.00000000	0.00016446	0.00000000	0.00033668	0.00017382	0.00016720	0.00050649	0.00000000	0.00033782	0.00056408	0.00055378	0.00037251	0.00018953	0.00031630	0.00078114	0.00022878	0.00031174	0.00026292	0.00000000	0.00000000	0.00000000	0.00000000	0.00000000	0.00000000	0.00000000	0.00000000
A0A075B6I0	Immunoglobulin lambda variable 8-61	0.00015667	0.00000000	0.00000000	0.00000000	0.00000000	0.00000000	0.00000000	0.00032840	0.00000000	0.00000000	0.00000000	0.00000000	0.00016476	0.00000000	0.00000000	0.00000000	0.00000000	0.00000000	0.00000000	0.00022316	0.00000000	0.00000000	0.00000000	0.00000000	0.00000000	0.00000000	0.00000000	0.00000000	0.00000000	0.00000000
A0A075B6I1	Immunoglobulin lambda variable 4-60	0.00000000	0.00000000	0.00000000	0.00000000	0.00000000	0.00000000	0.00000000	0.00000000	0.00000000	0.00000000	0.00000000	0.00000000	0.00000000	0.00000000	0.00000000	0.00000000	0.00000000	0.00062733	0.00030985	0.00000000	0.00000000	0.00000000	0.00000000	0.00000000	0.00000000	0.00000000	0.00000000	0.00000000	0.00000000	0.00000000
A0A075B6I4	Immunoglobulin lambda variable 10-54	0.00000000	0.00000000	0.00000000	0.00000000	0.00000000	0.00000000	0.00000000	0.00000000	0.00000000	0.00000000	0.00000000	0.00000000	0.00000000	0.00000000	0.00000000	0.00000000	0.00000000	0.00000000	0.00015890	0.00000000	0.00000000	0.00000000	0.00000000	0.00000000	0.00000000	0.00000000	0.00000000	0.00000000	0.00000000	0.00000000
A0A075B6I9	Immunoglobulin lambda variable 7-46	0.00032674	0.00032455	0.00050451	0.00015097	0.00084390	0.00050180	0.00066592	0.00017122	0.00000000	0.00017006	0.00206061	0.00058101	0.00051539	0.00038248	0.00112648	0.00208385	0.00192773	0.00096513	0.00127119	0.00139617	0.00031707	0.00013371	0.00000000	0.00000000	0.00086360	0.00036570	0.00030868	0.00030160	0.00000000	0.00000000
A0A075B6J9	Immunoglobulin lambda variable 2-18	0.00000000	0.00000000	0.00000000	0.00000000	0.00000000	0.00000000	0.00000000	0.00000000	0.00000000	0.00000000	0.00051079	0.00019203	0.00000000	0.00018962	0.00018616	0.00018784	0.00000000	0.00000000	0.00000000	0.00000000	0.00000000	0.00000000	0.00000000	0.00000000	0.00000000	0.00000000	0.00000000	0.00000000	0.00000000	0.00000000
A0A075B6K4	Immunoglobulin lambda variable 3-10	0.00066485	0.00000000	0.00000000	0.00000000	0.00000000	0.00000000	0.00000000	0.00000000	0.00000000	0.00000000	0.00000000	0.00000000	0.00104870	0.00136197	0.00114607	0.00134915	0.00176513	0.00081826	0.00000000	0.00000000	0.00000000	0.00000000	0.00000000	0.00000000	0.00000000	0.00000000	0.00000000	0.00000000	0.00000000	0.00000000
A0A075B6Q5	Immunoglobulin heavy variable 3-64	0.00000000	0.00000000	0.00000000	0.00000000	0.00000000	0.00000000	0.00000000	0.00000000	0.00000000	0.00000000	0.00000000	0.00000000	0.00017034	0.00000000	0.00000000	0.00037567	0.00019114	0.00000000	0.00000000	0.00069217	0.00000000	0.00000000	0.00000000	0.00000000	0.00000000	0.00000000	0.00000000	0.00000000	0.00000000	0.00000000
A0A075B6R2	Immunoglobulin heavy variable 4-4	0.00000000	0.00000000	0.00000000	0.00000000	0.00000000	0.00033454	0.00044395	0.00000000	0.00000000	0.00000000	0.00051515	0.00000000	0.00000000	0.00000000	0.00000000	0.00113665	0.00096386	0.00000000	0.00000000	0.00000000	0.00000000	0.00000000	0.00000000	0.00000000	0.00000000	0.00000000	0.00000000	0.00000000	0.00000000	0.00000000
A0A075B6S5	Immunoglobulin kappa variable 1-27	0.00016337	0.00016228	0.00000000	0.00000000	0.00067512	0.00000000	0.00110987	0.00119853	0.00000000	0.00000000	0.00000000	0.00000000	0.00000000	0.00057372	0.00018775	0.00037888	0.00057832	0.00016085	0.00031780	0.00093078	0.00000000	0.00000000	0.00000000	0.00000000	0.00043180	0.00000000	0.00030868	0.00000000	0.00000000	0.00000000
A0A087WSY6	Immunoglobulin kappa variable 3D-15	0.00016621	0.00033020	0.00017109	0.00030719	0.00051515	0.00051053	0.00090334	0.00087098	0.00000000	0.00000000	0.00000000	0.00039408	0.00034957	0.00058370	0.00057304	0.00019274	0.00058838	0.00049096	0.00016166	0.00094697	0.00000000	0.00027206	0.00000000	0.00000000	0.00000000	0.00000000	0.00047107	0.00030685	0.00000000	0.00000000
A0A087WW87	Immunoglobulin kappa variable 2-40	0.00063188	0.00062765	0.00048783	0.00043793	0.00081600	0.00097043	0.00150245	0.00132447	0.00017095	0.00032887	0.00224155	0.00112361	0.00132893	0.00184919	0.00181541	0.00164861	0.00186400	0.00155537	0.00138282	0.00135002	0.00045988	0.00012929	0.00029211	0.00014005	0.00104382	0.00053042	0.00044771	0.00014582	0.00070738	0.00117014
A0A0A0MRZ8	Immunoglobulin kappa variable 3D-11	0.00049863	0.00082549	0.00102656	0.00061437	0.00085858	0.00102106	0.00158084	0.00139357	0.00071947	0.00103809	0.00235850	0.00000000	0.00087392	0.00097283	0.00095506	0.00115641	0.00000000	0.00000000	0.00000000	0.00165720	0.00048387	0.00108825	0.00061470	0.00058943	0.00109828	0.00074413	0.00062809	0.00092054	0.00055822	0.00098496
A0A0A0MS14	Immunoglobulin heavy variable 1-45	0.00000000	0.00000000	0.00000000	0.00000000	0.00000000	0.00000000	0.00022197	0.00034244	0.00000000	0.00000000	0.00000000	0.00000000	0.00000000	0.00000000	0.00000000	0.00000000	0.00000000	0.00000000	0.00000000	0.00000000	0.00000000	0.00000000	0.00000000	0.00000000	0.00000000	0.00000000	0.00000000	0.00000000	0.00000000	0.00000000
A0A0A0MS15	Immunoglobulin heavy variable 3-49	0.00000000	0.00000000	0.00000000	0.00029686	0.00000000	0.00000000	0.00000000	0.00000000	0.00017382	0.00033440	0.00050649	0.00076166	0.00033782	0.00037605	0.00000000	0.00037251	0.00037907	0.00094891	0.00093737	0.00045757	0.00015587	0.00000000	0.00000000	0.00000000	0.00021227	0.00000000	0.00030349	0.00088960	0.00000000	0.00023796
A0A0A0MT36	Immunoglobulin kappa variable 6D-21	0.00000000	0.00000000	0.00000000	0.00000000	0.00000000	0.00000000	0.00000000	0.00000000	0.00000000	0.00000000	0.00000000	0.00019877	0.00000000	0.00000000	0.00000000	0.00000000	0.00000000	0.00000000	0.00000000	0.00000000	0.00000000	0.00000000	0.00000000	0.00000000	0.00000000	0.00000000	0.00000000	0.00000000	0.00000000	0.00000000
A0A0A0MT89	Immunoglobulin kappa joining 1	0.00000000	0.00000000	0.00000000	0.00000000	0.00000000	0.00000000	0.00000000	0.00000000	0.00000000	0.00000000	0.00502274	0.00000000	0.00000000	0.00000000	0.00000000	0.00000000	0.00000000	0.00000000	0.00000000	0.00000000	0.00000000	0.00000000	0.00000000	0.00000000	0.00000000	0.00000000	0.00000000	0.00000000	0.00000000	0.00000000
A0A0B4J1U7	Immunoglobulin heavy variable 6-1	0.00142173	0.00000000	0.00000000	0.00058391	0.00212161	0.00177912	0.00000000	0.00115891	0.00000000	0.00000000	0.00273968	0.00299629	0.00000000	0.00258886	0.00272311	0.00000000	0.00000000	0.00000000	0.00184376	0.00270004	0.00076646	0.00000000	0.00000000	0.00000000	0.00187888	0.00000000	0.00104466	0.00000000	0.00106107	0.00070209
A0A0B4J1V0	Immunoglobulin heavy variable 3-15	0.00112437	0.00127639	0.00148808	0.00000000	0.00000000	0.00180902	0.00174595	0.00134673	0.00000000	0.00117040	0.00253247	0.00171374	0.00000000	0.00131619	0.00147673	0.00000000	0.00189533	0.00000000	0.00156229	0.00183028	0.00124695	0.00105167	0.00059404	0.00000000	0.00127364	0.00107867	0.00106222	0.00118613	0.00125873	0.00142777
A0A0B4J1V2	Immunoglobulin heavy variable 2-26	0.00000000	0.00000000	0.00000000	0.00000000	0.00016594	0.00016446	0.00000000	0.00000000	0.00000000	0.00000000	0.00000000	0.00000000	0.00000000	0.00000000	0.00000000	0.00055877	0.00056860	0.00063260	0.00109360	0.00045757	0.00000000	0.00000000	0.00000000	0.00000000	0.00000000	0.00000000	0.00000000	0.00000000	0.00000000	0.00000000
A0A0B4J1X5	Immunoglobulin heavy variable 3-74	0.00147033	0.00000000	0.00117718	0.00181161	0.00185659	0.00200722	0.00000000	0.00154096	0.00000000	0.00000000	0.00206061	0.00135570	0.00120257	0.00152993	0.00187747	0.00246273	0.00250604	0.00096513	0.00127119	0.00302504	0.00174387	0.00147077	0.00000000	0.00072419	0.00000000	0.00000000	0.00154339	0.00180960	0.00201181	0.00290436
A0A0B4J1X8	Immunoglobulin heavy variable 3-43	0.00000000	0.00000000	0.00000000	0.00000000	0.00000000	0.00000000	0.00000000	0.00000000	0.00000000	0.00000000	0.00000000	0.00000000	0.00000000	0.00000000	0.00000000	0.00000000	0.00000000	0.00000000	0.00078776	0.00000000	0.00000000	0.00000000	0.00000000	0.00000000	0.00000000	0.00000000	0.00000000	0.00000000	0.00000000	0.00000000
A0A0B4J1Y9	Immunoglobulin heavy variable 3-72	0.00000000	0.00000000	0.00000000	0.00000000	0.00149349	0.00148011	0.00261892	0.00218843	0.00000000	0.00000000	0.00000000	0.00000000	0.00185800	0.00169224	0.00166133	0.00186257	0.00170579	0.00189781	0.00171852	0.00000000	0.00000000	0.00000000	0.00000000	0.00000000	0.00127364	0.00000000	0.00000000	0.00000000	0.00107891	0.00000000
A0A0B4J2D5	Glutamine amidotransferase-like class 1 domain-containing protein 3B, mitochondrial	0.00000000	0.00000000	0.00000000	0.00006591	0.00000000	0.00000000	0.00000000	0.00000000	0.00000000	0.00000000	0.00000000	0.00000000	0.00000000	0.00000000	0.00000000	0.00000000	0.00000000	0.00000000	0.00000000	0.00000000	0.00000000	0.00000000	0.00000000	0.00000000	0.00000000	0.00000000	0.00000000	0.00000000	0.00000000	0.00000000
A0A0B4J2D5-1	Isoform 1 of Glutamine amidotransferase-like class 1 domain-containing protein 3B, mitochondrial	0.00000000	0.00000000	0.00000000	0.00006591	0.00000000	0.00000000	0.00000000	0.00000000	0.00000000	0.00000000	0.00000000	0.00000000	0.00000000	0.00000000	0.00000000	0.00000000	0.00000000	0.00000000	0.00000000	0.00000000	0.00000000	0.00000000	0.00000000	0.00000000	0.00000000	0.00000000	0.00000000	0.00000000	0.00000000	0.00000000
A0A0B4J2D9	Immunoglobulin kappa variable 1D-13	0.00000000	0.00000000	0.00016817	0.00015097	0.00000000	0.00000000	0.00000000	0.00000000	0.00000000	0.00000000	0.00103031	0.00000000	0.00000000	0.00000000	0.00000000	0.00000000	0.00019277	0.00032171	0.00031780	0.00000000	0.00000000	0.00000000	0.00000000	0.00000000	0.00000000	0.00000000	0.00000000	0.00000000	0.00000000	0.00000000
A0A0C4DH24	Immunoglobulin kappa variable 6-21	0.00000000	0.00016655	0.00000000	0.00000000	0.00000000	0.00000000	0.00000000	0.00000000	0.00000000	0.00000000	0.00000000	0.00000000	0.00000000	0.00000000	0.00000000	0.00000000	0.00000000	0.00000000	0.00000000	0.00000000	0.00000000	0.00000000	0.00000000	0.00000000	0.00000000	0.00000000	0.00000000	0.00000000	0.00000000	0.00000000
A0A0C4DH25	Immunoglobulin kappa variable 3D-20	0.00131823	0.00000000	0.00000000	0.00152269	0.00187259	0.00000000	0.00000000	0.00000000	0.00089159	0.00120067	0.00311756	0.00195340	0.00207932	0.00231467	0.00246176	0.00229289	0.00233321	0.00194689	0.00144242	0.00305112	0.00000000	0.00000000	0.00000000	0.00000000	0.00217762	0.00000000	0.00000000	0.00167310	0.00000000	0.00000000
A0A0C4DH29	Immunoglobulin heavy variable 1-3	0.00000000	0.00000000	0.00000000	0.00000000	0.00000000	0.00000000	0.00199777	0.00000000	0.00000000	0.00000000	0.00000000	0.00000000	0.00000000	0.00000000	0.00000000	0.00132609	0.00115664	0.00000000	0.00000000	0.00000000	0.00000000	0.00000000	0.00000000	0.00000000	0.00000000	0.00000000	0.00000000	0.00000000	0.00000000	0.00000000
A0A0C4DH31	Immunoglobulin heavy variable 1-18	0.00000000	0.00000000	0.00000000	0.00000000	0.00000000	0.00016727	0.00088790	0.00000000	0.00000000	0.00000000	0.00000000	0.00000000	0.00000000	0.00000000	0.00000000	0.00000000	0.00000000	0.00048256	0.00063560	0.00000000	0.00000000	0.00000000	0.00000000	0.00000000	0.00000000	0.00000000	0.00000000	0.00000000	0.00000000	0.00000000
A0A0C4DH32	Immunoglobulin heavy variable 3-20	0.00000000	0.00000000	0.00000000	0.00000000	0.00000000	0.00000000	0.00000000	0.00000000	0.00000000	0.00085029	0.00000000	0.00000000	0.00000000	0.00000000	0.00000000	0.00132609	0.00000000	0.00144769	0.00000000	0.00000000	0.00000000	0.00000000	0.00000000	0.00000000	0.00000000	0.00000000	0.00000000	0.00030160	0.00000000	0.00000000
A0A0C4DH34	Immunoglobulin heavy variable 4-28	0.00000000	0.00000000	0.00000000	0.00000000	0.00033756	0.00066907	0.00066592	0.00034244	0.00000000	0.00000000	0.00077273	0.00000000	0.00034359	0.00057372	0.00056324	0.00132609	0.00134941	0.00048256	0.00015890	0.00069809	0.00000000	0.00000000	0.00015105	0.00014484	0.00000000	0.00000000	0.00000000	0.00000000	0.00000000	0.00000000
A0A0C4DH38	Immunoglobulin heavy variable 5-51	0.00032674	0.00032455	0.00050451	0.00000000	0.00101268	0.00117088	0.00221974	0.00188340	0.00017679	0.00051017	0.00128788	0.00038734	0.00068718	0.00038248	0.00037549	0.00113665	0.00096386	0.00080427	0.00047670	0.00000000	0.00095120	0.00040112	0.00000000	0.00014484	0.00000000	0.00073141	0.00046302	0.00030160	0.00073157	0.00024203
A0A0C4DH43	Immunoglobulin heavy variable 2-70D	0.00000000	0.00000000	0.00000000	0.00000000	0.00000000	0.00000000	0.00043649	0.00000000	0.00000000	0.00000000	0.00000000	0.00000000	0.00000000	0.00000000	0.00000000	0.00000000	0.00000000	0.00000000	0.00000000	0.00000000	0.00000000	0.00000000	0.00000000	0.00000000	0.00000000	0.00000000	0.00000000	0.00000000	0.00000000	0.00000000
A0A0C4DH67	Immunoglobulin kappa variable 1-8	0.00000000	0.00000000	0.00000000	0.00000000	0.00000000	0.00068071	0.00000000	0.00000000	0.00000000	0.00000000	0.00000000	0.00000000	0.00000000	0.00000000	0.00000000	0.00000000	0.00000000	0.00000000	0.00000000	0.00000000	0.00000000	0.00000000	0.00000000	0.00000000	0.00000000	0.00000000	0.00000000	0.00000000	0.00000000	0.00000000
A0A0C4DH68	Immunoglobulin kappa variable 2-24	0.00031857	0.00031644	0.00000000	0.00029439	0.00082280	0.00048926	0.00000000	0.00083469	0.00017237	0.00049742	0.00276251	0.00056649	0.00150751	0.00186460	0.00146443	0.00258587	0.00225544	0.00125466	0.00108449	0.00181503	0.00015457	0.00000000	0.00000000	0.00000000	0.00021050	0.00000000	0.00015048	0.00029406	0.00035664	0.00070794
A0A0C4DH72	Immunoglobulin kappa variable 1-6	0.00000000	0.00000000	0.00000000	0.00000000	0.00050634	0.00050180	0.00221974	0.00154096	0.00000000	0.00000000	0.00025758	0.00019367	0.00017180	0.00038248	0.00018775	0.00018944	0.00077109	0.00032171	0.00047670	0.00139617	0.00000000	0.00000000	0.00000000	0.00000000	0.00000000	0.00000000	0.00015434	0.00030160	0.00000000	0.00000000
A0A0J9YX35	Immunoglobulin heavy variable 3-64D	0.00000000	0.00000000	0.00000000	0.00000000	0.00000000	0.00000000	0.00000000	0.00000000	0.00000000	0.00017006	0.00000000	0.00000000	0.00000000	0.00000000	0.00000000	0.00037888	0.00038555	0.00000000	0.00000000	0.00000000	0.00015853	0.00000000	0.00000000	0.00000000	0.00000000	0.00000000	0.00000000	0.00000000	0.00000000	0.00000000
A0A0J9YXX1	Immunoglobulin heavy variable 5-10-1	0.00032674	0.00032455	0.00050451	0.00030194	0.00118146	0.00117088	0.00000000	0.00119853	0.00000000	0.00000000	0.00077273	0.00000000	0.00000000	0.00000000	0.00000000	0.00113665	0.00115664	0.00000000	0.00015890	0.00000000	0.00063413	0.00026741	0.00000000	0.00000000	0.00021590	0.00000000	0.00000000	0.00000000	0.00000000	0.00000000
A0A1B0GUS4	Ubiquitin-conjugating enzyme E2 L5	0.00000000	0.00012329	0.00000000	0.00000000	0.00000000	0.00000000	0.00000000	0.00000000	0.00000000	0.00000000	0.00000000	0.00000000	0.00000000	0.00000000	0.00000000	0.00014393	0.00014646	0.00000000	0.00000000	0.00053036	0.00000000	0.00000000	0.00000000	0.00000000	0.00000000	0.00000000	0.00011726	0.00000000	0.00000000	0.00000000
A0M8Q6	Immunoglobulin lambda constant 7	0.00000000	0.00000000	0.00000000	0.00000000	0.00000000	0.00978518	0.00000000	0.00000000	0.00000000	0.00000000	0.01194086	0.00000000	0.00853308	0.00886563	0.00932537	0.00669120	0.00638332	0.00834470	0.00947099	0.01155794	0.00979915	0.00000000	0.00600207	0.00463619	0.01239192	0.01150415	0.00919921	0.00832247	0.00000000	0.00000000
A1L0T0	Acetolactate synthase-like protein	0.00000000	0.00000000	0.00000000	0.00000000	0.00000000	0.00000000	0.00000000	0.00000000	0.00000000	0.00000000	0.00000000	0.00000000	0.00000000	0.00000000	0.00000000	0.00000000	0.00000000	0.00000000	0.00000000	0.00000000	0.00000000	0.00002475	0.00000000	0.00002681	0.00000000	0.00000000	0.00000000	0.00000000	0.00000000	0.00000000
A2NJV5	Immunoglobulin kappa variable 2-29	0.00000000	0.00000000	0.00000000	0.00000000	0.00000000	0.00000000	0.00151497	0.00000000	0.00000000	0.00000000	0.00000000	0.00000000	0.00000000	0.00000000	0.00000000	0.00000000	0.00000000	0.00000000	0.00000000	0.00000000	0.00000000	0.00000000	0.00000000	0.00000000	0.00000000	0.00000000	0.00000000	0.00000000	0.00000000	0.00000000
A4D1P6	WD repeat-containing protein 91	0.00002559	0.00000000	0.00000000	0.00002365	0.00000000	0.00000000	0.00000000	0.00000000	0.00000000	0.00000000	0.00000000	0.00000000	0.00000000	0.00000000	0.00000000	0.00000000	0.00000000	0.00000000	0.00000000	0.00000000	0.00002483	0.00002094	0.00000000	0.00000000	0.00003382	0.00002864	0.00000000	0.00000000	0.00000000	0.00003791
A4D1P6-1	Isoform 1 of WD repeat-containing protein 91	0.00002559	0.00000000	0.00000000	0.00002365	0.00000000	0.00000000	0.00000000	0.00000000	0.00000000	0.00000000	0.00000000	0.00000000	0.00000000	0.00000000	0.00000000	0.00000000	0.00000000	0.00000000	0.00000000	0.00000000	0.00002483	0.00002094	0.00000000	0.00000000	0.00003382	0.00002864	0.00000000	0.00000000	0.00000000	0.00003791
A5A3E0	POTE ankyrin domain family member F	0.00053342	0.00063582	0.00049418	0.00046007	0.00000000	0.00000000	0.00000000	0.00000000	0.00057725	0.00000000	0.00000000	0.00000000	0.00000000	0.00000000	0.00000000	0.00000000	0.00000000	0.00000000	0.00000000	0.00000000	0.00000000	0.00065485	0.00064115	0.00000000	0.00000000	0.00000000	0.00057113	0.00047597	0.00000000	0.00000000
A6ND91	Putative L-aspartate dehydrogenase	0.00000000	0.00000000	0.00000000	0.00000000	0.00000000	0.00000000	0.00000000	0.00000000	0.00000000	0.00000000	0.00000000	0.00000000	0.00000000	0.00000000	0.00000000	0.00000000	0.00000000	0.00000000	0.00006569	0.00000000	0.00000000	0.00000000	0.00000000	0.00000000	0.00000000	0.00000000	0.00000000	0.00000000	0.00000000	0.00000000
A6ND91-1	Isoform 1 of Putative L-aspartate dehydrogenase	0.00000000	0.00000000	0.00000000	0.00000000	0.00000000	0.00000000	0.00000000	0.00000000	0.00000000	0.00000000	0.00000000	0.00000000	0.00000000	0.00000000	0.00000000	0.00000000	0.00000000	0.00000000	0.00006569	0.00000000	0.00000000	0.00000000	0.00000000	0.00000000	0.00000000	0.00000000	0.00000000	0.00000000	0.00000000	0.00000000
A6NEC2	Puromycin-sensitive aminopeptidase-like protein	0.00003999	0.00003972	0.00000000	0.00007390	0.00000000	0.00000000	0.00000000	0.00000000	0.00000000	0.00000000	0.00000000	0.00000000	0.00000000	0.00000000	0.00000000	0.00000000	0.00000000	0.00000000	0.00000000	0.00000000	0.00000000	0.00000000	0.00000000	0.00000000	0.00005285	0.00000000	0.00000000	0.00000000	0.00000000	0.00000000
A6NEC2-1	Isoform 1 of Puromycin-sensitive aminopeptidase-like protein	0.00003999	0.00003972	0.00000000	0.00007390	0.00000000	0.00000000	0.00000000	0.00000000	0.00000000	0.00000000	0.00000000	0.00000000	0.00000000	0.00000000	0.00000000	0.00000000	0.00000000	0.00000000	0.00000000	0.00000000	0.00000000	0.00000000	0.00000000	0.00000000	0.00005285	0.00000000	0.00000000	0.00000000	0.00000000	0.00000000
A6NM11	Leucine-rich repeat-containing protein 37A2	0.00000000	0.00000000	0.00000000	0.00001039	0.00001162	0.00000000	0.00001528	0.00000000	0.00000000	0.00000000	0.00000000	0.00000000	0.00000000	0.00000000	0.00000000	0.00000000	0.00000000	0.00000000	0.00000000	0.00001602	0.00000000	0.00000000	0.00002079	0.00000000	0.00002972	0.00002517	0.00000000	0.00000000	0.00001259	0.00000000
A6NMB1	Sialic acid-binding Ig-like lectin 16	0.00000000	0.00000000	0.00000000	0.00000000	0.00000000	0.00000000	0.00000000	0.00000000	0.00000000	0.00000000	0.00000000	0.00000000	0.00000000	0.00000000	0.00000000	0.00000000	0.00000000	0.00000000	0.00003865	0.00000000	0.00000000	0.00000000	0.00000000	0.00000000	0.00000000	0.00000000	0.00000000	0.00000000	0.00000000	0.00000000
A6NMY6	Putative annexin A2-like protein	0.00000000	0.00000000	0.00000000	0.00000000	0.00000000	0.00000000	0.00000000	0.00017728	0.00000000	0.00000000	0.00000000	0.00000000	0.00000000	0.00000000	0.00000000	0.00000000	0.00000000	0.00000000	0.00000000	0.00032124	0.00000000	0.00000000	0.00000000	0.00000000	0.00000000	0.00000000	0.00000000	0.00000000	0.00000000	0.00000000
A8K2U0	Alpha-2-macroglobulin-like protein 1	0.00069674	0.00077042	0.00117729	0.00108117	0.00028521	0.00026919	0.00085736	0.00086798	0.00113809	0.00123157	0.00078761	0.00140258	0.00134093	0.00152348	0.00151076	0.00216463	0.00218719	0.00047891	0.00057538	0.00292102	0.00167114	0.00152779	0.00133700	0.00143354	0.00151146	0.00160379	0.00173871	0.00178378	0.00141282	0.00155805
A8K2U0-1	Isoform 1 of Alpha-2-macroglobulin-like protein 1	0.00069674	0.00077042	0.00117729	0.00108117	0.00028521	0.00026919	0.00085736	0.00086798	0.00113809	0.00123157	0.00078761	0.00140258	0.00134093	0.00152348	0.00151076	0.00216463	0.00218719	0.00047891	0.00057538	0.00292102	0.00167114	0.00152779	0.00133700	0.00143354	0.00151146	0.00160379	0.00173871	0.00178378	0.00141282	0.00155805
A8MTJ3	Guanine nucleotide-binding protein G(t) subunit alpha-3	0.00000000	0.00000000	0.00016674	0.00000000	0.00000000	0.00000000	0.00000000	0.00000000	0.00005843	0.00016862	0.00000000	0.00000000	0.00000000	0.00000000	0.00000000	0.00000000	0.00000000	0.00000000	0.00010504	0.00000000	0.00000000	0.00000000	0.00000000	0.00000000	0.00007136	0.00012087	0.00000000	0.00000000	0.00000000	0.00000000
A8MVU1	Putative neutrophil cytosol factor 1C	0.00010445	0.00010375	0.00005376	0.00000000	0.00037768	0.00037430	0.00000000	0.00000000	0.00000000	0.00005436	0.00016468	0.00006191	0.00000000	0.00006113	0.00006002	0.00006056	0.00006162	0.00015426	0.00010159	0.00044632	0.00015204	0.00008548	0.00014486	0.00013890	0.00000000	0.00000000	0.00000000	0.00000000	0.00035079	0.00030948
A8MXY4	Zinc finger protein 99	0.00000000	0.00000000	0.00000000	0.00000000	0.00000000	0.00000000	0.00000000	0.00000000	0.00000000	0.00002303	0.00000000	0.00000000	0.00000000	0.00000000	0.00000000	0.00000000	0.00000000	0.00000000	0.00000000	0.00000000	0.00000000	0.00007242	0.00002045	0.00003923	0.00000000	0.00000000	0.00000000	0.00004084	0.00000000	0.00000000
B3EWG3	Protein FAM25A	0.00000000	0.00000000	0.00000000	0.00039693	0.00000000	0.00000000	0.00000000	0.00000000	0.00000000	0.00000000	0.00000000	0.00000000	0.00000000	0.00000000	0.00000000	0.00000000	0.00000000	0.00000000	0.00000000	0.00000000	0.00000000	0.00035154	0.00019857	0.00057122	0.00085148	0.00072114	0.00020290	0.00039649	0.00000000	0.00000000
B3EWG4	Putative protein FAM25BP	0.00000000	0.00000000	0.00000000	0.00039693	0.00000000	0.00000000	0.00000000	0.00000000	0.00000000	0.00000000	0.00000000	0.00000000	0.00000000	0.00000000	0.00000000	0.00000000	0.00000000	0.00000000	0.00000000	0.00000000	0.00000000	0.00035154	0.00019857	0.00057122	0.00085148	0.00072114	0.00020290	0.00039649	0.00000000	0.00000000
B3EWG5	Protein FAM25C	0.00000000	0.00000000	0.00000000	0.00039693	0.00000000	0.00000000	0.00000000	0.00000000	0.00000000	0.00000000	0.00000000	0.00000000	0.00000000	0.00000000	0.00000000	0.00000000	0.00000000	0.00000000	0.00000000	0.00000000	0.00000000	0.00035154	0.00019857	0.00057122	0.00085148	0.00072114	0.00020290	0.00039649	0.00000000	0.00000000
B3EWG6	Protein FAM25G	0.00000000	0.00000000	0.00000000	0.00039693	0.00000000	0.00000000	0.00000000	0.00000000	0.00000000	0.00000000	0.00000000	0.00000000	0.00000000	0.00000000	0.00000000	0.00000000	0.00000000	0.00000000	0.00000000	0.00000000	0.00000000	0.00035154	0.00019857	0.00057122	0.00085148	0.00072114	0.00020290	0.00039649	0.00000000	0.00000000
B5ME19	Eukaryotic translation initiation factor 3 subunit C-like protein	0.00000000	0.00000000	0.00000000	0.00000000	0.00000000	0.00000000	0.00000000	0.00000000	0.00002263	0.00002177	0.00000000	0.00000000	0.00000000	0.00000000	0.00000000	0.00000000	0.00000000	0.00000000	0.00000000	0.00000000	0.00004059	0.00003423	0.00003867	0.00003708	0.00005527	0.00000000	0.00003951	0.00001930	0.00004682	0.00000000
B9A064	Immunoglobulin lambda-like polypeptide 5	0.00000000	0.00000000	0.00000000	0.00000000	0.00000000	0.00000000	0.00000000	0.00000000	0.00560617	0.00000000	0.00000000	0.00000000	0.00000000	0.00000000	0.00000000	0.00000000	0.00000000	0.00000000	0.00000000	0.00000000	0.00000000	0.00000000	0.00000000	0.00443449	0.00755453	0.00000000	0.00000000	0.00000000	0.00759941	0.00727786
B9A064-1	Isoform 1 of Immunoglobulin lambda-like polypeptide 5	0.00000000	0.00000000	0.00000000	0.00000000	0.00000000	0.00000000	0.00000000	0.00000000	0.00560617	0.00000000	0.00000000	0.00000000	0.00000000	0.00000000	0.00000000	0.00000000	0.00000000	0.00000000	0.00000000	0.00000000	0.00000000	0.00000000	0.00000000	0.00443449	0.00755453	0.00000000	0.00000000	0.00000000	0.00759941	0.00727786
C9JRZ8	Aldo-keto reductase family 1 member B15	0.00000000	0.00000000	0.00000000	0.00000000	0.00000000	0.00000000	0.00000000	0.00000000	0.00000000	0.00000000	0.00000000	0.00000000	0.00000000	0.00000000	0.00000000	0.00000000	0.00000000	0.00000000	0.00000000	0.00000000	0.00000000	0.00000000	0.00000000	0.00000000	0.00000000	0.00000000	0.00011429	0.00000000	0.00000000	0.00000000
C9JRZ8-1	Isoform 1 of Aldo-keto reductase family 1 member B15	0.00000000	0.00000000	0.00000000	0.00000000	0.00000000	0.00000000	0.00000000	0.00000000	0.00000000	0.00000000	0.00000000	0.00000000	0.00000000	0.00000000	0.00000000	0.00000000	0.00000000	0.00000000	0.00000000	0.00000000	0.00000000	0.00000000	0.00000000	0.00000000	0.00000000	0.00000000	0.00011429	0.00000000	0.00000000	0.00000000
C9JRZ8-2	Isoform 2 of Aldo-keto reductase family 1 member B15	0.00000000	0.00000000	0.00000000	0.00000000	0.00000000	0.00000000	0.00000000	0.00000000	0.00000000	0.00000000	0.00000000	0.00000000	0.00000000	0.00000000	0.00000000	0.00000000	0.00000000	0.00000000	0.00000000	0.00000000	0.00000000	0.00000000	0.00000000	0.00000000	0.00000000	0.00000000	0.00011429	0.00000000	0.00000000	0.00000000
O00115	Deoxyribonuclease-2-alpha	0.00000000	0.00000000	0.00000000	0.00000000	0.00000000	0.00000000	0.00000000	0.00000000	0.00000000	0.00000000	0.00000000	0.00000000	0.00000000	0.00000000	0.00000000	0.00000000	0.00000000	0.00000000	0.00000000	0.00007563	0.00000000	0.00000000	0.00000000	0.00000000	0.00000000	0.00000000	0.00000000	0.00000000	0.00000000	0.00000000
O00115-1	Isoform 1 of Deoxyribonuclease-2-alpha	0.00000000	0.00000000	0.00000000	0.00000000	0.00000000	0.00000000	0.00000000	0.00000000	0.00000000	0.00000000	0.00000000	0.00000000	0.00000000	0.00000000	0.00000000	0.00000000	0.00000000	0.00000000	0.00000000	0.00007563	0.00000000	0.00000000	0.00000000	0.00000000	0.00000000	0.00000000	0.00000000	0.00000000	0.00000000	0.00000000
O00148	ATP-dependent RNA helicase DDX39A	0.00000000	0.00000000	0.00000000	0.00004137	0.00004625	0.00004583	0.00000000	0.00000000	0.00000000	0.00000000	0.00000000	0.00000000	0.00000000	0.00000000	0.00000000	0.00000000	0.00000000	0.00000000	0.00000000	0.00000000	0.00008688	0.00007327	0.00000000	0.00003969	0.00000000	0.00000000	0.00004229	0.00000000	0.00000000	0.00000000
O00148-1	Isoform 1 of ATP-dependent RNA helicase DDX39A	0.00000000	0.00000000	0.00000000	0.00004137	0.00004625	0.00004583	0.00000000	0.00000000	0.00000000	0.00000000	0.00000000	0.00000000	0.00000000	0.00000000	0.00000000	0.00000000	0.00000000	0.00000000	0.00000000	0.00000000	0.00008688	0.00007327	0.00000000	0.00003969	0.00000000	0.00000000	0.00004229	0.00000000	0.00000000	0.00000000
O00151	PDZ and LIM domain protein 1	0.00000000	0.00000000	0.00000000	0.00000000	0.00000000	0.00000000	0.00000000	0.00000000	0.00000000	0.00000000	0.00000000	0.00000000	0.00000000	0.00000000	0.00000000	0.00000000	0.00000000	0.00000000	0.00000000	0.00000000	0.00000000	0.00000000	0.00000000	0.00000000	0.00000000	0.00000000	0.00000000	0.00005363	0.00000000	0.00000000
O00159	Unconventional myosin-Ic	0.00000000	0.00000000	0.00000000	0.00000000	0.00000000	0.00000000	0.00000000	0.00000000	0.00000000	0.00000000	0.00000000	0.00000000	0.00000000	0.00000000	0.00000000	0.00000000	0.00000000	0.00000000	0.00000000	0.00000000	0.00000000	0.00001472	0.00000000	0.00000000	0.00000000	0.00000000	0.00000000	0.00000000	0.00000000	0.00000000
O00159-1	Isoform 1 of Unconventional myosin-Ic	0.00000000	0.00000000	0.00000000	0.00000000	0.00000000	0.00000000	0.00000000	0.00000000	0.00000000	0.00000000	0.00000000	0.00000000	0.00000000	0.00000000	0.00000000	0.00000000	0.00000000	0.00000000	0.00000000	0.00000000	0.00000000	0.00001472	0.00000000	0.00000000	0.00000000	0.00000000	0.00000000	0.00000000	0.00000000	0.00000000
O00160	Unconventional myosin-If	0.00005222	0.00005188	0.00000000	0.00000000	0.00012589	0.00005347	0.00000000	0.00000000	0.00000000	0.00000000	0.00000000	0.00002064	0.00005492	0.00002038	0.00002001	0.00002019	0.00002054	0.00005142	0.00006773	0.00007439	0.00000000	0.00004274	0.00003219	0.00000000	0.00000000	0.00001948	0.00000000	0.00000000	0.00005847	0.00005158
O00194	Ras-related protein Rab-27B	0.00000000	0.00000000	0.00000000	0.00000000	0.00018117	0.00008977	0.00000000	0.00000000	0.00000000	0.00000000	0.00000000	0.00000000	0.00000000	0.00000000	0.00000000	0.00000000	0.00000000	0.00000000	0.00000000	0.00000000	0.00000000	0.00007176	0.00016214	0.00007773	0.00000000	0.00000000	0.00000000	0.00000000	0.00000000	0.00000000
O00204	Sulfotransferase family cytosolic 2B member 1	0.00000000	0.00000000	0.00000000	0.00014518	0.00000000	0.00005362	0.00000000	0.00000000	0.00017001	0.00010902	0.00000000	0.00000000	0.00000000	0.00000000	0.00000000	0.00000000	0.00000000	0.00000000	0.00000000	0.00000000	0.00055899	0.00051431	0.00048419	0.00060356	0.00041524	0.00052752	0.00059368	0.00043505	0.00023450	0.00007758
O00204-1	Isoform 1 of Sulfotransferase family cytosolic 2B member 1	0.00000000	0.00000000	0.00000000	0.00014518	0.00000000	0.00005362	0.00000000	0.00000000	0.00017001	0.00010902	0.00000000	0.00000000	0.00000000	0.00000000	0.00000000	0.00000000	0.00000000	0.00000000	0.00000000	0.00000000	0.00055899	0.00051431	0.00048419	0.00060356	0.00041524	0.00052752	0.00059368	0.00043505	0.00023450	0.00007758
O00217	NADH dehydrogenase [ubiquinone] iron-sulfur protein 8, mitochondrial	0.00000000	0.00000000	0.00000000	0.00000000	0.00000000	0.00000000	0.00000000	0.00000000	0.00009850	0.00009475	0.00000000	0.00000000	0.00000000	0.00000000	0.00000000	0.00000000	0.00000000	0.00000000	0.00000000	0.00000000	0.00000000	0.00007449	0.00000000	0.00000000	0.00000000	0.00000000	0.00008599	0.00000000	0.00000000	0.00000000
O00231	26S proteasome non-ATPase regulatory subunit 11	0.00000000	0.00000000	0.00000000	0.00000000	0.00000000	0.00000000	0.00000000	0.00000000	0.00000000	0.00000000	0.00000000	0.00000000	0.00000000	0.00000000	0.00000000	0.00000000	0.00000000	0.00000000	0.00000000	0.00000000	0.00000000	0.00000000	0.00004188	0.00000000	0.00000000	0.00000000	0.00000000	0.00004181	0.00000000	0.00000000
O00231-1	Isoform 1 of 26S proteasome non-ATPase regulatory subunit 11	0.00000000	0.00000000	0.00000000	0.00000000	0.00000000	0.00000000	0.00000000	0.00000000	0.00000000	0.00000000	0.00000000	0.00000000	0.00000000	0.00000000	0.00000000	0.00000000	0.00000000	0.00000000	0.00000000	0.00000000	0.00000000	0.00000000	0.00004188	0.00000000	0.00000000	0.00000000	0.00000000	0.00004181	0.00000000	0.00000000
O00232	26S proteasome non-ATPase regulatory subunit 12	0.00004192	0.00004164	0.00004315	0.00000000	0.00004331	0.00004292	0.00000000	0.00000000	0.00013608	0.00000000	0.00000000	0.00000000	0.00000000	0.00000000	0.00000000	0.00000000	0.00000000	0.00000000	0.00000000	0.00000000	0.00000000	0.00013723	0.00011627	0.00011149	0.00000000	0.00000000	0.00003960	0.00000000	0.00014078	0.00006210
O00232-1	Isoform 1 of 26S proteasome non-ATPase regulatory subunit 12	0.00004192	0.00004164	0.00004315	0.00000000	0.00004331	0.00004292	0.00000000	0.00000000	0.00013608	0.00000000	0.00000000	0.00000000	0.00000000	0.00000000	0.00000000	0.00000000	0.00000000	0.00000000	0.00000000	0.00000000	0.00000000	0.00013723	0.00011627	0.00011149	0.00000000	0.00000000	0.00003960	0.00000000	0.00014078	0.00006210
O00264	Membrane-associated progesterone receptor component 1	0.00000000	0.00000000	0.00000000	0.00000000	0.00000000	0.00000000	0.00000000	0.00000000	0.00000000	0.00000000	0.00000000	0.00000000	0.00000000	0.00000000	0.00000000	0.00000000	0.00000000	0.00000000	0.00000000	0.00000000	0.00000000	0.00000000	0.00000000	0.00000000	0.00000000	0.00000000	0.00009260	0.00009048	0.00000000	0.00000000
O00264-1	Isoform 1 of Membrane-associated progesterone receptor component 1	0.00000000	0.00000000	0.00000000	0.00000000	0.00000000	0.00000000	0.00000000	0.00000000	0.00000000	0.00000000	0.00000000	0.00000000	0.00000000	0.00000000	0.00000000	0.00000000	0.00000000	0.00000000	0.00000000	0.00000000	0.00000000	0.00000000	0.00000000	0.00000000	0.00000000	0.00000000	0.00009260	0.00009048	0.00000000	0.00000000
O00299	Chloride intracellular channel protein 1	0.00015863	0.00015756	0.00032657	0.00043975	0.00040970	0.00048723	0.00032329	0.00041561	0.00034332	0.00041280	0.00062524	0.00065816	0.00033361	0.00009284	0.00018229	0.00027591	0.00018717	0.00031236	0.00038571	0.00033891	0.00084661	0.00051929	0.00058665	0.00042189	0.00083852	0.00053262	0.00029971	0.00021963	0.00088790	0.00058750
O00303	Eukaryotic translation initiation factor 3 subunit F	0.00000000	0.00000000	0.00011023	0.00000000	0.00000000	0.00000000	0.00000000	0.00000000	0.00005794	0.00005573	0.00000000	0.00000000	0.00000000	0.00000000	0.00000000	0.00000000	0.00000000	0.00000000	0.00000000	0.00000000	0.00005196	0.00008764	0.00009901	0.00009494	0.00014152	0.00011985	0.00010116	0.00004942	0.00000000	0.00000000
O00391	Sulfhydryl oxidase 1	0.00017912	0.00025417	0.00021072	0.00021281	0.00044940	0.00036678	0.00118208	0.00107269	0.00019383	0.00023972	0.00048412	0.00039434	0.00037671	0.00038939	0.00038228	0.00050442	0.00045290	0.00025194	0.00017421	0.00072893	0.00017381	0.00010471	0.00014195	0.00011343	0.00016908	0.00025776	0.00012087	0.00014172	0.00002865	0.00000000
O00391-1	Isoform 1 of Sulfhydryl oxidase 1	0.00017912	0.00025417	0.00021072	0.00021281	0.00044940	0.00036678	0.00118208	0.00107269	0.00019383	0.00023972	0.00048412	0.00039434	0.00037671	0.00038939	0.00038228	0.00050442	0.00045290	0.00025194	0.00017421	0.00072893	0.00017381	0.00010471	0.00014195	0.00011343	0.00016908	0.00025776	0.00012087	0.00014172	0.00002865	0.00000000
O00410	Importin-5	0.00000000	0.00000000	0.00000000	0.00000000	0.00000000	0.00000000	0.00000000	0.00000000	0.00000000	0.00000000	0.00000000	0.00000000	0.00000000	0.00000000	0.00000000	0.00000000	0.00000000	0.00000000	0.00000000	0.00000000	0.00000000	0.00000000	0.00000000	0.00001545	0.00000000	0.00000000	0.00000000	0.00000000	0.00000000	0.00000000
O00410-1	Isoform 1 of Importin-5	0.00000000	0.00000000	0.00000000	0.00000000	0.00000000	0.00000000	0.00000000	0.00000000	0.00000000	0.00000000	0.00000000	0.00000000	0.00000000	0.00000000	0.00000000	0.00000000	0.00000000	0.00000000	0.00000000	0.00000000	0.00000000	0.00000000	0.00000000	0.00001545	0.00000000	0.00000000	0.00000000	0.00000000	0.00000000	0.00000000
O00462	Beta-mannosidase	0.00000000	0.00000000	0.00000000	0.00000000	0.00000000	0.00000000	0.00000000	0.00000000	0.00000000	0.00000000	0.00000000	0.00000000	0.00000000	0.00005091	0.00002499	0.00010086	0.00007698	0.00002141	0.00000000	0.00009292	0.00000000	0.00000000	0.00000000	0.00000000	0.00000000	0.00000000	0.00000000	0.00000000	0.00000000	0.00000000
O00468	Agrin	0.00000000	0.00000000	0.00000000	0.00000000	0.00000000	0.00000946	0.00000000	0.00000000	0.00000000	0.00000000	0.00000000	0.00000000	0.00000000	0.00000000	0.00000000	0.00000000	0.00000000	0.00000000	0.00000000	0.00000000	0.00000000	0.00000000	0.00000000	0.00000000	0.00000000	0.00000000	0.00000000	0.00000000	0.00000000	0.00000000
O00468-1	Isoform 1 of Agrin	0.00000000	0.00000000	0.00000000	0.00000000	0.00000000	0.00000946	0.00000000	0.00000000	0.00000000	0.00000000	0.00000000	0.00000000	0.00000000	0.00000000	0.00000000	0.00000000	0.00000000	0.00000000	0.00000000	0.00000000	0.00000000	0.00000000	0.00000000	0.00000000	0.00000000	0.00000000	0.00000000	0.00000000	0.00000000	0.00000000
O00487	26S proteasome non-ATPase regulatory subunit 14	0.00000000	0.00000000	0.00000000	0.00005698	0.00000000	0.00000000	0.00000000	0.00000000	0.00000000	0.00000000	0.00000000	0.00000000	0.00000000	0.00000000	0.00000000	0.00000000	0.00000000	0.00000000	0.00000000	0.00000000	0.00000000	0.00005046	0.00000000	0.00000000	0.00000000	0.00006901	0.00000000	0.00000000	0.00000000	0.00000000
O00507	Probable ubiquitin carboxyl-terminal hydrolase FAF-Y	0.00000000	0.00000000	0.00000000	0.00000000	0.00000000	0.00000000	0.00000000	0.00000000	0.00000000	0.00000000	0.00000000	0.00000000	0.00000000	0.00000000	0.00000000	0.00000000	0.00000000	0.00000000	0.00000000	0.00000000	0.00000726	0.00000612	0.00000000	0.00000000	0.00000000	0.00000000	0.00000707	0.00000000	0.00000000	0.00000000
O00507-1	Isoform Long of Probable ubiquitin carboxyl-terminal hydrolase FAF-Y	0.00000000	0.00000000	0.00000000	0.00000000	0.00000000	0.00000000	0.00000000	0.00000000	0.00000000	0.00000000	0.00000000	0.00000000	0.00000000	0.00000000	0.00000000	0.00000000	0.00000000	0.00000000	0.00000000	0.00000000	0.00000726	0.00000612	0.00000000	0.00000000	0.00000000	0.00000000	0.00000707	0.00000000	0.00000000	0.00000000
O00560	Syntenin-1	0.00006414	0.00006371	0.00000000	0.00000000	0.00006627	0.00000000	0.00000000	0.00006722	0.00000000	0.00000000	0.00020226	0.00038019	0.00000000	0.00015017	0.00000000	0.00000000	0.00007569	0.00000000	0.00018716	0.00027408	0.00000000	0.00005250	0.00000000	0.00000000	0.00000000	0.00000000	0.00000000	0.00000000	0.00007181	0.00009503
O00560-1	Isoform 1 of Syntenin-1	0.00006414	0.00006371	0.00000000	0.00000000	0.00006627	0.00000000	0.00000000	0.00006722	0.00000000	0.00000000	0.00020226	0.00038019	0.00000000	0.00015017	0.00000000	0.00000000	0.00007569	0.00000000	0.00018716	0.00027408	0.00000000	0.00005250	0.00000000	0.00000000	0.00000000	0.00000000	0.00000000	0.00000000	0.00007181	0.00009503
O00571	ATP-dependent RNA helicase DDX3X	0.00005775	0.00008604	0.00005944	0.00005336	0.00000000	0.00008869	0.00000000	0.00000000	0.00015623	0.00015028	0.00000000	0.00000000	0.00000000	0.00000000	0.00000000	0.00000000	0.00000000	0.00000000	0.00000000	0.00000000	0.00014009	0.00018905	0.00021357	0.00020479	0.00007632	0.00009695	0.00008183	0.00010661	0.00006465	0.00000000
O00571-1	Isoform 1 of ATP-dependent RNA helicase DDX3X	0.00005775	0.00008604	0.00005944	0.00005336	0.00000000	0.00008869	0.00000000	0.00000000	0.00015623	0.00015028	0.00000000	0.00000000	0.00000000	0.00000000	0.00000000	0.00000000	0.00000000	0.00000000	0.00000000	0.00000000	0.00014009	0.00018905	0.00021357	0.00020479	0.00007632	0.00009695	0.00008183	0.00010661	0.00006465	0.00000000
O00584	Ribonuclease T2	0.00029866	0.00037083	0.00015372	0.00006900	0.00030855	0.00030579	0.00030435	0.00023476	0.00024240	0.00038861	0.00058860	0.00044257	0.00054961	0.00113624	0.00111548	0.00060606	0.00105724	0.00088219	0.00094408	0.00063809	0.00007245	0.00012222	0.00006903	0.00019859	0.00019735	0.00016714	0.00007054	0.00000000	0.00025076	0.00022123
O00584-1	Isoform 1 of Ribonuclease T2	0.00029866	0.00037083	0.00015372	0.00006900	0.00030855	0.00030579	0.00030435	0.00023476	0.00024240	0.00038861	0.00058860	0.00044257	0.00054961	0.00113624	0.00111548	0.00060606	0.00105724	0.00088219	0.00094408	0.00063809	0.00007245	0.00012222	0.00006903	0.00019859	0.00019735	0.00016714	0.00007054	0.00000000	0.00025076	0.00022123
O00592	Podocalyxin	0.00000000	0.00000000	0.00000000	0.00000000	0.00000000	0.00000000	0.00000000	0.00000000	0.00000000	0.00000000	0.00000000	0.00000000	0.00000000	0.00004010	0.00000000	0.00000000	0.00004042	0.00000000	0.00000000	0.00000000	0.00000000	0.00000000	0.00000000	0.00000000	0.00000000	0.00000000	0.00000000	0.00000000	0.00000000	0.00000000
O00592-1	Isoform 1 of Podocalyxin	0.00000000	0.00000000	0.00000000	0.00000000	0.00000000	0.00000000	0.00000000	0.00000000	0.00000000	0.00000000	0.00000000	0.00000000	0.00000000	0.00004010	0.00000000	0.00000000	0.00004042	0.00000000	0.00000000	0.00000000	0.00000000	0.00000000	0.00000000	0.00000000	0.00000000	0.00000000	0.00000000	0.00000000	0.00000000	0.00000000
O00602	Ficolin-1	0.00029316	0.00023296	0.00006035	0.00010836	0.00006057	0.00018010	0.00000000	0.00006145	0.00000000	0.00000000	0.00000000	0.00000000	0.00000000	0.00000000	0.00000000	0.00000000	0.00000000	0.00028865	0.00005703	0.00000000	0.00000000	0.00000000	0.00000000	0.00000000	0.00000000	0.00000000	0.00000000	0.00000000	0.00000000	0.00000000
O00625	Pirin	0.00000000	0.00000000	0.00000000	0.00000000	0.00000000	0.00006748	0.00000000	0.00000000	0.00000000	0.00006861	0.00000000	0.00000000	0.00000000	0.00000000	0.00000000	0.00000000	0.00000000	0.00000000	0.00000000	0.00000000	0.00006396	0.00010789	0.00000000	0.00000000	0.00000000	0.00000000	0.00000000	0.00000000	0.00000000	0.00000000
O00629	Importin subunit alpha-3	0.00003669	0.00003644	0.00003777	0.00003390	0.00000000	0.00000000	0.00000000	0.00000000	0.00003970	0.00003819	0.00000000	0.00000000	0.00000000	0.00000000	0.00000000	0.00000000	0.00000000	0.00000000	0.00000000	0.00000000	0.00003560	0.00003003	0.00003392	0.00003253	0.00000000	0.00004106	0.00003466	0.00006773	0.00004107	0.00005435
O00748	Cocaine esterase	0.00000000	0.00000000	0.00007040	0.00006320	0.00000000	0.00000000	0.00004646	0.00000000	0.00003700	0.00021356	0.00010782	0.00064857	0.00057532	0.00056038	0.00062874	0.00047581	0.00076661	0.00000000	0.00003326	0.00126630	0.00033181	0.00027985	0.00028453	0.00027284	0.00009038	0.00019136	0.00012921	0.00006313	0.00003828	0.00000000
O00748-1	Isoform 1 of Cocaine esterase	0.00000000	0.00000000	0.00007040	0.00006320	0.00000000	0.00000000	0.00004646	0.00000000	0.00003700	0.00021356	0.00010782	0.00064857	0.00057532	0.00056038	0.00062874	0.00047581	0.00076661	0.00000000	0.00003326	0.00126630	0.00033181	0.00027985	0.00028453	0.00027284	0.00009038	0.00019136	0.00012921	0.00006313	0.00003828	0.00000000
O00764	Pyridoxal kinase	0.00018379	0.00024341	0.00006306	0.00005661	0.00018988	0.00012545	0.00016648	0.00006421	0.00006630	0.00006377	0.00077273	0.00021788	0.00012885	0.00028686	0.00021122	0.00007104	0.00000000	0.00060320	0.00059587	0.00043630	0.00005945	0.00010028	0.00016993	0.00021726	0.00000000	0.00013714	0.00005788	0.00000000	0.00027434	0.00018152
O00764-1	Isoform 1 of Pyridoxal kinase	0.00018379	0.00024341	0.00006306	0.00005661	0.00018988	0.00012545	0.00016648	0.00006421	0.00006630	0.00006377	0.00077273	0.00021788	0.00012885	0.00028686	0.00021122	0.00007104	0.00000000	0.00060320	0.00059587	0.00043630	0.00005945	0.00010028	0.00016993	0.00021726	0.00000000	0.00013714	0.00005788	0.00000000	0.00027434	0.00018152
O14579	Coatomer subunit epsilon	0.00006206	0.00000000	0.00000000	0.00000000	0.00000000	0.00000000	0.00000000	0.00000000	0.00000000	0.00000000	0.00000000	0.00000000	0.00000000	0.00000000	0.00000000	0.00000000	0.00000000	0.00000000	0.00000000	0.00000000	0.00000000	0.00000000	0.00000000	0.00005502	0.00000000	0.00000000	0.00000000	0.00000000	0.00000000	0.00000000
O14579-1	Isoform 1 of Coatomer subunit epsilon	0.00006206	0.00000000	0.00000000	0.00000000	0.00000000	0.00000000	0.00000000	0.00000000	0.00000000	0.00000000	0.00000000	0.00000000	0.00000000	0.00000000	0.00000000	0.00000000	0.00000000	0.00000000	0.00000000	0.00000000	0.00000000	0.00000000	0.00000000	0.00005502	0.00000000	0.00000000	0.00000000	0.00000000	0.00000000	0.00000000
O14639	Actin-binding LIM protein 1	0.00000000	0.00000000	0.00000000	0.00000000	0.00000000	0.00000000	0.00000000	0.00000000	0.00000000	0.00000000	0.00000000	0.00000000	0.00000000	0.00000000	0.00000000	0.00000000	0.00000000	0.00000000	0.00000000	0.00000000	0.00000000	0.00000000	0.00002272	0.00002178	0.00000000	0.00000000	0.00000000	0.00002268	0.00000000	0.00000000
O14639-1	Isoform 1 of Actin-binding LIM protein 1	0.00000000	0.00000000	0.00000000	0.00000000	0.00000000	0.00000000	0.00000000	0.00000000	0.00000000	0.00000000	0.00000000	0.00000000	0.00000000	0.00000000	0.00000000	0.00000000	0.00000000	0.00000000	0.00000000	0.00000000	0.00000000	0.00000000	0.00002272	0.00002178	0.00000000	0.00000000	0.00000000	0.00002268	0.00000000	0.00000000
O14732	Inositol monophosphatase 2	0.00006637	0.00000000	0.00000000	0.00000000	0.00000000	0.00006795	0.00000000	0.00000000	0.00000000	0.00006909	0.00000000	0.00007868	0.00006979	0.00000000	0.00007627	0.00007696	0.00007831	0.00006535	0.00006455	0.00009453	0.00006440	0.00005432	0.00000000	0.00005884	0.00008771	0.00007428	0.00006270	0.00006126	0.00007430	0.00009832
O14732-1	Isoform 1 of Inositol monophosphatase 2	0.00006637	0.00000000	0.00000000	0.00000000	0.00000000	0.00006795	0.00000000	0.00000000	0.00000000	0.00006909	0.00000000	0.00007868	0.00006979	0.00000000	0.00007627	0.00007696	0.00007831	0.00006535	0.00006455	0.00009453	0.00006440	0.00005432	0.00000000	0.00005884	0.00008771	0.00007428	0.00006270	0.00006126	0.00007430	0.00009832
O14745	Na(+)/H(+) exchange regulatory cofactor NHE-RF1	0.00000000	0.00000000	0.00000000	0.00000000	0.00005516	0.00021866	0.00007254	0.00011191	0.00000000	0.00000000	0.00000000	0.00000000	0.00000000	0.00006250	0.00006136	0.00000000	0.00006300	0.00000000	0.00000000	0.00000000	0.00005181	0.00000000	0.00004937	0.00004734	0.00000000	0.00000000	0.00005044	0.00000000	0.00000000	0.00000000
O14745-1	Isoform 1 of Na(+)/H(+) exchange regulatory cofactor NHE-RF1	0.00000000	0.00000000	0.00000000	0.00000000	0.00005516	0.00021866	0.00007254	0.00011191	0.00000000	0.00000000	0.00000000	0.00000000	0.00000000	0.00006250	0.00006136	0.00000000	0.00006300	0.00000000	0.00000000	0.00000000	0.00005181	0.00000000	0.00004937	0.00004734	0.00000000	0.00000000	0.00005044	0.00000000	0.00000000	0.00000000
O14773	Tripeptidyl-peptidase 1	0.00003395	0.00003372	0.00000000	0.00003137	0.00010523	0.00003476	0.00000000	0.00003558	0.00007348	0.00010602	0.00005353	0.00000000	0.00003570	0.00011923	0.00011705	0.00011811	0.00008012	0.00000000	0.00000000	0.00024179	0.00000000	0.00000000	0.00000000	0.00003010	0.00000000	0.00000000	0.00000000	0.00003134	0.00000000	0.00000000
O14773-1	Isoform 1 of Tripeptidyl-peptidase 1	0.00003395	0.00003372	0.00000000	0.00003137	0.00010523	0.00003476	0.00000000	0.00003558	0.00007348	0.00010602	0.00005353	0.00000000	0.00003570	0.00011923	0.00011705	0.00011811	0.00008012	0.00000000	0.00000000	0.00024179	0.00000000	0.00000000	0.00000000	0.00003010	0.00000000	0.00000000	0.00000000	0.00003134	0.00000000	0.00000000
O14791	Apolipoprotein L1	0.00000000	0.00000000	0.00000000	0.00000000	0.00000000	0.00000000	0.00000000	0.00000000	0.00005197	0.00004999	0.00000000	0.00000000	0.00000000	0.00000000	0.00000000	0.00000000	0.00000000	0.00000000	0.00000000	0.00000000	0.00000000	0.00000000	0.00000000	0.00000000	0.00000000	0.00000000	0.00000000	0.00000000	0.00000000	0.00000000
O14791-1	Isoform 1 of Apolipoprotein L1	0.00000000	0.00000000	0.00000000	0.00000000	0.00000000	0.00000000	0.00000000	0.00000000	0.00005197	0.00004999	0.00000000	0.00000000	0.00000000	0.00000000	0.00000000	0.00000000	0.00000000	0.00000000	0.00000000	0.00000000	0.00000000	0.00000000	0.00000000	0.00000000	0.00000000	0.00000000	0.00000000	0.00000000	0.00000000	0.00000000
O14818	Proteasome subunit alpha type-7	0.00007707	0.00000000	0.00000000	0.00021367	0.00000000	0.00007891	0.00000000	0.00000000	0.00000000	0.00040114	0.00000000	0.00000000	0.00000000	0.00018044	0.00008857	0.00000000	0.00000000	0.00000000	0.00029986	0.00065868	0.00014958	0.00018924	0.00000000	0.00000000	0.00000000	0.00017253	0.00000000	0.00000000	0.00017257	0.00000000
O14818-1	Isoform 1 of Proteasome subunit alpha type-7	0.00007707	0.00000000	0.00000000	0.00021367	0.00000000	0.00007891	0.00000000	0.00000000	0.00000000	0.00040114	0.00000000	0.00000000	0.00000000	0.00018044	0.00008857	0.00000000	0.00000000	0.00000000	0.00029986	0.00065868	0.00014958	0.00018924	0.00000000	0.00000000	0.00000000	0.00017253	0.00000000	0.00000000	0.00017257	0.00000000
O14880	Microsomal glutathione S-transferase 3	0.00000000	0.00000000	0.00000000	0.00000000	0.00000000	0.00000000	0.00000000	0.00000000	0.00013608	0.00026180	0.00000000	0.00000000	0.00000000	0.00000000	0.00000000	0.00000000	0.00000000	0.00000000	0.00000000	0.00000000	0.00012203	0.00020584	0.00023254	0.00000000	0.00000000	0.00014075	0.00000000	0.00011608	0.00000000	0.00000000
O14908	PDZ domain-containing protein GIPC1	0.00000000	0.00000000	0.00000000	0.00000000	0.00000000	0.00000000	0.00000000	0.00000000	0.00000000	0.00000000	0.00000000	0.00000000	0.00000000	0.00000000	0.00000000	0.00000000	0.00000000	0.00000000	0.00000000	0.00000000	0.00000000	0.00000000	0.00000000	0.00010178	0.00000000	0.00000000	0.00000000	0.00005298	0.00000000	0.00000000
O14908-1	Isoform 1 of PDZ domain-containing protein GIPC1	0.00000000	0.00000000	0.00000000	0.00000000	0.00000000	0.00000000	0.00000000	0.00000000	0.00000000	0.00000000	0.00000000	0.00000000	0.00000000	0.00000000	0.00000000	0.00000000	0.00000000	0.00000000	0.00000000	0.00000000	0.00000000	0.00000000	0.00000000	0.00010178	0.00000000	0.00000000	0.00000000	0.00005298	0.00000000	0.00000000
O14950	Myosin regulatory light chain 12B	0.00233372	0.00242848	0.00148712	0.00082155	0.00195177	0.00102403	0.00000000	0.00023294	0.00108235	0.00080975	0.00035042	0.00026348	0.00035058	0.00000000	0.00000000	0.00000000	0.00000000	0.00054709	0.00054044	0.00079144	0.00097056	0.00118237	0.00133573	0.00137933	0.00117490	0.00174135	0.00010499	0.00071805	0.00211495	0.00214028
O14974	Protein phosphatase 1 regulatory subunit 12A	0.00000000	0.00000000	0.00000000	0.00000000	0.00000000	0.00000000	0.00000000	0.00000000	0.00002008	0.00001932	0.00000000	0.00000000	0.00000000	0.00000000	0.00000000	0.00000000	0.00000000	0.00000000	0.00000000	0.00000000	0.00000000	0.00000000	0.00000000	0.00000000	0.00000000	0.00000000	0.00000000	0.00000000	0.00000000	0.00000000
O14974-1	Isoform 1 of Protein phosphatase 1 regulatory subunit 12A	0.00000000	0.00000000	0.00000000	0.00000000	0.00000000	0.00000000	0.00000000	0.00000000	0.00002008	0.00001932	0.00000000	0.00000000	0.00000000	0.00000000	0.00000000	0.00000000	0.00000000	0.00000000	0.00000000	0.00000000	0.00000000	0.00000000	0.00000000	0.00000000	0.00000000	0.00000000	0.00000000	0.00000000	0.00000000	0.00000000
O14980	Exportin-1	0.00000000	0.00000000	0.00000000	0.00000000	0.00000000	0.00001827	0.00000000	0.00000000	0.00001931	0.00000000	0.00000000	0.00000000	0.00000000	0.00000000	0.00000000	0.00000000	0.00000000	0.00000000	0.00000000	0.00000000	0.00001732	0.00000000	0.00000000	0.00000000	0.00000000	0.00000000	0.00000000	0.00000000	0.00000000	0.00000000
O15020	Spectrin beta chain, non-erythrocytic 2	0.00000000	0.00000000	0.00000823	0.00000739	0.00000000	0.00000000	0.00000000	0.00000000	0.00000000	0.00000833	0.00000000	0.00000000	0.00000000	0.00000000	0.00000000	0.00000000	0.00000000	0.00000000	0.00000000	0.00000000	0.00001552	0.00001309	0.00002218	0.00001418	0.00001057	0.00002685	0.00001511	0.00000738	0.00000895	0.00001185
O15020-1	Isoform 1 of Spectrin beta chain, non-erythrocytic 2	0.00000000	0.00000000	0.00000823	0.00000739	0.00000000	0.00000000	0.00000000	0.00000000	0.00000000	0.00000833	0.00000000	0.00000000	0.00000000	0.00000000	0.00000000	0.00000000	0.00000000	0.00000000	0.00000000	0.00000000	0.00001552	0.00001309	0.00002218	0.00001418	0.00001057	0.00002685	0.00001511	0.00000738	0.00000895	0.00001185
O15069	NAC-alpha domain-containing protein 1	0.00000000	0.00000000	0.00000000	0.00000000	0.00000000	0.00000000	0.00000000	0.00000000	0.00000000	0.00000000	0.00000000	0.00000000	0.00000000	0.00000000	0.00000000	0.00000000	0.00000000	0.00000000	0.00000000	0.00000000	0.00000000	0.00000000	0.00000000	0.00000000	0.00001617	0.00000000	0.00000000	0.00000000	0.00000000	0.00000000
O15143	Actin-related protein 2/3 complex subunit 1B	0.00005138	0.00000000	0.00010578	0.00000000	0.00010617	0.00010522	0.00000000	0.00000000	0.00000000	0.00000000	0.00008101	0.00024365	0.00032420	0.00012030	0.00011810	0.00011916	0.00012126	0.00040473	0.00029986	0.00043912	0.00000000	0.00000000	0.00004751	0.00004555	0.00000000	0.00000000	0.00000000	0.00000000	0.00017257	0.00000000
O15144	Actin-related protein 2/3 complex subunit 2	0.00019114	0.00012658	0.00085261	0.00058877	0.00026330	0.00032617	0.00043285	0.00040065	0.00013790	0.00013265	0.00090409	0.00052872	0.00033500	0.00044750	0.00021966	0.00051717	0.00060145	0.00043913	0.00043379	0.00108902	0.00043280	0.00046931	0.00082473	0.00073433	0.00008420	0.00021394	0.00030096	0.00023525	0.00114124	0.00066074
O15145	Actin-related protein 2/3 complex subunit 3	0.00010738	0.00010666	0.00044215	0.00009923	0.00000000	0.00010995	0.00000000	0.00011254	0.00023241	0.00000000	0.00050792	0.00000000	0.00000000	0.00000000	0.00000000	0.00000000	0.00000000	0.00010573	0.00000000	0.00000000	0.00031261	0.00043943	0.00059571	0.00038081	0.00028383	0.00036057	0.00050724	0.00019824	0.00060108	0.00063635
O15162	Phospholipid scramblase 1	0.00024043	0.00011941	0.00000000	0.00000000	0.00000000	0.00000000	0.00000000	0.00000000	0.00000000	0.00000000	0.00000000	0.00000000	0.00000000	0.00000000	0.00000000	0.00000000	0.00000000	0.00000000	0.00000000	0.00000000	0.00000000	0.00000000	0.00000000	0.00005329	0.00000000	0.00000000	0.00000000	0.00000000	0.00006729	0.00017810
O15162-1	Isoform 1 of Phospholipid scramblase 1	0.00024043	0.00011941	0.00000000	0.00000000	0.00000000	0.00000000	0.00000000	0.00000000	0.00000000	0.00000000	0.00000000	0.00000000	0.00000000	0.00000000	0.00000000	0.00000000	0.00000000	0.00000000	0.00000000	0.00000000	0.00000000	0.00000000	0.00000000	0.00005329	0.00000000	0.00000000	0.00000000	0.00000000	0.00006729	0.00017810
O15173	Membrane-associated progesterone receptor component 2	0.00000000	0.00000000	0.00000000	0.00000000	0.00000000	0.00000000	0.00000000	0.00000000	0.00000000	0.00000000	0.00000000	0.00000000	0.00000000	0.00000000	0.00000000	0.00000000	0.00000000	0.00000000	0.00000000	0.00000000	0.00000000	0.00000000	0.00000000	0.00007599	0.00000000	0.00000000	0.00000000	0.00000000	0.00000000	0.00000000
O15173-1	Isoform 1 of Membrane-associated progesterone receptor component 2	0.00000000	0.00000000	0.00000000	0.00000000	0.00000000	0.00000000	0.00000000	0.00000000	0.00000000	0.00000000	0.00000000	0.00000000	0.00000000	0.00000000	0.00000000	0.00000000	0.00000000	0.00000000	0.00000000	0.00000000	0.00000000	0.00000000	0.00000000	0.00007599	0.00000000	0.00000000	0.00000000	0.00000000	0.00000000	0.00000000
O15231	Zinc finger protein 185	0.00000000	0.00000000	0.00000000	0.00000000	0.00000000	0.00000000	0.00000000	0.00000000	0.00000000	0.00002888	0.00000000	0.00000000	0.00000000	0.00000000	0.00000000	0.00000000	0.00000000	0.00000000	0.00000000	0.00000000	0.00010768	0.00002270	0.00010260	0.00000000	0.00007333	0.00012420	0.00018346	0.00012804	0.00003106	0.00000000
O15231-1	Isoform 1 of Zinc finger protein 185	0.00000000	0.00000000	0.00000000	0.00000000	0.00000000	0.00000000	0.00000000	0.00000000	0.00000000	0.00002888	0.00000000	0.00000000	0.00000000	0.00000000	0.00000000	0.00000000	0.00000000	0.00000000	0.00000000	0.00000000	0.00010768	0.00002270	0.00010260	0.00000000	0.00007333	0.00012420	0.00018346	0.00012804	0.00003106	0.00000000
O15254	Peroxisomal acyl-coenzyme A oxidase 3	0.00000000	0.00000000	0.00000000	0.00000000	0.00000000	0.00000000	0.00000000	0.00000000	0.00000000	0.00000000	0.00000000	0.00000000	0.00000000	0.00000000	0.00000000	0.00000000	0.00000000	0.00000000	0.00000000	0.00000000	0.00002650	0.00004470	0.00000000	0.00000000	0.00000000	0.00000000	0.00002580	0.00005041	0.00000000	0.00000000
O15254-1	Isoform 1 of Peroxisomal acyl-coenzyme A oxidase 3	0.00000000	0.00000000	0.00000000	0.00000000	0.00000000	0.00000000	0.00000000	0.00000000	0.00000000	0.00000000	0.00000000	0.00000000	0.00000000	0.00000000	0.00000000	0.00000000	0.00000000	0.00000000	0.00000000	0.00000000	0.00002650	0.00004470	0.00000000	0.00000000	0.00000000	0.00000000	0.00002580	0.00005041	0.00000000	0.00000000
O15260	Surfeit locus protein 4	0.00000000	0.00000000	0.00007314	0.00000000	0.00000000	0.00000000	0.00000000	0.00000000	0.00007690	0.00000000	0.00000000	0.00000000	0.00000000	0.00000000	0.00000000	0.00000000	0.00000000	0.00000000	0.00000000	0.00000000	0.00000000	0.00000000	0.00000000	0.00000000	0.00000000	0.00000000	0.00000000	0.00000000	0.00000000	0.00000000
O15260-1	Isoform 1 of Surfeit locus protein 4	0.00000000	0.00000000	0.00007314	0.00000000	0.00000000	0.00000000	0.00000000	0.00000000	0.00007690	0.00000000	0.00000000	0.00000000	0.00000000	0.00000000	0.00000000	0.00000000	0.00000000	0.00000000	0.00000000	0.00000000	0.00000000	0.00000000	0.00000000	0.00000000	0.00000000	0.00000000	0.00000000	0.00000000	0.00000000	0.00000000
O15270	Serine palmitoyltransferase 2	0.00000000	0.00000000	0.00000000	0.00000000	0.00000000	0.00000000	0.00000000	0.00000000	0.00000000	0.00000000	0.00000000	0.00000000	0.00000000	0.00000000	0.00000000	0.00000000	0.00000000	0.00000000	0.00000000	0.00000000	0.00000000	0.00002784	0.00006289	0.00003015	0.00000000	0.00000000	0.00000000	0.00000000	0.00000000	0.00000000
O15335	Chondroadherin	0.00000000	0.00000000	0.00016442	0.00014760	0.00033004	0.00027257	0.00000000	0.00000000	0.00028809	0.00027711	0.00000000	0.00000000	0.00000000	0.00000000	0.00000000	0.00000000	0.00000000	0.00000000	0.00000000	0.00007584	0.00000000	0.00000000	0.00000000	0.00000000	0.00007036	0.00005959	0.00000000	0.00000000	0.00000000	0.00000000
O15371	Eukaryotic translation initiation factor 3 subunit D	0.00000000	0.00000000	0.00000000	0.00000000	0.00000000	0.00000000	0.00000000	0.00000000	0.00000000	0.00000000	0.00000000	0.00000000	0.00000000	0.00000000	0.00000000	0.00000000	0.00000000	0.00000000	0.00000000	0.00000000	0.00000000	0.00000000	0.00000000	0.00000000	0.00000000	0.00003904	0.00000000	0.00000000	0.00000000	0.00000000
O15371-1	Isoform 1 of Eukaryotic translation initiation factor 3 subunit D	0.00000000	0.00000000	0.00000000	0.00000000	0.00000000	0.00000000	0.00000000	0.00000000	0.00000000	0.00000000	0.00000000	0.00000000	0.00000000	0.00000000	0.00000000	0.00000000	0.00000000	0.00000000	0.00000000	0.00000000	0.00000000	0.00000000	0.00000000	0.00000000	0.00000000	0.00003904	0.00000000	0.00000000	0.00000000	0.00000000
O15511	Actin-related protein 2/3 complex subunit 5	0.00000000	0.00000000	0.00013030	0.00023395	0.00026155	0.00025921	0.00034399	0.00013267	0.00000000	0.00000000	0.00059874	0.00000000	0.00013311	0.00014818	0.00014547	0.00000000	0.00000000	0.00037391	0.00036936	0.00072120	0.00000000	0.00031080	0.00000000	0.00000000	0.00000000	0.00000000	0.00000000	0.00011685	0.00056684	0.00018753
O15511-1	Isoform 1 of Actin-related protein 2/3 complex subunit 5	0.00000000	0.00000000	0.00013030	0.00023395	0.00026155	0.00025921	0.00034399	0.00013267	0.00000000	0.00000000	0.00059874	0.00000000	0.00013311	0.00014818	0.00014547	0.00000000	0.00000000	0.00037391	0.00036936	0.00072120	0.00000000	0.00031080	0.00000000	0.00000000	0.00000000	0.00000000	0.00000000	0.00011685	0.00056684	0.00018753
O43143	Pre-mRNA-splicing factor ATP-dependent RNA helicase DHX15	0.00000000	0.00000000	0.00000000	0.00000000	0.00000000	0.00000000	0.00000000	0.00000000	0.00002602	0.00000000	0.00000000	0.00000000	0.00000000	0.00000000	0.00000000	0.00000000	0.00000000	0.00000000	0.00000000	0.00000000	0.00000000	0.00000000	0.00000000	0.00002132	0.00000000	0.00000000	0.00000000	0.00000000	0.00000000	0.00000000
O43175	D-3-phosphoglycerate dehydrogenase	0.00000000	0.00000000	0.00000000	0.00000000	0.00000000	0.00000000	0.00000000	0.00000000	0.00000000	0.00000000	0.00000000	0.00000000	0.00000000	0.00000000	0.00000000	0.00000000	0.00000000	0.00000000	0.00000000	0.00000000	0.00000000	0.00002935	0.00000000	0.00000000	0.00000000	0.00000000	0.00000000	0.00000000	0.00000000	0.00000000
O43240	Kallikrein-10	0.00000000	0.00000000	0.00014258	0.00000000	0.00000000	0.00007091	0.00018820	0.00014516	0.00014989	0.00021627	0.00010919	0.00000000	0.00000000	0.00000000	0.00000000	0.00000000	0.00000000	0.00000000	0.00000000	0.00019729	0.00033602	0.00022672	0.00025613	0.00012280	0.00027457	0.00038757	0.00000000	0.00000000	0.00015506	0.00010260
O43242	26S proteasome non-ATPase regulatory subunit 3	0.00003579	0.00007111	0.00000000	0.00000000	0.00000000	0.00000000	0.00000000	0.00000000	0.00003874	0.00000000	0.00000000	0.00000000	0.00000000	0.00000000	0.00000000	0.00000000	0.00000000	0.00000000	0.00000000	0.00000000	0.00006947	0.00002930	0.00009929	0.00003173	0.00000000	0.00004006	0.00006763	0.00003304	0.00008014	0.00005303
O43242-1	Isoform 1 of 26S proteasome non-ATPase regulatory subunit 3	0.00003579	0.00007111	0.00000000	0.00000000	0.00000000	0.00000000	0.00000000	0.00000000	0.00003874	0.00000000	0.00000000	0.00000000	0.00000000	0.00000000	0.00000000	0.00000000	0.00000000	0.00000000	0.00000000	0.00000000	0.00006947	0.00002930	0.00009929	0.00003173	0.00000000	0.00004006	0.00006763	0.00003304	0.00008014	0.00005303
O43278	Kunitz-type protease inhibitor 1	0.00000000	0.00000000	0.00000000	0.00000000	0.00000000	0.00000000	0.00000000	0.00000000	0.00000000	0.00000000	0.00000000	0.00008567	0.00007599	0.00000000	0.00000000	0.00000000	0.00004264	0.00003558	0.00003514	0.00010293	0.00000000	0.00000000	0.00000000	0.00000000	0.00000000	0.00000000	0.00000000	0.00000000	0.00000000	0.00000000
O43278-1	Isoform 1 of Kunitz-type protease inhibitor 1	0.00000000	0.00000000	0.00000000	0.00000000	0.00000000	0.00000000	0.00000000	0.00000000	0.00000000	0.00000000	0.00000000	0.00008567	0.00007599	0.00000000	0.00000000	0.00000000	0.00004264	0.00003558	0.00003514	0.00010293	0.00000000	0.00000000	0.00000000	0.00000000	0.00000000	0.00000000	0.00000000	0.00000000	0.00000000	0.00000000
O43390	Heterogeneous nuclear ribonucleoprotein R	0.00000000	0.00000000	0.00000000	0.00000000	0.00000000	0.00000000	0.00000000	0.00000000	0.00003268	0.00000000	0.00000000	0.00000000	0.00000000	0.00000000	0.00000000	0.00000000	0.00000000	0.00000000	0.00000000	0.00000000	0.00000000	0.00007414	0.00000000	0.00000000	0.00000000	0.00000000	0.00002853	0.00000000	0.00000000	0.00000000
O43390-1	Isoform 1 of Heterogeneous nuclear ribonucleoprotein R	0.00000000	0.00000000	0.00000000	0.00000000	0.00000000	0.00000000	0.00000000	0.00000000	0.00003268	0.00000000	0.00000000	0.00000000	0.00000000	0.00000000	0.00000000	0.00000000	0.00000000	0.00000000	0.00000000	0.00000000	0.00000000	0.00007414	0.00000000	0.00000000	0.00000000	0.00000000	0.00002853	0.00000000	0.00000000	0.00000000
O43396	Thioredoxin-like protein 1	0.00000000	0.00000000	0.00000000	0.00000000	0.00000000	0.00000000	0.00000000	0.00000000	0.00000000	0.00006885	0.00000000	0.00000000	0.00000000	0.00000000	0.00000000	0.00000000	0.00000000	0.00000000	0.00000000	0.00000000	0.00000000	0.00000000	0.00000000	0.00000000	0.00000000	0.00000000	0.00000000	0.00000000	0.00000000	0.00000000
O43399	Tumor protein D54	0.00000000	0.00000000	0.00000000	0.00000000	0.00000000	0.00000000	0.00000000	0.00000000	0.00000000	0.00000000	0.00000000	0.00000000	0.00000000	0.00000000	0.00000000	0.00000000	0.00000000	0.00000000	0.00000000	0.00000000	0.00000000	0.00000000	0.00000000	0.00000000	0.00000000	0.00000000	0.00008766	0.00000000	0.00000000	0.00000000
O43399-1	Isoform 1 of Tumor protein D54	0.00000000	0.00000000	0.00000000	0.00000000	0.00000000	0.00000000	0.00000000	0.00000000	0.00000000	0.00000000	0.00000000	0.00000000	0.00000000	0.00000000	0.00000000	0.00000000	0.00000000	0.00000000	0.00000000	0.00000000	0.00000000	0.00000000	0.00000000	0.00000000	0.00000000	0.00000000	0.00008766	0.00000000	0.00000000	0.00000000
O43432	Eukaryotic translation initiation factor 4 gamma 3	0.00000000	0.00000000	0.00000000	0.00000000	0.00000000	0.00000000	0.00000000	0.00000000	0.00000000	0.00000000	0.00000000	0.00000000	0.00000000	0.00000000	0.00000000	0.00000000	0.00000000	0.00000000	0.00000000	0.00000000	0.00000000	0.00000000	0.00000000	0.00001069	0.00000000	0.00000000	0.00001139	0.00000000	0.00000000	0.00000000
O43432-1	Isoform 1 of Eukaryotic translation initiation factor 4 gamma 3	0.00000000	0.00000000	0.00000000	0.00000000	0.00000000	0.00000000	0.00000000	0.00000000	0.00000000	0.00000000	0.00000000	0.00000000	0.00000000	0.00000000	0.00000000	0.00000000	0.00000000	0.00000000	0.00000000	0.00000000	0.00000000	0.00000000	0.00000000	0.00001069	0.00000000	0.00000000	0.00001139	0.00000000	0.00000000	0.00000000
O43451	Maltase-glucoamylase, intestinal	0.00004117	0.00004090	0.00000000	0.00000000	0.00000000	0.00000000	0.00000000	0.00000000	0.00000000	0.00000000	0.00000000	0.00000000	0.00000000	0.00000000	0.00000000	0.00000000	0.00000000	0.00000000	0.00000000	0.00000000	0.00000000	0.00000000	0.00000000	0.00000000	0.00000000	0.00000000	0.00000000	0.00000000	0.00000000	0.00000000
O43464	Serine protease HTRA2, mitochondrial	0.00000000	0.00000000	0.00000000	0.00000000	0.00000000	0.00000000	0.00000000	0.00000000	0.00000000	0.00000000	0.00000000	0.00000000	0.00000000	0.00000000	0.00000000	0.00000000	0.00000000	0.00000000	0.00000000	0.00000000	0.00000000	0.00000000	0.00000000	0.00003700	0.00000000	0.00000000	0.00000000	0.00000000	0.00000000	0.00000000
O43464-1	Isoform 1 of Serine protease HTRA2, mitochondrial	0.00000000	0.00000000	0.00000000	0.00000000	0.00000000	0.00000000	0.00000000	0.00000000	0.00000000	0.00000000	0.00000000	0.00000000	0.00000000	0.00000000	0.00000000	0.00000000	0.00000000	0.00000000	0.00000000	0.00000000	0.00000000	0.00000000	0.00000000	0.00003700	0.00000000	0.00000000	0.00000000	0.00000000	0.00000000	0.00000000
O43490	Prominin-1	0.00000000	0.00000000	0.00000000	0.00000000	0.00004566	0.00002262	0.00042034	0.00018527	0.00002391	0.00000000	0.00006968	0.00002620	0.00000000	0.00023280	0.00022855	0.00012812	0.00007822	0.00002176	0.00000000	0.00009442	0.00002144	0.00000000	0.00000000	0.00000000	0.00000000	0.00000000	0.00000000	0.00000000	0.00000000	0.00000000
O43490-1	Isoform 1 of Prominin-1	0.00000000	0.00000000	0.00000000	0.00000000	0.00004566	0.00002262	0.00042034	0.00018527	0.00002391	0.00000000	0.00006968	0.00002620	0.00000000	0.00023280	0.00022855	0.00012812	0.00007822	0.00002176	0.00000000	0.00009442	0.00002144	0.00000000	0.00000000	0.00000000	0.00000000	0.00000000	0.00000000	0.00000000	0.00000000	0.00000000
O43505	Beta-1,4-glucuronyltransferase 1	0.00000000	0.00000000	0.00000000	0.00000000	0.00000000	0.00000000	0.00000000	0.00000000	0.00000000	0.00000000	0.00000000	0.00000000	0.00004843	0.00000000	0.00000000	0.00000000	0.00000000	0.00000000	0.00000000	0.00000000	0.00000000	0.00000000	0.00000000	0.00000000	0.00000000	0.00000000	0.00000000	0.00000000	0.00000000	0.00000000
O43598	2'-deoxynucleoside 5'-phosphate N-hydrolase 1	0.00000000	0.00000000	0.00000000	0.00000000	0.00000000	0.00000000	0.00000000	0.00000000	0.00000000	0.00000000	0.00000000	0.00000000	0.00000000	0.00000000	0.00000000	0.00000000	0.00000000	0.00000000	0.00000000	0.00046940	0.00000000	0.00000000	0.00000000	0.00000000	0.00000000	0.00000000	0.00000000	0.00000000	0.00000000	0.00000000
O43598-1	Isoform 1 of 2'-deoxynucleoside 5'-phosphate N-hydrolase 1	0.00000000	0.00000000	0.00000000	0.00000000	0.00000000	0.00000000	0.00000000	0.00000000	0.00000000	0.00000000	0.00000000	0.00000000	0.00000000	0.00000000	0.00000000	0.00000000	0.00000000	0.00000000	0.00000000	0.00046940	0.00000000	0.00000000	0.00000000	0.00000000	0.00000000	0.00000000	0.00000000	0.00000000	0.00000000	0.00000000
O43617	Trafficking protein particle complex subunit 3	0.00000000	0.00000000	0.00000000	0.00009813	0.00000000	0.00000000	0.00000000	0.00000000	0.00000000	0.00000000	0.00000000	0.00000000	0.00000000	0.00000000	0.00000000	0.00000000	0.00000000	0.00000000	0.00000000	0.00000000	0.00010305	0.00008691	0.00000000	0.00000000	0.00000000	0.00000000	0.00000000	0.00000000	0.00000000	0.00000000
O43617-1	Isoform 1 of Trafficking protein particle complex subunit 3	0.00000000	0.00000000	0.00000000	0.00009813	0.00000000	0.00000000	0.00000000	0.00000000	0.00000000	0.00000000	0.00000000	0.00000000	0.00000000	0.00000000	0.00000000	0.00000000	0.00000000	0.00000000	0.00000000	0.00000000	0.00010305	0.00008691	0.00000000	0.00000000	0.00000000	0.00000000	0.00000000	0.00000000	0.00000000	0.00000000
O43653	Prostate stem cell antigen	0.00016767	0.00016655	0.00000000	0.00000000	0.00034644	0.00000000	0.00000000	0.00017572	0.00000000	0.00000000	0.00000000	0.00000000	0.00000000	0.00000000	0.00000000	0.00000000	0.00000000	0.00000000	0.00000000	0.00000000	0.00000000	0.00000000	0.00000000	0.00000000	0.00000000	0.00000000	0.00000000	0.00000000	0.00000000	0.00000000
O43681	ATPase ASNA1	0.00000000	0.00000000	0.00000000	0.00000000	0.00000000	0.00000000	0.00000000	0.00000000	0.00000000	0.00000000	0.00000000	0.00000000	0.00000000	0.00000000	0.00000000	0.00000000	0.00000000	0.00000000	0.00000000	0.00000000	0.00000000	0.00004495	0.00000000	0.00004870	0.00000000	0.00000000	0.00000000	0.00000000	0.00000000	0.00000000
O43707	Alpha-actinin-4	0.00102810	0.00089617	0.00114469	0.00093066	0.00091041	0.00096670	0.00071270	0.00057173	0.00106717	0.00098283	0.00109166	0.00047259	0.00033096	0.00000000	0.00031346	0.00000000	0.00000000	0.00053712	0.00051019	0.00092644	0.00130307	0.00113335	0.00126095	0.00104169	0.00122004	0.00105677	0.00071359	0.00094900	0.00138584	0.00142986
O43707-1	Isoform 1 of Alpha-actinin-4	0.00102810	0.00089617	0.00114469	0.00093066	0.00091041	0.00096670	0.00071270	0.00057173	0.00106717	0.00098283	0.00109166	0.00047259	0.00033096	0.00000000	0.00031346	0.00000000	0.00000000	0.00053712	0.00051019	0.00092644	0.00130307	0.00113335	0.00126095	0.00104169	0.00122004	0.00105677	0.00071359	0.00094900	0.00138584	0.00142986
O43747	AP-1 complex subunit gamma-1	0.00000000	0.00000000	0.00000000	0.00000000	0.00000000	0.00000000	0.00000000	0.00000000	0.00000000	0.00000000	0.00000000	0.00000000	0.00000000	0.00000000	0.00000000	0.00000000	0.00000000	0.00000000	0.00000000	0.00000000	0.00000000	0.00000000	0.00002150	0.00000000	0.00000000	0.00000000	0.00000000	0.00000000	0.00000000	0.00000000
O43747-1	Isoform 1 of AP-1 complex subunit gamma-1	0.00000000	0.00000000	0.00000000	0.00000000	0.00000000	0.00000000	0.00000000	0.00000000	0.00000000	0.00000000	0.00000000	0.00000000	0.00000000	0.00000000	0.00000000	0.00000000	0.00000000	0.00000000	0.00000000	0.00000000	0.00000000	0.00000000	0.00002150	0.00000000	0.00000000	0.00000000	0.00000000	0.00000000	0.00000000	0.00000000
O43776	Asparagine--tRNA ligase, cytoplasmic	0.00000000	0.00000000	0.00000000	0.00000000	0.00000000	0.00000000	0.00000000	0.00000000	0.00000000	0.00000000	0.00000000	0.00000000	0.00000000	0.00000000	0.00000000	0.00000000	0.00000000	0.00000000	0.00000000	0.00000000	0.00003385	0.00005709	0.00000000	0.00000000	0.00004610	0.00000000	0.00000000	0.00003220	0.00000000	0.00000000
O43776-1	Isoform 1 of Asparagine--tRNA ligase, cytoplasmic	0.00000000	0.00000000	0.00000000	0.00000000	0.00000000	0.00000000	0.00000000	0.00000000	0.00000000	0.00000000	0.00000000	0.00000000	0.00000000	0.00000000	0.00000000	0.00000000	0.00000000	0.00000000	0.00000000	0.00000000	0.00003385	0.00005709	0.00000000	0.00000000	0.00004610	0.00000000	0.00000000	0.00003220	0.00000000	0.00000000
O43809	Cleavage and polyadenylation specificity factor subunit 5	0.00033682	0.00000000	0.00000000	0.00000000	0.00017399	0.00017243	0.00000000	0.00000000	0.00000000	0.00008765	0.00000000	0.00000000	0.00000000	0.00000000	0.00000000	0.00000000	0.00000000	0.00000000	0.00000000	0.00000000	0.00000000	0.00006891	0.00007785	0.00014930	0.00000000	0.00000000	0.00000000	0.00000000	0.00000000	0.00000000
O43852	Calumenin	0.00000000	0.00000000	0.00000000	0.00011215	0.00000000	0.00000000	0.00008245	0.00000000	0.00000000	0.00000000	0.00028701	0.00035967	0.00038286	0.00049723	0.00048814	0.00056291	0.00050121	0.00017924	0.00011804	0.00051858	0.00000000	0.00009932	0.00005610	0.00000000	0.00000000	0.00000000	0.00011465	0.00011202	0.00000000	0.00000000
O43852-1	Isoform 1 of Calumenin	0.00000000	0.00000000	0.00000000	0.00011215	0.00000000	0.00000000	0.00008245	0.00000000	0.00000000	0.00000000	0.00028701	0.00035967	0.00038286	0.00049723	0.00048814	0.00056291	0.00050121	0.00017924	0.00011804	0.00051858	0.00000000	0.00009932	0.00005610	0.00000000	0.00000000	0.00000000	0.00011465	0.00011202	0.00000000	0.00000000
O43854	EGF-like repeat and discoidin I-like domain-containing protein 3	0.00000000	0.00000000	0.00000000	0.00000000	0.00000000	0.00000000	0.00000000	0.00000000	0.00008619	0.00000000	0.00000000	0.00000000	0.00000000	0.00000000	0.00000000	0.00000000	0.00000000	0.00000000	0.00000000	0.00000000	0.00000000	0.00000000	0.00000000	0.00000000	0.00000000	0.00000000	0.00000000	0.00000000	0.00000000	0.00000000
O43854-1	Isoform 1 of EGF-like repeat and discoidin I-like domain-containing protein 3	0.00000000	0.00000000	0.00000000	0.00000000	0.00000000	0.00000000	0.00000000	0.00000000	0.00008619	0.00000000	0.00000000	0.00000000	0.00000000	0.00000000	0.00000000	0.00000000	0.00000000	0.00000000	0.00000000	0.00000000	0.00000000	0.00000000	0.00000000	0.00000000	0.00000000	0.00000000	0.00000000	0.00000000	0.00000000	0.00000000
O43866	CD5 antigen-like	0.00000000	0.00000000	0.00000000	0.00000000	0.00011382	0.00011280	0.00000000	0.00000000	0.00000000	0.00000000	0.00017370	0.00000000	0.00000000	0.00000000	0.00000000	0.00000000	0.00000000	0.00000000	0.00010715	0.00000000	0.00000000	0.00000000	0.00000000	0.00000000	0.00000000	0.00000000	0.00000000	0.00000000	0.00000000	0.00000000
O60218	Aldo-keto reductase family 1 member B10	0.00018146	0.00006008	0.00018679	0.00033538	0.00024997	0.00030966	0.00082187	0.00057055	0.00058913	0.00069261	0.00038147	0.00014341	0.00012722	0.00028323	0.00027806	0.00035071	0.00021412	0.00000000	0.00000000	0.00043078	0.00082176	0.00059406	0.00089482	0.00091166	0.00079938	0.00060931	0.00040001	0.00011167	0.00020315	0.00026884
O60234	Glia maturation factor gamma	0.00013461	0.00000000	0.00000000	0.00000000	0.00000000	0.00000000	0.00000000	0.00000000	0.00000000	0.00000000	0.00042446	0.00047872	0.00028310	0.00000000	0.00000000	0.00000000	0.00000000	0.00013253	0.00000000	0.00019173	0.00000000	0.00000000	0.00000000	0.00000000	0.00000000	0.00000000	0.00000000	0.00000000	0.00000000	0.00000000
O60235	Transmembrane protease serine 11D	0.00009146	0.00009084	0.00032950	0.00021128	0.00018897	0.00014046	0.00055918	0.00033547	0.00024743	0.00028560	0.00028839	0.00016263	0.00004809	0.00085647	0.00063062	0.00000000	0.00005396	0.00022512	0.00013343	0.00065132	0.00053249	0.00048653	0.00050735	0.00048649	0.00024173	0.00015354	0.00017280	0.00029547	0.00040954	0.00040647
O60361	Putative nucleoside diphosphate kinase	0.00000000	0.00000000	0.00000000	0.00000000	0.00000000	0.00000000	0.00000000	0.00000000	0.00000000	0.00000000	0.00000000	0.00000000	0.00088030	0.00000000	0.00000000	0.00000000	0.00000000	0.00000000	0.00000000	0.00000000	0.00000000	0.00000000	0.00000000	0.00000000	0.00000000	0.00015616	0.00000000	0.00000000	0.00000000	0.00000000
O60437	Periplakin	0.00011974	0.00017300	0.00016807	0.00021123	0.00005623	0.00011145	0.00001479	0.00000000	0.00037694	0.00049855	0.00000000	0.00000000	0.00000000	0.00000000	0.00000000	0.00000000	0.00000000	0.00000000	0.00000000	0.00000000	0.00074996	0.00072160	0.00048308	0.00042462	0.00120836	0.00109649	0.00127515	0.00125595	0.00067022	0.00054829
O60488	Long-chain-fatty-acid--CoA ligase 4	0.00000000	0.00000000	0.00000000	0.00000000	0.00000000	0.00000000	0.00000000	0.00000000	0.00000000	0.00000000	0.00000000	0.00000000	0.00000000	0.00000000	0.00000000	0.00000000	0.00000000	0.00000000	0.00000000	0.00000000	0.00000000	0.00000000	0.00000000	0.00000000	0.00000000	0.00000000	0.00002540	0.00000000	0.00000000	0.00000000
O60488-1	Isoform Long of Long-chain-fatty-acid--CoA ligase 4	0.00000000	0.00000000	0.00000000	0.00000000	0.00000000	0.00000000	0.00000000	0.00000000	0.00000000	0.00000000	0.00000000	0.00000000	0.00000000	0.00000000	0.00000000	0.00000000	0.00000000	0.00000000	0.00000000	0.00000000	0.00000000	0.00000000	0.00000000	0.00000000	0.00000000	0.00000000	0.00002540	0.00000000	0.00000000	0.00000000
O60506	Heterogeneous nuclear ribonucleoprotein Q	0.00000000	0.00000000	0.00000000	0.00005670	0.00003170	0.00000000	0.00000000	0.00000000	0.00009961	0.00006387	0.00014512	0.00000000	0.00003226	0.00000000	0.00000000	0.00000000	0.00000000	0.00006042	0.00005968	0.00000000	0.00002977	0.00015066	0.00011347	0.00010880	0.00004055	0.00003434	0.00000000	0.00000000	0.00003435	0.00000000
O60506-1	Isoform 1 of Heterogeneous nuclear ribonucleoprotein Q	0.00000000	0.00000000	0.00000000	0.00005670	0.00003170	0.00000000	0.00000000	0.00000000	0.00009961	0.00006387	0.00014512	0.00000000	0.00003226	0.00000000	0.00000000	0.00000000	0.00000000	0.00006042	0.00005968	0.00000000	0.00002977	0.00015066	0.00011347	0.00010880	0.00004055	0.00003434	0.00000000	0.00000000	0.00003435	0.00000000
O60551	Glycylpeptide N-tetradecanoyltransferase 2	0.00000000	0.00000000	0.00000000	0.00000000	0.00000000	0.00000000	0.00000000	0.00000000	0.00000000	0.00000000	0.00012103	0.00000000	0.00000000	0.00000000	0.00000000	0.00000000	0.00000000	0.00000000	0.00000000	0.00000000	0.00000000	0.00000000	0.00000000	0.00000000	0.00000000	0.00000000	0.00000000	0.00000000	0.00000000	0.00000000
O60610	Protein diaphanous homolog 1	0.00000000	0.00000000	0.00001547	0.00000000	0.00001552	0.00001539	0.00000000	0.00000000	0.00001626	0.00003128	0.00000000	0.00000000	0.00000000	0.00000000	0.00000000	0.00000000	0.00000000	0.00000000	0.00000000	0.00000000	0.00004375	0.00006149	0.00002779	0.00007993	0.00003972	0.00005046	0.00002839	0.00006935	0.00003365	0.00000000
O60610-1	Isoform 1 of Protein diaphanous homolog 1	0.00000000	0.00000000	0.00001547	0.00000000	0.00001552	0.00001539	0.00000000	0.00000000	0.00001626	0.00003128	0.00000000	0.00000000	0.00000000	0.00000000	0.00000000	0.00000000	0.00000000	0.00000000	0.00000000	0.00000000	0.00004375	0.00006149	0.00002779	0.00007993	0.00003972	0.00005046	0.00002839	0.00006935	0.00003365	0.00000000
O60635	Tetraspanin-1	0.00000000	0.00007878	0.00000000	0.00000000	0.00040970	0.00048723	0.00086211	0.00058186	0.00000000	0.00016512	0.00000000	0.00000000	0.00000000	0.00000000	0.00000000	0.00000000	0.00000000	0.00000000	0.00000000	0.00000000	0.00000000	0.00000000	0.00000000	0.00000000	0.00000000	0.00000000	0.00000000	0.00007321	0.00000000	0.00000000
O60656	UDP-glucuronosyltransferase 1-9	0.00000000	0.00000000	0.00000000	0.00000000	0.00000000	0.00000000	0.00000000	0.00000000	0.00000000	0.00003754	0.00000000	0.00000000	0.00000000	0.00000000	0.00000000	0.00000000	0.00000000	0.00000000	0.00000000	0.00000000	0.00000000	0.00008855	0.00006669	0.00003197	0.00000000	0.00000000	0.00000000	0.00000000	0.00000000	0.00000000
O60656-1	Isoform 1 of UDP-glucuronosyltransferase 1-9	0.00000000	0.00000000	0.00000000	0.00000000	0.00000000	0.00000000	0.00000000	0.00000000	0.00000000	0.00003754	0.00000000	0.00000000	0.00000000	0.00000000	0.00000000	0.00000000	0.00000000	0.00000000	0.00000000	0.00000000	0.00000000	0.00008855	0.00006669	0.00003197	0.00000000	0.00000000	0.00000000	0.00000000	0.00000000	0.00000000
O60664	Perilipin-3	0.00004404	0.00008749	0.00018134	0.00012210	0.00009100	0.00013528	0.00011968	0.00009232	0.00019064	0.00009169	0.00055551	0.00020884	0.00018525	0.00020622	0.00020246	0.00005107	0.00010394	0.00004336	0.00000000	0.00006273	0.00034191	0.00039650	0.00057009	0.00050760	0.00023282	0.00019718	0.00020804	0.00028457	0.00024652	0.00019574
O60664-1	Isoform 1 of Perilipin-3	0.00004404	0.00008749	0.00018134	0.00012210	0.00009100	0.00013528	0.00011968	0.00009232	0.00019064	0.00009169	0.00055551	0.00020884	0.00018525	0.00020622	0.00020246	0.00005107	0.00010394	0.00004336	0.00000000	0.00006273	0.00034191	0.00039650	0.00057009	0.00050760	0.00023282	0.00019718	0.00020804	0.00028457	0.00024652	0.00019574
O60701	UDP-glucose 6-dehydrogenase	0.00000000	0.00000000	0.00000000	0.00000000	0.00000000	0.00000000	0.00000000	0.00000000	0.00004187	0.00000000	0.00000000	0.00000000	0.00000000	0.00000000	0.00000000	0.00000000	0.00000000	0.00000000	0.00000000	0.00000000	0.00003755	0.00000000	0.00003577	0.00003430	0.00000000	0.00000000	0.00000000	0.00003572	0.00000000	0.00000000
O60701-1	Isoform 1 of UDP-glucose 6-dehydrogenase	0.00000000	0.00000000	0.00000000	0.00000000	0.00000000	0.00000000	0.00000000	0.00000000	0.00004187	0.00000000	0.00000000	0.00000000	0.00000000	0.00000000	0.00000000	0.00000000	0.00000000	0.00000000	0.00000000	0.00000000	0.00003755	0.00000000	0.00003577	0.00003430	0.00000000	0.00000000	0.00000000	0.00003572	0.00000000	0.00000000
O60716	Catenin delta-1	0.00001975	0.00000000	0.00000000	0.00000000	0.00000000	0.00000000	0.00000000	0.00000000	0.00004274	0.00004111	0.00000000	0.00000000	0.00000000	0.00000000	0.00000000	0.00000000	0.00000000	0.00000000	0.00000000	0.00000000	0.00000000	0.00003232	0.00001826	0.00001751	0.00000000	0.00004420	0.00003731	0.00012759	0.00002211	0.00000000
O60716-1	Isoform 1ABC of Catenin delta-1	0.00001975	0.00000000	0.00000000	0.00000000	0.00000000	0.00000000	0.00000000	0.00000000	0.00004274	0.00004111	0.00000000	0.00000000	0.00000000	0.00000000	0.00000000	0.00000000	0.00000000	0.00000000	0.00000000	0.00000000	0.00000000	0.00003232	0.00001826	0.00001751	0.00000000	0.00004420	0.00003731	0.00012759	0.00002211	0.00000000
O60784	Target of Myb protein 1	0.00011655	0.00011577	0.00015997	0.00000000	0.00000000	0.00000000	0.00000000	0.00000000	0.00004204	0.00012132	0.00018376	0.00004606	0.00000000	0.00000000	0.00000000	0.00000000	0.00000000	0.00000000	0.00000000	0.00005534	0.00022620	0.00019078	0.00021552	0.00017222	0.00005134	0.00017393	0.00029362	0.00032275	0.00021746	0.00005756
O60784-1	Isoform 1 of Target of Myb protein 1	0.00011655	0.00011577	0.00015997	0.00000000	0.00000000	0.00000000	0.00000000	0.00000000	0.00004204	0.00012132	0.00018376	0.00004606	0.00000000	0.00000000	0.00000000	0.00000000	0.00000000	0.00000000	0.00000000	0.00005534	0.00022620	0.00019078	0.00021552	0.00017222	0.00005134	0.00017393	0.00029362	0.00032275	0.00021746	0.00005756
O60888	Protein CutA	0.00000000	0.00000000	0.00000000	0.00000000	0.00000000	0.00000000	0.00000000	0.00000000	0.00000000	0.00000000	0.00000000	0.00025318	0.00011229	0.00012500	0.00012272	0.00012382	0.00000000	0.00010514	0.00010386	0.00000000	0.00000000	0.00000000	0.00000000	0.00000000	0.00000000	0.00000000	0.00000000	0.00000000	0.00000000	0.00000000
O60888-1	Isoform B of Protein CutA	0.00000000	0.00000000	0.00000000	0.00000000	0.00000000	0.00000000	0.00000000	0.00000000	0.00000000	0.00000000	0.00000000	0.00025318	0.00011229	0.00012500	0.00012272	0.00012382	0.00000000	0.00010514	0.00010386	0.00000000	0.00000000	0.00000000	0.00000000	0.00000000	0.00000000	0.00000000	0.00000000	0.00000000	0.00000000	0.00000000
O60936	Nucleolar protein 3	0.00000000	0.00000000	0.00000000	0.00000000	0.00000000	0.00000000	0.00000000	0.00000000	0.00000000	0.00000000	0.00000000	0.00000000	0.00000000	0.00000000	0.00000000	0.00000000	0.00000000	0.00000000	0.00000000	0.00000000	0.00000000	0.00000000	0.00008497	0.00000000	0.00000000	0.00000000	0.00000000	0.00000000	0.00000000	0.00000000
O60936-2	Isoform 2 of Nucleolar protein 3	0.00000000	0.00000000	0.00000000	0.00000000	0.00000000	0.00000000	0.00000000	0.00000000	0.00000000	0.00000000	0.00000000	0.00000000	0.00000000	0.00000000	0.00000000	0.00000000	0.00000000	0.00000000	0.00000000	0.00000000	0.00000000	0.00000000	0.00008497	0.00000000	0.00000000	0.00000000	0.00000000	0.00000000	0.00000000	0.00000000
O75015	Low affinity immunoglobulin gamma Fc region receptor III-B	0.00032814	0.00016297	0.00000000	0.00000000	0.00025426	0.00000000	0.00000000	0.00000000	0.00000000	0.00000000	0.00000000	0.00000000	0.00000000	0.00019206	0.00000000	0.00009513	0.00009680	0.00000000	0.00000000	0.00000000	0.00000000	0.00000000	0.00000000	0.00000000	0.00000000	0.00000000	0.00000000	0.00000000	0.00000000	0.00000000
O75083	WD repeat-containing protein 1	0.00006308	0.00006266	0.00006494	0.00008744	0.00006517	0.00016147	0.00004286	0.00000000	0.00000000	0.00003283	0.00059676	0.00037392	0.00039802	0.00022154	0.00028999	0.00010973	0.00007444	0.00043478	0.00046018	0.00062897	0.00018365	0.00012907	0.00020414	0.00002796	0.00004168	0.00014121	0.00008939	0.00005823	0.00014124	0.00009346
O75083-1	Isoform 1 of WD repeat-containing protein 1	0.00006308	0.00006266	0.00006494	0.00008744	0.00006517	0.00016147	0.00004286	0.00000000	0.00000000	0.00003283	0.00059676	0.00037392	0.00039802	0.00022154	0.00028999	0.00010973	0.00007444	0.00043478	0.00046018	0.00062897	0.00018365	0.00012907	0.00020414	0.00002796	0.00004168	0.00014121	0.00008939	0.00005823	0.00014124	0.00009346
O75131	Copine-3	0.00028476	0.00038892	0.00018320	0.00019735	0.00022064	0.00018222	0.00000000	0.00000000	0.00034667	0.00029641	0.00000000	0.00000000	0.00000000	0.00000000	0.00000000	0.00000000	0.00000000	0.00000000	0.00000000	0.00000000	0.00017270	0.00011653	0.00013164	0.00009467	0.00037632	0.00023904	0.00013451	0.00013142	0.00051802	0.00036913
O75165	DnaJ homolog subfamily C member 13	0.00000000	0.00000000	0.00000000	0.00000000	0.00000000	0.00000000	0.00000000	0.00000000	0.00000000	0.00000000	0.00000000	0.00000000	0.00000000	0.00000000	0.00000000	0.00000000	0.00000000	0.00000000	0.00000000	0.00000000	0.00000000	0.00000000	0.00000000	0.00000756	0.00000000	0.00000000	0.00000000	0.00000000	0.00000000	0.00000000
O75170	Serine/threonine-protein phosphatase 6 regulatory subunit 2	0.00000000	0.00000000	0.00000000	0.00000000	0.00000000	0.00000000	0.00000000	0.00000000	0.00000000	0.00000000	0.00000000	0.00000000	0.00000000	0.00000000	0.00000000	0.00000000	0.00000000	0.00000000	0.00000000	0.00000000	0.00000000	0.00000000	0.00000000	0.00000000	0.00000000	0.00000000	0.00000000	0.00000000	0.00002215	0.00000000
O75170-1	Isoform 1 of Serine/threonine-protein phosphatase 6 regulatory subunit 2	0.00000000	0.00000000	0.00000000	0.00000000	0.00000000	0.00000000	0.00000000	0.00000000	0.00000000	0.00000000	0.00000000	0.00000000	0.00000000	0.00000000	0.00000000	0.00000000	0.00000000	0.00000000	0.00000000	0.00000000	0.00000000	0.00000000	0.00000000	0.00000000	0.00000000	0.00000000	0.00000000	0.00000000	0.00002215	0.00000000
O75223	Gamma-glutamylcyclotransferase	0.00000000	0.00000000	0.00000000	0.00000000	0.00000000	0.00000000	0.00000000	0.00000000	0.00011003	0.00010583	0.00000000	0.00000000	0.00010692	0.00011902	0.00023369	0.00035369	0.00023994	0.00000000	0.00000000	0.00000000	0.00000000	0.00000000	0.00000000	0.00000000	0.00000000	0.00000000	0.00000000	0.00000000	0.00000000	0.00000000
O75223-1	Isoform 1 of Gamma-glutamylcyclotransferase	0.00000000	0.00000000	0.00000000	0.00000000	0.00000000	0.00000000	0.00000000	0.00000000	0.00011003	0.00010583	0.00000000	0.00000000	0.00010692	0.00011902	0.00023369	0.00035369	0.00023994	0.00000000	0.00000000	0.00000000	0.00000000	0.00000000	0.00000000	0.00000000	0.00000000	0.00000000	0.00000000	0.00000000	0.00000000	0.00000000
O75251	NADH dehydrogenase [ubiquinone] iron-sulfur protein 7, mitochondrial	0.00000000	0.00000000	0.00000000	0.00000000	0.00000000	0.00000000	0.00000000	0.00000000	0.00000000	0.00000000	0.00000000	0.00000000	0.00000000	0.00000000	0.00000000	0.00000000	0.00000000	0.00000000	0.00000000	0.00000000	0.00000000	0.00007344	0.00000000	0.00007956	0.00000000	0.00000000	0.00000000	0.00000000	0.00000000	0.00000000
O75251-1	Isoform 1 of NADH dehydrogenase [ubiquinone] iron-sulfur protein 7, mitochondrial	0.00000000	0.00000000	0.00000000	0.00000000	0.00000000	0.00000000	0.00000000	0.00000000	0.00000000	0.00000000	0.00000000	0.00000000	0.00000000	0.00000000	0.00000000	0.00000000	0.00000000	0.00000000	0.00000000	0.00000000	0.00000000	0.00007344	0.00000000	0.00007956	0.00000000	0.00000000	0.00000000	0.00000000	0.00000000	0.00000000
O75306	NADH dehydrogenase [ubiquinone] iron-sulfur protein 2, mitochondrial	0.00000000	0.00000000	0.00000000	0.00000000	0.00000000	0.00000000	0.00000000	0.00000000	0.00000000	0.00000000	0.00000000	0.00000000	0.00000000	0.00000000	0.00000000	0.00000000	0.00000000	0.00000000	0.00000000	0.00000000	0.00000000	0.00000000	0.00000000	0.00000000	0.00000000	0.00000000	0.00003900	0.00000000	0.00000000	0.00000000
O75306-1	Isoform 1 of NADH dehydrogenase [ubiquinone] iron-sulfur protein 2, mitochondrial	0.00000000	0.00000000	0.00000000	0.00000000	0.00000000	0.00000000	0.00000000	0.00000000	0.00000000	0.00000000	0.00000000	0.00000000	0.00000000	0.00000000	0.00000000	0.00000000	0.00000000	0.00000000	0.00000000	0.00000000	0.00000000	0.00000000	0.00000000	0.00000000	0.00000000	0.00000000	0.00003900	0.00000000	0.00000000	0.00000000
O75340	Programmed cell death protein 6	0.00000000	0.00000000	0.00000000	0.00000000	0.00000000	0.00000000	0.00000000	0.00000000	0.00021660	0.00041669	0.00000000	0.00000000	0.00000000	0.00000000	0.00000000	0.00000000	0.00000000	0.00000000	0.00000000	0.00000000	0.00038845	0.00024571	0.00027758	0.00008872	0.00013225	0.00000000	0.00000000	0.00000000	0.00022407	0.00000000
O75340-1	Isoform 1 of Programmed cell death protein 6	0.00000000	0.00000000	0.00000000	0.00000000	0.00000000	0.00000000	0.00000000	0.00000000	0.00021660	0.00041669	0.00000000	0.00000000	0.00000000	0.00000000	0.00000000	0.00000000	0.00000000	0.00000000	0.00000000	0.00000000	0.00038845	0.00024571	0.00027758	0.00008872	0.00013225	0.00000000	0.00000000	0.00000000	0.00022407	0.00000000
O75342	Arachidonate 12-lipoxygenase, 12R-type	0.00000000	0.00000000	0.00000000	0.00002520	0.00000000	0.00000000	0.00000000	0.00000000	0.00002951	0.00005677	0.00000000	0.00000000	0.00000000	0.00000000	0.00000000	0.00000000	0.00000000	0.00000000	0.00000000	0.00000000	0.00000000	0.00000000	0.00002521	0.00002417	0.00000000	0.00000000	0.00000000	0.00000000	0.00000000	0.00000000
O75347	Tubulin-specific chaperone A	0.00000000	0.00000000	0.00000000	0.00000000	0.00000000	0.00000000	0.00000000	0.00000000	0.00000000	0.00000000	0.00000000	0.00000000	0.00000000	0.00000000	0.00000000	0.00000000	0.00000000	0.00000000	0.00000000	0.00025209	0.00000000	0.00000000	0.00000000	0.00000000	0.00000000	0.00000000	0.00000000	0.00000000	0.00000000	0.00000000
O75347-1	Isoform 1 of Tubulin-specific chaperone A	0.00000000	0.00000000	0.00000000	0.00000000	0.00000000	0.00000000	0.00000000	0.00000000	0.00000000	0.00000000	0.00000000	0.00000000	0.00000000	0.00000000	0.00000000	0.00000000	0.00000000	0.00000000	0.00000000	0.00025209	0.00000000	0.00000000	0.00000000	0.00000000	0.00000000	0.00000000	0.00000000	0.00000000	0.00000000	0.00000000
O75348	V-type proton ATPase subunit G 1	0.00000000	0.00000000	0.00000000	0.00000000	0.00000000	0.00000000	0.00000000	0.00000000	0.00017530	0.00000000	0.00000000	0.00000000	0.00000000	0.00000000	0.00000000	0.00000000	0.00000000	0.00000000	0.00000000	0.00000000	0.00000000	0.00000000	0.00014977	0.00000000	0.00000000	0.00000000	0.00000000	0.00000000	0.00018134	0.00000000
O75351	Vacuolar protein sorting-associated protein 4B	0.00000000	0.00000000	0.00004431	0.00003978	0.00000000	0.00000000	0.00000000	0.00000000	0.00009317	0.00004481	0.00000000	0.00000000	0.00000000	0.00000000	0.00000000	0.00000000	0.00000000	0.00000000	0.00000000	0.00000000	0.00008355	0.00021140	0.00011941	0.00019083	0.00000000	0.00000000	0.00012201	0.00007948	0.00000000	0.00000000
O75367	Core histone macro-H2A.1	0.00000000	0.00010208	0.00000000	0.00000000	0.00000000	0.00000000	0.00000000	0.00000000	0.00000000	0.00000000	0.00000000	0.00000000	0.00000000	0.00000000	0.00000000	0.00000000	0.00000000	0.00000000	0.00000000	0.00000000	0.00000000	0.00000000	0.00000000	0.00009111	0.00000000	0.00000000	0.00000000	0.00000000	0.00000000	0.00000000
O75367-1	Isoform 2 of Core histone macro-H2A.1	0.00000000	0.00010208	0.00000000	0.00000000	0.00000000	0.00000000	0.00000000	0.00000000	0.00000000	0.00000000	0.00000000	0.00000000	0.00000000	0.00000000	0.00000000	0.00000000	0.00000000	0.00000000	0.00000000	0.00000000	0.00000000	0.00000000	0.00000000	0.00009111	0.00000000	0.00000000	0.00000000	0.00000000	0.00000000	0.00000000
O75368	SH3 domain-binding glutamic acid-rich-like protein	0.00083835	0.00083273	0.00000000	0.00000000	0.00034644	0.00085835	0.00000000	0.00035145	0.00000000	0.00000000	0.00185048	0.00079507	0.00105790	0.00078509	0.00057806	0.00058328	0.00059354	0.00099052	0.00065232	0.00095528	0.00000000	0.00027445	0.00000000	0.00029730	0.00000000	0.00000000	0.00000000	0.00000000	0.00093852	0.00024840
O75369	Filamin-B	0.00004408	0.00004378	0.00000000	0.00000000	0.00002277	0.00003761	0.00000000	0.00000000	0.00000000	0.00003059	0.00000000	0.00000000	0.00000000	0.00000000	0.00000000	0.00000000	0.00000000	0.00000000	0.00000000	0.00000000	0.00002139	0.00001804	0.00000000	0.00000000	0.00000000	0.00000000	0.00000000	0.00001356	0.00002467	0.00001088
O75369-1	Isoform 1 of Filamin-B	0.00004408	0.00004378	0.00000000	0.00000000	0.00002277	0.00003761	0.00000000	0.00000000	0.00000000	0.00003059	0.00000000	0.00000000	0.00000000	0.00000000	0.00000000	0.00000000	0.00000000	0.00000000	0.00000000	0.00000000	0.00002139	0.00001804	0.00000000	0.00000000	0.00000000	0.00000000	0.00000000	0.00001356	0.00002467	0.00001088
O75390	Citrate synthase, mitochondrial	0.00004102	0.00000000	0.00016889	0.00011371	0.00004238	0.00004200	0.00000000	0.00000000	0.00017755	0.00008539	0.00000000	0.00000000	0.00000000	0.00000000	0.00000000	0.00000000	0.00000000	0.00000000	0.00000000	0.00000000	0.00019902	0.00023499	0.00034132	0.00014546	0.00010841	0.00013773	0.00019375	0.00011359	0.00009184	0.00000000
O75396	Vesicle-trafficking protein SEC22b	0.00000000	0.00000000	0.00000000	0.00000000	0.00000000	0.00000000	0.00000000	0.00000000	0.00009621	0.00000000	0.00000000	0.00000000	0.00000000	0.00000000	0.00000000	0.00000000	0.00000000	0.00000000	0.00000000	0.00000000	0.00000000	0.00000000	0.00000000	0.00000000	0.00000000	0.00000000	0.00000000	0.00000000	0.00000000	0.00000000
O75436	Vacuolar protein sorting-associated protein 26A	0.00005845	0.00005806	0.00006017	0.00000000	0.00000000	0.00000000	0.00000000	0.00000000	0.00006326	0.00006085	0.00000000	0.00000000	0.00000000	0.00000000	0.00000000	0.00000000	0.00000000	0.00000000	0.00000000	0.00000000	0.00000000	0.00009568	0.00005405	0.00000000	0.00000000	0.00000000	0.00000000	0.00005396	0.00000000	0.00000000
O75436-1	Isoform 1 of Vacuolar protein sorting-associated protein 26A	0.00005845	0.00005806	0.00006017	0.00000000	0.00000000	0.00000000	0.00000000	0.00000000	0.00006326	0.00006085	0.00000000	0.00000000	0.00000000	0.00000000	0.00000000	0.00000000	0.00000000	0.00000000	0.00000000	0.00000000	0.00000000	0.00009568	0.00005405	0.00000000	0.00000000	0.00000000	0.00000000	0.00005396	0.00000000	0.00000000
O75477	Erlin-1	0.00000000	0.00000000	0.00000000	0.00000000	0.00005675	0.00000000	0.00000000	0.00000000	0.00000000	0.00000000	0.00000000	0.00000000	0.00000000	0.00000000	0.00000000	0.00000000	0.00000000	0.00000000	0.00000000	0.00000000	0.00000000	0.00000000	0.00000000	0.00000000	0.00000000	0.00000000	0.00000000	0.00000000	0.00000000	0.00000000
O75489	NADH dehydrogenase [ubiquinone] iron-sulfur protein 3, mitochondrial	0.00000000	0.00000000	0.00000000	0.00000000	0.00000000	0.00000000	0.00000000	0.00000000	0.00000000	0.00000000	0.00000000	0.00000000	0.00000000	0.00000000	0.00000000	0.00000000	0.00000000	0.00000000	0.00000000	0.00000000	0.00000000	0.00000000	0.00006694	0.00000000	0.00000000	0.00000000	0.00000000	0.00000000	0.00000000	0.00000000
O75489-1	Isoform 1 of NADH dehydrogenase [ubiquinone] iron-sulfur protein 3, mitochondrial	0.00000000	0.00000000	0.00000000	0.00000000	0.00000000	0.00000000	0.00000000	0.00000000	0.00000000	0.00000000	0.00000000	0.00000000	0.00000000	0.00000000	0.00000000	0.00000000	0.00000000	0.00000000	0.00000000	0.00000000	0.00000000	0.00000000	0.00006694	0.00000000	0.00000000	0.00000000	0.00000000	0.00000000	0.00000000	0.00000000
O75533	Splicing factor 3B subunit 1	0.00000000	0.00000000	0.00000000	0.00000000	0.00000000	0.00000000	0.00000000	0.00000000	0.00000000	0.00001526	0.00000000	0.00000000	0.00000000	0.00000000	0.00000000	0.00000000	0.00000000	0.00000000	0.00000000	0.00000000	0.00000000	0.00000000	0.00001355	0.00000000	0.00000000	0.00000000	0.00000000	0.00000000	0.00001641	0.00000000
O75533-1	Isoform 1 of Splicing factor 3B subunit 1	0.00000000	0.00000000	0.00000000	0.00000000	0.00000000	0.00000000	0.00000000	0.00000000	0.00000000	0.00001526	0.00000000	0.00000000	0.00000000	0.00000000	0.00000000	0.00000000	0.00000000	0.00000000	0.00000000	0.00000000	0.00000000	0.00000000	0.00001355	0.00000000	0.00000000	0.00000000	0.00000000	0.00000000	0.00001641	0.00000000
O75556	Mammaglobin-B	0.00000000	0.00000000	0.00000000	0.00000000	0.00041573	0.00082401	0.00956825	0.00969996	0.00000000	0.00000000	0.00000000	0.00000000	0.00000000	0.00000000	0.00000000	0.00000000	0.00000000	0.00000000	0.00000000	0.00000000	0.00000000	0.00000000	0.00037206	0.00000000	0.00000000	0.00000000	0.00000000	0.00000000	0.00000000	0.00000000
O75563	Src kinase-associated phosphoprotein 2	0.00010649	0.00000000	0.00000000	0.00000000	0.00000000	0.00005451	0.00000000	0.00000000	0.00000000	0.00000000	0.00000000	0.00000000	0.00000000	0.00000000	0.00000000	0.00000000	0.00000000	0.00000000	0.00000000	0.00000000	0.00000000	0.00000000	0.00000000	0.00000000	0.00000000	0.00000000	0.00000000	0.00000000	0.00005961	0.00000000
O75594	Peptidoglycan recognition protein 1	0.00058513	0.00087182	0.00040154	0.00027036	0.00050376	0.00069894	0.00026501	0.00020441	0.00010553	0.00020303	0.00000000	0.00000000	0.00000000	0.00000000	0.00000000	0.00011308	0.00000000	0.00019204	0.00056912	0.00041671	0.00000000	0.00000000	0.00000000	0.00000000	0.00000000	0.00000000	0.00000000	0.00000000	0.00043670	0.00043343
O75629	Protein CREG1	0.00000000	0.00000000	0.00000000	0.00000000	0.00008976	0.00000000	0.00000000	0.00000000	0.00000000	0.00000000	0.00000000	0.00000000	0.00000000	0.00010171	0.00019969	0.00000000	0.00000000	0.00000000	0.00000000	0.00000000	0.00000000	0.00000000	0.00000000	0.00000000	0.00000000	0.00000000	0.00000000	0.00000000	0.00000000	0.00000000
O75663	TIP41-like protein	0.00000000	0.00006980	0.00000000	0.00000000	0.00000000	0.00000000	0.00000000	0.00000000	0.00000000	0.00000000	0.00000000	0.00000000	0.00000000	0.00000000	0.00000000	0.00000000	0.00000000	0.00000000	0.00000000	0.00000000	0.00000000	0.00000000	0.00000000	0.00000000	0.00000000	0.00000000	0.00000000	0.00000000	0.00000000	0.00000000
O75663-1	Isoform 1 of TIP41-like protein	0.00000000	0.00006980	0.00000000	0.00000000	0.00000000	0.00000000	0.00000000	0.00000000	0.00000000	0.00000000	0.00000000	0.00000000	0.00000000	0.00000000	0.00000000	0.00000000	0.00000000	0.00000000	0.00000000	0.00000000	0.00000000	0.00000000	0.00000000	0.00000000	0.00000000	0.00000000	0.00000000	0.00000000	0.00000000	0.00000000
O75694	Nuclear pore complex protein Nup155	0.00000000	0.00001365	0.00000000	0.00000000	0.00000000	0.00000000	0.00000000	0.00000000	0.00000000	0.00001430	0.00000000	0.00000000	0.00000000	0.00000000	0.00000000	0.00000000	0.00000000	0.00000000	0.00000000	0.00000000	0.00000000	0.00001125	0.00000000	0.00000000	0.00000000	0.00000000	0.00000000	0.00000000	0.00000000	0.00000000
O75694-1	Isoform 1 of Nuclear pore complex protein Nup155	0.00000000	0.00001365	0.00000000	0.00000000	0.00000000	0.00000000	0.00000000	0.00000000	0.00000000	0.00001430	0.00000000	0.00000000	0.00000000	0.00000000	0.00000000	0.00000000	0.00000000	0.00000000	0.00000000	0.00000000	0.00000000	0.00001125	0.00000000	0.00000000	0.00000000	0.00000000	0.00000000	0.00000000	0.00000000	0.00000000
O75695	Protein XRP2	0.00000000	0.00005425	0.00000000	0.00000000	0.00000000	0.00000000	0.00000000	0.00000000	0.00000000	0.00000000	0.00000000	0.00000000	0.00000000	0.00000000	0.00000000	0.00000000	0.00000000	0.00000000	0.00000000	0.00000000	0.00000000	0.00000000	0.00000000	0.00000000	0.00000000	0.00000000	0.00000000	0.00000000	0.00000000	0.00000000
O75821	Eukaryotic translation initiation factor 3 subunit G	0.00000000	0.00000000	0.00000000	0.00000000	0.00000000	0.00000000	0.00000000	0.00000000	0.00000000	0.00000000	0.00000000	0.00000000	0.00000000	0.00000000	0.00000000	0.00000000	0.00000000	0.00000000	0.00000000	0.00000000	0.00000000	0.00000000	0.00005523	0.00005296	0.00000000	0.00000000	0.00000000	0.00000000	0.00000000	0.00000000
O75828	Carbonyl reductase [NADPH] 3	0.00000000	0.00000000	0.00007103	0.00006377	0.00000000	0.00000000	0.00000000	0.00007232	0.00000000	0.00000000	0.00000000	0.00000000	0.00000000	0.00000000	0.00000000	0.00000000	0.00008142	0.00000000	0.00000000	0.00009829	0.00000000	0.00000000	0.00025520	0.00030589	0.00000000	0.00000000	0.00019557	0.00000000	0.00015450	0.00020446
O75874	Isocitrate dehydrogenase [NADP] cytoplasmic	0.00004617	0.00009172	0.00000000	0.00004266	0.00000000	0.00009454	0.00000000	0.00000000	0.00004996	0.00009612	0.00050955	0.00049260	0.00029131	0.00032428	0.00026529	0.00021415	0.00005448	0.00054551	0.00058378	0.00065762	0.00013441	0.00018893	0.00021344	0.00020466	0.00012203	0.00000000	0.00004362	0.00008524	0.00010337	0.00006840
O75882	Attractin	0.00000000	0.00000000	0.00000000	0.00000000	0.00000000	0.00000000	0.00000000	0.00002804	0.00000000	0.00000000	0.00000000	0.00000000	0.00000000	0.00000000	0.00000000	0.00000000	0.00000000	0.00000000	0.00000000	0.00000000	0.00000000	0.00000000	0.00000000	0.00000000	0.00000000	0.00000000	0.00000000	0.00000000	0.00000000	0.00000000
O75882-1	Isoform 1 of Attractin	0.00000000	0.00000000	0.00000000	0.00000000	0.00000000	0.00000000	0.00000000	0.00002804	0.00000000	0.00000000	0.00000000	0.00000000	0.00000000	0.00000000	0.00000000	0.00000000	0.00000000	0.00000000	0.00000000	0.00000000	0.00000000	0.00000000	0.00000000	0.00000000	0.00000000	0.00000000	0.00000000	0.00000000	0.00000000	0.00000000
O75915	PRA1 family protein 3	0.00010167	0.00010099	0.00000000	0.00000000	0.00000000	0.00000000	0.00000000	0.00000000	0.00011003	0.00021167	0.00000000	0.00000000	0.00000000	0.00000000	0.00000000	0.00000000	0.00000000	0.00000000	0.00000000	0.00000000	0.00019732	0.00033284	0.00018801	0.00018028	0.00000000	0.00000000	0.00000000	0.00000000	0.00022764	0.00030125
O75923	Dysferlin	0.00002757	0.00000913	0.00000000	0.00000849	0.00001899	0.00001882	0.00000000	0.00000000	0.00000000	0.00000000	0.00000000	0.00000000	0.00000000	0.00000000	0.00000000	0.00000000	0.00000000	0.00000000	0.00000000	0.00000000	0.00000000	0.00000000	0.00000000	0.00000000	0.00000000	0.00000000	0.00000000	0.00000000	0.00001029	0.00000000
O75923-1	Isoform 1 of Dysferlin	0.00002757	0.00000913	0.00000000	0.00000849	0.00001899	0.00001882	0.00000000	0.00000000	0.00000000	0.00000000	0.00000000	0.00000000	0.00000000	0.00000000	0.00000000	0.00000000	0.00000000	0.00000000	0.00000000	0.00000000	0.00000000	0.00000000	0.00000000	0.00000000	0.00000000	0.00000000	0.00000000	0.00000000	0.00001029	0.00000000
O75937	DnaJ homolog subfamily C member 8	0.00000000	0.00000000	0.00000000	0.00000000	0.00000000	0.00000000	0.00000000	0.00000000	0.00000000	0.00000000	0.00011912	0.00000000	0.00000000	0.00000000	0.00000000	0.00000000	0.00000000	0.00000000	0.00000000	0.00000000	0.00000000	0.00000000	0.00000000	0.00000000	0.00000000	0.00000000	0.00000000	0.00000000	0.00000000	0.00000000
O75947	ATP synthase subunit d, mitochondrial	0.00000000	0.00000000	0.00000000	0.00010971	0.00000000	0.00000000	0.00000000	0.00000000	0.00012848	0.00000000	0.00000000	0.00000000	0.00000000	0.00000000	0.00000000	0.00000000	0.00000000	0.00000000	0.00000000	0.00000000	0.00034562	0.00000000	0.00021954	0.00021051	0.00000000	0.00026576	0.00000000	0.00010959	0.00013291	0.00000000
O75947-1	Isoform 1 of ATP synthase subunit d, mitochondrial	0.00000000	0.00000000	0.00000000	0.00010971	0.00000000	0.00000000	0.00000000	0.00000000	0.00012848	0.00000000	0.00000000	0.00000000	0.00000000	0.00000000	0.00000000	0.00000000	0.00000000	0.00000000	0.00000000	0.00000000	0.00034562	0.00000000	0.00021954	0.00021051	0.00000000	0.00026576	0.00000000	0.00010959	0.00013291	0.00000000
O75964	ATP synthase subunit g, mitochondrial	0.00000000	0.00000000	0.00000000	0.00000000	0.00000000	0.00000000	0.00000000	0.00000000	0.00000000	0.00000000	0.00000000	0.00000000	0.00000000	0.00000000	0.00000000	0.00000000	0.00000000	0.00000000	0.00000000	0.00000000	0.00000000	0.00015188	0.00000000	0.00000000	0.00000000	0.00000000	0.00000000	0.00000000	0.00000000	0.00000000
O76003	Glutaredoxin-3	0.00000000	0.00000000	0.00000000	0.00000000	0.00000000	0.00000000	0.00000000	0.00000000	0.00000000	0.00000000	0.00000000	0.00000000	0.00000000	0.00000000	0.00000000	0.00000000	0.00000000	0.00000000	0.00000000	0.00000000	0.00000000	0.00000000	0.00000000	0.00005059	0.00000000	0.00000000	0.00000000	0.00000000	0.00000000	0.00000000
O76013	Keratin, type I cuticular Ha6	0.00057302	0.00073181	0.00084264	0.00075646	0.00000000	0.00000000	0.00000000	0.00000000	0.00048722	0.00055387	0.00000000	0.00000000	0.00000000	0.00000000	0.00000000	0.00000000	0.00000000	0.00000000	0.00000000	0.00000000	0.00099295	0.00103844	0.00140020	0.00127005	0.00146045	0.00119108	0.00030934	0.00037781	0.00160373	0.00127338
O76013-1	Isoform 1 of Keratin, type I cuticular Ha6	0.00057302	0.00073181	0.00084264	0.00075646	0.00000000	0.00000000	0.00000000	0.00000000	0.00048722	0.00055387	0.00000000	0.00000000	0.00000000	0.00000000	0.00000000	0.00000000	0.00000000	0.00000000	0.00000000	0.00000000	0.00099295	0.00103844	0.00140020	0.00127005	0.00146045	0.00119108	0.00030934	0.00037781	0.00160373	0.00127338
O76015	Keratin, type I cuticular Ha8	0.00000000	0.00000000	0.00000000	0.00000000	0.00000000	0.00000000	0.00000000	0.00000000	0.00000000	0.00000000	0.00000000	0.00000000	0.00000000	0.00000000	0.00000000	0.00000000	0.00000000	0.00000000	0.00000000	0.00000000	0.00000000	0.00044598	0.00000000	0.00000000	0.00000000	0.00000000	0.00000000	0.00000000	0.00000000	0.00000000
O76027	Annexin A9	0.00000000	0.00000000	0.00000000	0.00000000	0.00000000	0.00000000	0.00000000	0.00000000	0.00000000	0.00000000	0.00000000	0.00000000	0.00000000	0.00000000	0.00000000	0.00000000	0.00000000	0.00000000	0.00000000	0.00000000	0.00000000	0.00000000	0.00000000	0.00004912	0.00000000	0.00000000	0.00000000	0.00000000	0.00000000	0.00000000
O94804	Serine/threonine-protein kinase 10	0.00000000	0.00000000	0.00000000	0.00000000	0.00002040	0.00000000	0.00000000	0.00000000	0.00000000	0.00000000	0.00000000	0.00000000	0.00000000	0.00000000	0.00000000	0.00000000	0.00000000	0.00000000	0.00000000	0.00000000	0.00000000	0.00000000	0.00000000	0.00000000	0.00000000	0.00000000	0.00000000	0.00000000	0.00000000	0.00000000
O94826	Mitochondrial import receptor subunit TOM70	0.00000000	0.00003123	0.00000000	0.00000000	0.00000000	0.00000000	0.00000000	0.00000000	0.00003402	0.00000000	0.00000000	0.00000000	0.00000000	0.00000000	0.00000000	0.00000000	0.00000000	0.00000000	0.00000000	0.00000000	0.00003051	0.00002573	0.00002907	0.00005574	0.00000000	0.00000000	0.00000000	0.00000000	0.00007039	0.00000000
O94919	Endonuclease domain-containing 1 protein	0.00000000	0.00000000	0.00000000	0.00000000	0.00000000	0.00000000	0.00000000	0.00000000	0.00000000	0.00000000	0.00000000	0.00000000	0.00000000	0.00000000	0.00000000	0.00000000	0.00000000	0.00000000	0.00000000	0.00000000	0.00000000	0.00000000	0.00000000	0.00003389	0.00000000	0.00000000	0.00000000	0.00000000	0.00000000	0.00000000
O94979	Protein transport protein Sec31A	0.00000000	0.00000000	0.00000000	0.00000000	0.00000000	0.00000000	0.00000000	0.00000000	0.00000000	0.00000000	0.00000000	0.00000000	0.00000000	0.00000000	0.00000000	0.00000000	0.00000000	0.00000000	0.00000000	0.00000000	0.00000000	0.00005129	0.00000000	0.00000000	0.00000000	0.00000000	0.00000000	0.00000000	0.00000000	0.00000000
O94979-1	Isoform 1 of Protein transport protein Sec31A	0.00000000	0.00000000	0.00000000	0.00000000	0.00000000	0.00000000	0.00000000	0.00000000	0.00000000	0.00000000	0.00000000	0.00000000	0.00000000	0.00000000	0.00000000	0.00000000	0.00000000	0.00000000	0.00000000	0.00000000	0.00000000	0.00005129	0.00000000	0.00000000	0.00000000	0.00000000	0.00000000	0.00000000	0.00000000	0.00000000
O95171	Sciellin	0.00000000	0.00002760	0.00008580	0.00005135	0.00000000	0.00000000	0.00000000	0.00000000	0.00006013	0.00008676	0.00000000	0.00000000	0.00000000	0.00000000	0.00000000	0.00000000	0.00000000	0.00000000	0.00000000	0.00000000	0.00043136	0.00029559	0.00028256	0.00027094	0.00047730	0.00046643	0.00078740	0.00079499	0.00037323	0.00037043
O95171-1	Isoform 1 of Sciellin	0.00000000	0.00002760	0.00008580	0.00005135	0.00000000	0.00000000	0.00000000	0.00000000	0.00006013	0.00008676	0.00000000	0.00000000	0.00000000	0.00000000	0.00000000	0.00000000	0.00000000	0.00000000	0.00000000	0.00000000	0.00043136	0.00029559	0.00028256	0.00027094	0.00047730	0.00046643	0.00078740	0.00079499	0.00037323	0.00037043
O95197	Reticulon-3	0.00000000	0.00000000	0.00001907	0.00000000	0.00001913	0.00001896	0.00000000	0.00000000	0.00000000	0.00000000	0.00000000	0.00000000	0.00000000	0.00000000	0.00000000	0.00000000	0.00000000	0.00000000	0.00000000	0.00000000	0.00000000	0.00001516	0.00001712	0.00001642	0.00000000	0.00000000	0.00000000	0.00000000	0.00002073	0.00000000
O95197-1	Isoform 1 of Reticulon-3	0.00000000	0.00000000	0.00001907	0.00000000	0.00001913	0.00001896	0.00000000	0.00000000	0.00000000	0.00000000	0.00000000	0.00000000	0.00000000	0.00000000	0.00000000	0.00000000	0.00000000	0.00000000	0.00000000	0.00000000	0.00000000	0.00001516	0.00001712	0.00001642	0.00000000	0.00000000	0.00000000	0.00000000	0.00002073	0.00000000
O95274	Ly6/PLAUR domain-containing protein 3	0.00011049	0.00005487	0.00005687	0.00005105	0.00005707	0.00005656	0.00000000	0.00011580	0.00000000	0.00005751	0.00008710	0.00085137	0.00075521	0.00109936	0.00146020	0.00057654	0.00052149	0.00076150	0.00069851	0.00015737	0.00026804	0.00018085	0.00030646	0.00014693	0.00021902	0.00012366	0.00010438	0.00000000	0.00030922	0.00024553
O95294	RasGAP-activating-like protein 1	0.00002377	0.00000000	0.00000000	0.00000000	0.00000000	0.00000000	0.00000000	0.00000000	0.00000000	0.00000000	0.00000000	0.00000000	0.00000000	0.00000000	0.00000000	0.00000000	0.00000000	0.00000000	0.00000000	0.00000000	0.00000000	0.00001946	0.00000000	0.00002108	0.00000000	0.00000000	0.00002246	0.00000000	0.00000000	0.00000000
O95294-1	Isoform 1 of RasGAP-activating-like protein 1	0.00002377	0.00000000	0.00000000	0.00000000	0.00000000	0.00000000	0.00000000	0.00000000	0.00000000	0.00000000	0.00000000	0.00000000	0.00000000	0.00000000	0.00000000	0.00000000	0.00000000	0.00000000	0.00000000	0.00000000	0.00000000	0.00001946	0.00000000	0.00002108	0.00000000	0.00000000	0.00002246	0.00000000	0.00000000	0.00000000
O95336	6-phosphogluconolactonase	0.00000000	0.00000000	0.00000000	0.00000000	0.00007654	0.00007585	0.00000000	0.00000000	0.00000000	0.00000000	0.00000000	0.00026348	0.00015582	0.00000000	0.00000000	0.00000000	0.00000000	0.00000000	0.00007206	0.00000000	0.00000000	0.00006063	0.00000000	0.00000000	0.00000000	0.00000000	0.00000000	0.00000000	0.00000000	0.00000000
O95352	Ubiquitin-like modifier-activating enzyme ATG7	0.00000000	0.00000000	0.00000000	0.00000000	0.00000000	0.00000000	0.00000000	0.00000000	0.00000000	0.00000000	0.00004287	0.00000000	0.00000000	0.00000000	0.00000000	0.00000000	0.00000000	0.00000000	0.00000000	0.00000000	0.00000000	0.00000000	0.00000000	0.00000000	0.00000000	0.00000000	0.00000000	0.00000000	0.00000000	0.00000000
O95352-1	Isoform 1 of Ubiquitin-like modifier-activating enzyme ATG7	0.00000000	0.00000000	0.00000000	0.00000000	0.00000000	0.00000000	0.00000000	0.00000000	0.00000000	0.00000000	0.00004287	0.00000000	0.00000000	0.00000000	0.00000000	0.00000000	0.00000000	0.00000000	0.00000000	0.00000000	0.00000000	0.00000000	0.00000000	0.00000000	0.00000000	0.00000000	0.00000000	0.00000000	0.00000000	0.00000000
O95361	Tripartite motif-containing protein 16	0.00000000	0.00000000	0.00000000	0.00000000	0.00000000	0.00000000	0.00000000	0.00000000	0.00000000	0.00000000	0.00000000	0.00000000	0.00000000	0.00000000	0.00000000	0.00000000	0.00000000	0.00000000	0.00000000	0.00000000	0.00000000	0.00000000	0.00000000	0.00000000	0.00000000	0.00000000	0.00003202	0.00003128	0.00000000	0.00000000
O95361-1	Isoform 1 of Tripartite motif-containing protein 16	0.00000000	0.00000000	0.00000000	0.00000000	0.00000000	0.00000000	0.00000000	0.00000000	0.00000000	0.00000000	0.00000000	0.00000000	0.00000000	0.00000000	0.00000000	0.00000000	0.00000000	0.00000000	0.00000000	0.00000000	0.00000000	0.00000000	0.00000000	0.00000000	0.00000000	0.00000000	0.00003202	0.00003128	0.00000000	0.00000000
O95379	Tumor necrosis factor alpha-induced protein 8	0.00000000	0.00000000	0.00000000	0.00000000	0.00039894	0.00049420	0.00000000	0.00000000	0.00000000	0.00020098	0.00136984	0.00011444	0.00010152	0.00000000	0.00000000	0.00000000	0.00000000	0.00000000	0.00018779	0.00000000	0.00000000	0.00015802	0.00008926	0.00008559	0.00000000	0.00010805	0.00000000	0.00000000	0.00000000	0.00000000
O95379-1	Isoform 1 of Tumor necrosis factor alpha-induced protein 8	0.00000000	0.00000000	0.00000000	0.00000000	0.00039894	0.00049420	0.00000000	0.00000000	0.00000000	0.00020098	0.00136984	0.00011444	0.00010152	0.00000000	0.00000000	0.00000000	0.00000000	0.00000000	0.00018779	0.00000000	0.00000000	0.00015802	0.00008926	0.00008559	0.00000000	0.00010805	0.00000000	0.00000000	0.00000000	0.00000000
O95395	Beta-1,3-galactosyl-O-glycosyl-glycoprotein beta-1,6-N-acetylglucosaminyltransferase 3	0.00000000	0.00000000	0.00000000	0.00000000	0.00000000	0.00000000	0.00011859	0.00004574	0.00000000	0.00000000	0.00000000	0.00000000	0.00000000	0.00000000	0.00000000	0.00000000	0.00000000	0.00000000	0.00000000	0.00000000	0.00000000	0.00000000	0.00000000	0.00000000	0.00000000	0.00000000	0.00000000	0.00000000	0.00000000	0.00000000
O95399	Urotensin-2	0.00000000	0.00000000	0.00000000	0.00000000	0.00000000	0.00000000	0.00000000	0.00000000	0.00000000	0.00000000	0.00000000	0.00000000	0.00000000	0.00000000	0.00000000	0.00000000	0.00000000	0.00000000	0.00014993	0.00043912	0.00000000	0.00000000	0.00000000	0.00000000	0.00000000	0.00000000	0.00000000	0.00000000	0.00000000	0.00000000
O95399-1	Isoform 1 of Urotensin-2	0.00000000	0.00000000	0.00000000	0.00000000	0.00000000	0.00000000	0.00000000	0.00000000	0.00000000	0.00000000	0.00000000	0.00000000	0.00000000	0.00000000	0.00000000	0.00000000	0.00000000	0.00000000	0.00014993	0.00043912	0.00000000	0.00000000	0.00000000	0.00000000	0.00000000	0.00000000	0.00000000	0.00000000	0.00000000	0.00000000
O95445	Apolipoprotein M	0.00010167	0.00010099	0.00000000	0.00000000	0.00010504	0.00000000	0.00000000	0.00000000	0.00011003	0.00010583	0.00000000	0.00000000	0.00000000	0.00000000	0.00000000	0.00000000	0.00000000	0.00000000	0.00000000	0.00000000	0.00000000	0.00000000	0.00000000	0.00000000	0.00000000	0.00000000	0.00000000	0.00000000	0.00000000	0.00000000
O95445-1	Isoform 1 of Apolipoprotein M	0.00010167	0.00010099	0.00000000	0.00000000	0.00010504	0.00000000	0.00000000	0.00000000	0.00011003	0.00010583	0.00000000	0.00000000	0.00000000	0.00000000	0.00000000	0.00000000	0.00000000	0.00000000	0.00000000	0.00000000	0.00000000	0.00000000	0.00000000	0.00000000	0.00000000	0.00000000	0.00000000	0.00000000	0.00000000	0.00000000
O95467	Neuroendocrine secretory protein 55	0.00000000	0.00000000	0.00000000	0.00000000	0.00000000	0.00000000	0.00000000	0.00000000	0.00000000	0.00000000	0.00000000	0.00000000	0.00008204	0.00000000	0.00000000	0.00000000	0.00000000	0.00000000	0.00000000	0.00000000	0.00000000	0.00000000	0.00000000	0.00000000	0.00000000	0.00000000	0.00000000	0.00000000	0.00000000	0.00000000
O95467-1	Isoform Nesp55 of Neuroendocrine secretory protein 55	0.00000000	0.00000000	0.00000000	0.00000000	0.00000000	0.00000000	0.00000000	0.00000000	0.00000000	0.00000000	0.00000000	0.00000000	0.00008204	0.00000000	0.00000000	0.00000000	0.00000000	0.00000000	0.00000000	0.00000000	0.00000000	0.00000000	0.00000000	0.00000000	0.00000000	0.00000000	0.00000000	0.00000000	0.00000000	0.00000000
O95479	GDH/6PGL endoplasmic bifunctional protein	0.00000000	0.00000000	0.00000000	0.00002233	0.00000000	0.00000000	0.00000000	0.00000000	0.00000000	0.00000000	0.00000000	0.00000000	0.00000000	0.00000000	0.00000000	0.00000000	0.00002851	0.00000000	0.00000000	0.00000000	0.00000000	0.00000000	0.00000000	0.00000000	0.00000000	0.00000000	0.00002283	0.00000000	0.00000000	0.00000000
O95497	Pantetheinase	0.00007452	0.00007402	0.00000000	0.00000000	0.00000000	0.00000000	0.00000000	0.00000000	0.00000000	0.00000000	0.00000000	0.00000000	0.00000000	0.00000000	0.00000000	0.00000000	0.00000000	0.00000000	0.00000000	0.00000000	0.00000000	0.00000000	0.00000000	0.00000000	0.00000000	0.00000000	0.00000000	0.00000000	0.00000000	0.00000000
O95498	Vascular non-inflammatory molecule 2	0.00007352	0.00007302	0.00000000	0.00000000	0.00000000	0.00003764	0.00000000	0.00000000	0.00000000	0.00000000	0.00000000	0.00000000	0.00000000	0.00000000	0.00000000	0.00000000	0.00000000	0.00000000	0.00000000	0.00000000	0.00000000	0.00000000	0.00000000	0.00000000	0.00000000	0.00000000	0.00000000	0.00000000	0.00000000	0.00000000
O95498-1	Isoform 1 of Vascular non-inflammatory molecule 2	0.00007352	0.00007302	0.00000000	0.00000000	0.00000000	0.00003764	0.00000000	0.00000000	0.00000000	0.00000000	0.00000000	0.00000000	0.00000000	0.00000000	0.00000000	0.00000000	0.00000000	0.00000000	0.00000000	0.00000000	0.00000000	0.00000000	0.00000000	0.00000000	0.00000000	0.00000000	0.00000000	0.00000000	0.00000000	0.00000000
O95714	E3 ubiquitin-protein ligase HERC2	0.00000000	0.00000000	0.00000000	0.00000000	0.00000000	0.00000000	0.00000000	0.00000000	0.00000000	0.00000000	0.00000000	0.00000000	0.00000000	0.00000000	0.00000000	0.00000000	0.00000000	0.00006619	0.00002692	0.00000000	0.00000000	0.00000000	0.00000000	0.00000000	0.00000000	0.00000000	0.00000000	0.00000000	0.00000000	0.00000000
O95716	Ras-related protein Rab-3D	0.00000000	0.00026009	0.00000000	0.00000000	0.00036068	0.00026809	0.00000000	0.00000000	0.00000000	0.00036341	0.00027522	0.00000000	0.00000000	0.00000000	0.00000000	0.00000000	0.00000000	0.00008594	0.00025467	0.00000000	0.00000000	0.00028573	0.00040349	0.00030952	0.00000000	0.00019538	0.00024737	0.00000000	0.00029313	0.00038791
O95747	Serine/threonine-protein kinase OSR1	0.00000000	0.00000000	0.00000000	0.00000000	0.00000000	0.00000000	0.00000000	0.00000000	0.00000000	0.00000000	0.00000000	0.00000000	0.00000000	0.00000000	0.00000000	0.00000000	0.00000000	0.00000000	0.00000000	0.00000000	0.00000000	0.00000000	0.00000000	0.00000000	0.00000000	0.00000000	0.00003427	0.00000000	0.00000000	0.00000000
O95757	Heat shock 70 kDa protein 4L	0.00000000	0.00000000	0.00000000	0.00000000	0.00000000	0.00000000	0.00000000	0.00000000	0.00000000	0.00000000	0.00000000	0.00000000	0.00000000	0.00000000	0.00000000	0.00000000	0.00000000	0.00000000	0.00000000	0.00000000	0.00000000	0.00000000	0.00000000	0.00000000	0.00000000	0.00000000	0.00000000	0.00000000	0.00000000	0.00003375
O95817	BAG family molecular chaperone regulator 3	0.00000000	0.00000000	0.00000000	0.00000000	0.00000000	0.00000000	0.00000000	0.00000000	0.00000000	0.00000000	0.00000000	0.00000000	0.00000000	0.00000000	0.00000000	0.00000000	0.00000000	0.00000000	0.00000000	0.00000000	0.00006452	0.00005441	0.00003074	0.00000000	0.00000000	0.00000000	0.00006281	0.00003068	0.00007443	0.00000000
O95831	Apoptosis-inducing factor 1, mitochondrial	0.00000000	0.00000000	0.00000000	0.00000000	0.00000000	0.00000000	0.00000000	0.00000000	0.00000000	0.00000000	0.00000000	0.00000000	0.00000000	0.00000000	0.00000000	0.00000000	0.00000000	0.00000000	0.00000000	0.00000000	0.00003026	0.00000000	0.00000000	0.00000000	0.00000000	0.00000000	0.00002946	0.00000000	0.00000000	0.00000000
O95831-1	Isoform 1 of Apoptosis-inducing factor 1, mitochondrial	0.00000000	0.00000000	0.00000000	0.00000000	0.00000000	0.00000000	0.00000000	0.00000000	0.00000000	0.00000000	0.00000000	0.00000000	0.00000000	0.00000000	0.00000000	0.00000000	0.00000000	0.00000000	0.00000000	0.00000000	0.00003026	0.00000000	0.00000000	0.00000000	0.00000000	0.00000000	0.00002946	0.00000000	0.00000000	0.00000000
O95833	Chloride intracellular channel protein 3	0.00048596	0.00040225	0.00075034	0.00089813	0.00016735	0.00008293	0.00000000	0.00000000	0.00096412	0.00067447	0.00000000	0.00000000	0.00000000	0.00000000	0.00000000	0.00000000	0.00000000	0.00000000	0.00000000	0.00000000	0.00117892	0.00112687	0.00104838	0.00064625	0.00107036	0.00090651	0.00099470	0.00104666	0.00099738	0.00071994
O95837	Guanine nucleotide-binding protein subunit alpha-14	0.00000000	0.00000000	0.00000000	0.00000000	0.00005563	0.00000000	0.00000000	0.00000000	0.00000000	0.00000000	0.00000000	0.00000000	0.00000000	0.00000000	0.00000000	0.00000000	0.00000000	0.00000000	0.00000000	0.00000000	0.00000000	0.00000000	0.00000000	0.00000000	0.00000000	0.00000000	0.00000000	0.00000000	0.00000000	0.00000000
O95861	3'(2'),5'-bisphosphate nucleotidase 1	0.00000000	0.00000000	0.00000000	0.00000000	0.00000000	0.00000000	0.00000000	0.00000000	0.00000000	0.00000000	0.00000000	0.00000000	0.00000000	0.00000000	0.00000000	0.00000000	0.00000000	0.00000000	0.00000000	0.00000000	0.00000000	0.00005079	0.00000000	0.00000000	0.00000000	0.00000000	0.00000000	0.00000000	0.00000000	0.00000000
O95861-1	Isoform 1 of 3'(2'),5'-bisphosphate nucleotidase 1	0.00000000	0.00000000	0.00000000	0.00000000	0.00000000	0.00000000	0.00000000	0.00000000	0.00000000	0.00000000	0.00000000	0.00000000	0.00000000	0.00000000	0.00000000	0.00000000	0.00000000	0.00000000	0.00000000	0.00000000	0.00000000	0.00005079	0.00000000	0.00000000	0.00000000	0.00000000	0.00000000	0.00000000	0.00000000	0.00000000
O95865	N(G),N(G)-dimethylarginine dimethylaminohydrolase 2	0.00000000	0.00000000	0.00000000	0.00000000	0.00000000	0.00000000	0.00000000	0.00000000	0.00000000	0.00000000	0.00000000	0.00000000	0.00000000	0.00000000	0.00015415	0.00000000	0.00000000	0.00006603	0.00006523	0.00000000	0.00000000	0.00000000	0.00000000	0.00000000	0.00000000	0.00000000	0.00000000	0.00000000	0.00000000	0.00000000
O95867	Lymphocyte antigen 6 complex locus protein G6c	0.00000000	0.00000000	0.00031481	0.00028261	0.00000000	0.00000000	0.00000000	0.00000000	0.00066192	0.00000000	0.00000000	0.00000000	0.00000000	0.00000000	0.00000000	0.00000000	0.00000000	0.00000000	0.00000000	0.00043561	0.00000000	0.00050060	0.00014138	0.00027114	0.00020208	0.00000000	0.00057785	0.00014115	0.00000000	0.00000000
O95968	Secretoglobin family 1D member 1	0.00000000	0.00000000	0.00000000	0.00000000	0.00000000	0.00000000	0.00721416	0.00445167	0.00000000	0.00000000	0.00000000	0.00000000	0.00000000	0.00000000	0.00000000	0.00000000	0.00000000	0.00000000	0.00000000	0.00000000	0.00000000	0.00000000	0.00000000	0.00000000	0.00000000	0.00000000	0.00000000	0.00000000	0.00000000	0.00000000
O95994	Anterior gradient protein 2 homolog	0.00000000	0.00000000	0.00000000	0.00010093	0.00022568	0.00078281	0.00000000	0.00045789	0.00000000	0.00000000	0.00000000	0.00000000	0.00000000	0.00000000	0.00000000	0.00000000	0.00000000	0.00000000	0.00000000	0.00000000	0.00000000	0.00000000	0.00000000	0.00000000	0.00000000	0.00000000	0.00010319	0.00000000	0.00000000	0.00000000
P00167	Cytochrome b5	0.00000000	0.00000000	0.00000000	0.00000000	0.00000000	0.00000000	0.00000000	0.00000000	0.00000000	0.00000000	0.00000000	0.00000000	0.00000000	0.00000000	0.00000000	0.00000000	0.00000000	0.00000000	0.00000000	0.00000000	0.00000000	0.00000000	0.00000000	0.00012646	0.00000000	0.00000000	0.00000000	0.00000000	0.00000000	0.00000000
P00167-1	Isoform 1 of Cytochrome b5	0.00000000	0.00000000	0.00000000	0.00000000	0.00000000	0.00000000	0.00000000	0.00000000	0.00000000	0.00000000	0.00000000	0.00000000	0.00000000	0.00000000	0.00000000	0.00000000	0.00000000	0.00000000	0.00000000	0.00000000	0.00000000	0.00000000	0.00000000	0.00012646	0.00000000	0.00000000	0.00000000	0.00000000	0.00000000	0.00000000
P00338	L-lactate dehydrogenase A chain	0.00241807	0.00234469	0.00207425	0.00223450	0.00309295	0.00259366	0.00039113	0.00018102	0.00112147	0.00155818	0.00481094	0.00416334	0.00411689	0.00370673	0.00403600	0.00420593	0.00455164	0.00294770	0.00279988	0.00574029	0.00245822	0.00183766	0.00271479	0.00265421	0.00251083	0.00283531	0.00152294	0.00186002	0.00302928	0.00307057
P00338-1	Isoform 1 of L-lactate dehydrogenase A chain	0.00241807	0.00234469	0.00207425	0.00223450	0.00309295	0.00259366	0.00039113	0.00018102	0.00112147	0.00155818	0.00481094	0.00416334	0.00411689	0.00370673	0.00403600	0.00420593	0.00455164	0.00294770	0.00279988	0.00574029	0.00245822	0.00183766	0.00271479	0.00265421	0.00251083	0.00283531	0.00152294	0.00186002	0.00302928	0.00307057
P00352	Retinal dehydrogenase 1	0.00000000	0.00000000	0.00011782	0.00010577	0.00023649	0.00011719	0.00015551	0.00011996	0.00041287	0.00027800	0.00000000	0.00000000	0.00004012	0.00017864	0.00013154	0.00000000	0.00000000	0.00000000	0.00000000	0.00005434	0.00014809	0.00009367	0.00000000	0.00006765	0.00005042	0.00004270	0.00000000	0.00007043	0.00000000	0.00000000
P00367	Glutamate dehydrogenase 1, mitochondrial	0.00000000	0.00003403	0.00003526	0.00000000	0.00010617	0.00000000	0.00000000	0.00000000	0.00003707	0.00003566	0.00000000	0.00000000	0.00000000	0.00000000	0.00000000	0.00000000	0.00000000	0.00000000	0.00000000	0.00000000	0.00013296	0.00016821	0.00015836	0.00015185	0.00004527	0.00003834	0.00006472	0.00009486	0.00023009	0.00005075
P00367-1	Isoform 1 of Glutamate dehydrogenase 1, mitochondrial	0.00000000	0.00003403	0.00003526	0.00000000	0.00010617	0.00000000	0.00000000	0.00000000	0.00003707	0.00003566	0.00000000	0.00000000	0.00000000	0.00000000	0.00000000	0.00000000	0.00000000	0.00000000	0.00000000	0.00000000	0.00013296	0.00016821	0.00015836	0.00015185	0.00004527	0.00003834	0.00006472	0.00009486	0.00023009	0.00005075
P00390	Glutathione reductase, mitochondrial	0.00025632	0.00018186	0.00000000	0.00000000	0.00007566	0.00011247	0.00000000	0.00000000	0.00003963	0.00007623	0.00005773	0.00000000	0.00000000	0.00008573	0.00004208	0.00004246	0.00000000	0.00007211	0.00003562	0.00000000	0.00003553	0.00014984	0.00010157	0.00009739	0.00000000	0.00000000	0.00006919	0.00003380	0.00020496	0.00000000
P00390-1	Isoform Mitochondrial of Glutathione reductase, mitochondrial	0.00025632	0.00018186	0.00000000	0.00000000	0.00007566	0.00011247	0.00000000	0.00000000	0.00003963	0.00007623	0.00005773	0.00000000	0.00000000	0.00008573	0.00004208	0.00004246	0.00000000	0.00007211	0.00003562	0.00000000	0.00003553	0.00014984	0.00010157	0.00009739	0.00000000	0.00000000	0.00006919	0.00003380	0.00020496	0.00000000
P00403	Cytochrome c oxidase subunit 2	0.00000000	0.00008364	0.00026003	0.00031125	0.00000000	0.00017243	0.00000000	0.00000000	0.00054674	0.00052591	0.00000000	0.00000000	0.00000000	0.00000000	0.00000000	0.00000000	0.00000000	0.00000000	0.00000000	0.00000000	0.00065369	0.00034457	0.00038927	0.00059722	0.00022256	0.00009425	0.00015910	0.00054408	0.00018853	0.00000000
P00441	Superoxide dismutase [Cu-Zn]	0.00000000	0.00000000	0.00000000	0.00000000	0.00000000	0.00000000	0.00000000	0.00000000	0.00000000	0.00000000	0.00039138	0.00073570	0.00039156	0.00072647	0.00071320	0.00043178	0.00029291	0.00048883	0.00048289	0.00017679	0.00000000	0.00000000	0.00000000	0.00000000	0.00000000	0.00000000	0.00000000	0.00000000	0.00000000	0.00000000
P00450	Ceruloplasmin	0.00041280	0.00065962	0.00072052	0.00072975	0.00100127	0.00104743	0.00136561	0.00122264	0.00128188	0.00130777	0.00076402	0.00055319	0.00049071	0.00050423	0.00068065	0.00027055	0.00036002	0.00060082	0.00050624	0.00120150	0.00006967	0.00002938	0.00008297	0.00006365	0.00009487	0.00002009	0.00005087	0.00003313	0.00018083	0.00021271
P00491	Purine nucleoside phosphorylase	0.00013228	0.00000000	0.00013616	0.00006112	0.00040998	0.00054174	0.00000000	0.00006932	0.00028630	0.00013769	0.00166845	0.00117610	0.00201697	0.00100649	0.00167219	0.00107372	0.00070239	0.00091169	0.00070762	0.00254355	0.00019254	0.00021652	0.00055036	0.00052773	0.00000000	0.00007403	0.00000000	0.00000000	0.00022213	0.00019597
P00492	Hypoxanthine-guanine phosphoribosyltransferase	0.00017536	0.00026128	0.00000000	0.00008102	0.00018117	0.00017954	0.00000000	0.00000000	0.00000000	0.00018254	0.00055296	0.00031183	0.00027661	0.00020528	0.00030229	0.00010167	0.00020692	0.00008633	0.00008528	0.00049955	0.00000000	0.00007176	0.00008107	0.00023320	0.00000000	0.00009814	0.00000000	0.00000000	0.00019631	0.00000000
P00505	Aspartate aminotransferase, mitochondrial	0.00000000	0.00000000	0.00000000	0.00000000	0.00000000	0.00004551	0.00000000	0.00000000	0.00004810	0.00000000	0.00000000	0.00000000	0.00009349	0.00000000	0.00005108	0.00000000	0.00000000	0.00008753	0.00000000	0.00000000	0.00004314	0.00003638	0.00008220	0.00003941	0.00000000	0.00000000	0.00000000	0.00000000	0.00000000	0.00000000
P00505-1	Isoform 1 of Aspartate aminotransferase, mitochondrial	0.00000000	0.00000000	0.00000000	0.00000000	0.00000000	0.00004551	0.00000000	0.00000000	0.00004810	0.00000000	0.00000000	0.00000000	0.00009349	0.00000000	0.00005108	0.00000000	0.00000000	0.00008753	0.00000000	0.00000000	0.00004314	0.00003638	0.00008220	0.00003941	0.00000000	0.00000000	0.00000000	0.00000000	0.00000000	0.00000000
P00558	Phosphoglycerate kinase 1	0.00009168	0.00018212	0.00056621	0.00063537	0.00042620	0.00028159	0.00018684	0.00004804	0.00029762	0.00023857	0.00383029	0.00222791	0.00226548	0.00284384	0.00247583	0.00217925	0.00221758	0.00320436	0.00298708	0.00332972	0.00111201	0.00112544	0.00088999	0.00073149	0.00102980	0.00102608	0.00051965	0.00042311	0.00102630	0.00101861
P00558-1	Isoform 1 of Phosphoglycerate kinase 1	0.00009168	0.00018212	0.00056621	0.00063537	0.00042620	0.00028159	0.00018684	0.00004804	0.00029762	0.00023857	0.00383029	0.00222791	0.00226548	0.00284384	0.00247583	0.00217925	0.00221758	0.00320436	0.00298708	0.00332972	0.00111201	0.00112544	0.00088999	0.00073149	0.00102980	0.00102608	0.00051965	0.00042311	0.00102630	0.00101861
P00568	Adenylate kinase isoenzyme 1	0.00029558	0.00029360	0.00000000	0.00000000	0.00000000	0.00010088	0.00000000	0.00000000	0.00021325	0.00020512	0.00000000	0.00000000	0.00000000	0.00000000	0.00000000	0.00000000	0.00011626	0.00000000	0.00000000	0.00000000	0.00000000	0.00000000	0.00027329	0.00017470	0.00000000	0.00011028	0.00009308	0.00000000	0.00000000	0.00000000
P00734	Prothrombin	0.00000000	0.00000000	0.00000000	0.00000000	0.00000000	0.00000000	0.00000000	0.00000000	0.00006651	0.00003199	0.00000000	0.00007286	0.00000000	0.00003597	0.00000000	0.00000000	0.00000000	0.00003026	0.00002989	0.00000000	0.00000000	0.00000000	0.00000000	0.00000000	0.00000000	0.00000000	0.00000000	0.00000000	0.00000000	0.00000000
P00736	Complement C1r subcomponent	0.00000000	0.00005386	0.00000000	0.00000000	0.00000000	0.00005552	0.00000000	0.00000000	0.00005868	0.00008467	0.00000000	0.00000000	0.00000000	0.00000000	0.00000000	0.00000000	0.00000000	0.00000000	0.00000000	0.00000000	0.00000000	0.00000000	0.00000000	0.00000000	0.00000000	0.00000000	0.00000000	0.00000000	0.00000000	0.00000000
P00738	Haptoglobin	0.00277769	0.00299291	0.00392545	0.00382848	0.00724717	0.00660379	0.00665266	0.00503280	0.00331161	0.00343048	0.00452789	0.00429749	0.00321800	0.00198400	0.00178545	0.00191074	0.00249987	0.00394014	0.00430437	0.00355405	0.00114214	0.00111740	0.00082705	0.00087652	0.00087105	0.00073771	0.00000000	0.00000000	0.00084328	0.00076722
P00738-1	Isoform 1 of Haptoglobin	0.00277769	0.00299291	0.00392545	0.00382848	0.00724717	0.00660379	0.00665266	0.00503280	0.00331161	0.00343048	0.00452789	0.00429749	0.00321800	0.00198400	0.00178545	0.00191074	0.00249987	0.00394014	0.00430437	0.00355405	0.00114214	0.00111740	0.00082705	0.00087652	0.00087105	0.00073771	0.00000000	0.00000000	0.00084328	0.00076722
P00739	Haptoglobin-related protein	0.00000000	0.00000000	0.00243119	0.00000000	0.00391542	0.00000000	0.00000000	0.00000000	0.00000000	0.00194394	0.00000000	0.00000000	0.00000000	0.00000000	0.00000000	0.00000000	0.00000000	0.00000000	0.00000000	0.00000000	0.00000000	0.00000000	0.00000000	0.00000000	0.00000000	0.00000000	0.00000000	0.00000000	0.00000000	0.00000000
P00739-1	Isoform 1 of Haptoglobin-related protein	0.00000000	0.00000000	0.00243119	0.00000000	0.00391542	0.00000000	0.00000000	0.00000000	0.00000000	0.00194394	0.00000000	0.00000000	0.00000000	0.00000000	0.00000000	0.00000000	0.00000000	0.00000000	0.00000000	0.00000000	0.00000000	0.00000000	0.00000000	0.00000000	0.00000000	0.00000000	0.00000000	0.00000000	0.00000000	0.00000000
P00747	Plasminogen	0.00014159	0.00018752	0.00017004	0.00015265	0.00024379	0.00038658	0.00006413	0.00017312	0.00022983	0.00029477	0.00003721	0.00005595	0.00004963	0.00002762	0.00002712	0.00000000	0.00000000	0.00013941	0.00011476	0.00000000	0.00000000	0.00000000	0.00000000	0.00000000	0.00000000	0.00000000	0.00000000	0.00000000	0.00002642	0.00000000
P00751	Complement factor B	0.00030022	0.00034792	0.00036055	0.00025431	0.00090465	0.00102463	0.00098581	0.00070796	0.00051441	0.00052086	0.00086780	0.00041523	0.00018416	0.00061502	0.00034502	0.00029011	0.00026569	0.00066510	0.00055968	0.00067707	0.00007283	0.00006143	0.00006940	0.00004436	0.00000000	0.00000000	0.00000000	0.00000000	0.00008402	0.00000000
P00751-1	Isoform 1 of Complement factor B	0.00030022	0.00034792	0.00036055	0.00025431	0.00090465	0.00102463	0.00098581	0.00070796	0.00051441	0.00052086	0.00086780	0.00041523	0.00018416	0.00061502	0.00034502	0.00029011	0.00026569	0.00066510	0.00055968	0.00067707	0.00007283	0.00006143	0.00006940	0.00004436	0.00000000	0.00000000	0.00000000	0.00000000	0.00008402	0.00000000
P00846	ATP synthase subunit a	0.00000000	0.00000000	0.00000000	0.00000000	0.00000000	0.00000000	0.00000000	0.00000000	0.00000000	0.00008804	0.00000000	0.00000000	0.00000000	0.00000000	0.00000000	0.00000000	0.00000000	0.00000000	0.00000000	0.00000000	0.00000000	0.00000000	0.00000000	0.00000000	0.00000000	0.00000000	0.00000000	0.00000000	0.00000000	0.00000000
P00915	Carbonic anhydrase 1	0.00007323	0.00007274	0.00015077	0.00006768	0.00000000	0.00000000	0.00059703	0.00023026	0.00079252	0.00045740	0.00034640	0.00000000	0.00000000	0.00000000	0.00000000	0.00000000	0.00000000	0.00108161	0.00099723	0.00000000	0.00000000	0.00000000	0.00000000	0.00000000	0.00000000	0.00000000	0.00000000	0.00000000	0.00008199	0.00000000
P00918	Carbonic anhydrase 2	0.00000000	0.00000000	0.00000000	0.00006794	0.00000000	0.00000000	0.00000000	0.00007705	0.00031823	0.00038263	0.00034773	0.00000000	0.00000000	0.00008606	0.00000000	0.00000000	0.00000000	0.00043431	0.00057204	0.00010471	0.00000000	0.00000000	0.00000000	0.00000000	0.00000000	0.00000000	0.00000000	0.00000000	0.00016460	0.00000000
P00966	Argininosuccinate synthase	0.00000000	0.00000000	0.00000000	0.00000000	0.00000000	0.00000000	0.00000000	0.00000000	0.00000000	0.00000000	0.00000000	0.00000000	0.00000000	0.00000000	0.00000000	0.00000000	0.00000000	0.00000000	0.00000000	0.00000000	0.00004502	0.00000000	0.00000000	0.00000000	0.00000000	0.00000000	0.00000000	0.00000000	0.00000000	0.00000000
P01008	Antithrombin-III	0.00065911	0.00081837	0.00063607	0.00030454	0.00144700	0.00109661	0.00089555	0.00077712	0.00053495	0.00055745	0.00188353	0.00034185	0.00025992	0.00057867	0.00066278	0.00019107	0.00014583	0.00117625	0.00104175	0.00152556	0.00000000	0.00003371	0.00000000	0.00003652	0.00000000	0.00000000	0.00000000	0.00000000	0.00004612	0.00006103
P01009	Alpha-1-antitrypsin	0.00402406	0.00367916	0.00409518	0.00367632	0.00713360	0.00706967	0.00546757	0.00541549	0.00687845	0.00566439	0.00829113	0.00368623	0.00317371	0.00503173	0.00451941	0.00312850	0.00275185	0.00558295	0.00547062	0.00631785	0.00093186	0.00082335	0.00101470	0.00089190	0.00096691	0.00035827	0.00034560	0.00021105	0.00194530	0.00196461
P01009-1	Isoform 1 of Alpha-1-antitrypsin	0.00402406	0.00367916	0.00409518	0.00367632	0.00713360	0.00706967	0.00546757	0.00541549	0.00687845	0.00566439	0.00829113	0.00368623	0.00317371	0.00503173	0.00451941	0.00312850	0.00275185	0.00558295	0.00547062	0.00631785	0.00093186	0.00082335	0.00101470	0.00089190	0.00096691	0.00035827	0.00034560	0.00021105	0.00194530	0.00196461
P01011	Alpha-1-antichymotrypsin	0.00085856	0.00094258	0.00111635	0.00100217	0.00200741	0.00189689	0.00349963	0.00312564	0.00185821	0.00188149	0.00178111	0.00123208	0.00114043	0.00195716	0.00155790	0.00146716	0.00133300	0.00084534	0.00101087	0.00167343	0.00030695	0.00025888	0.00025068	0.00032049	0.00023887	0.00030346	0.00025614	0.00029198	0.00025294	0.00046861
P01011-1	Isoform 1 of Alpha-1-antichymotrypsin	0.00085856	0.00094258	0.00111635	0.00100217	0.00200741	0.00189689	0.00349963	0.00312564	0.00185821	0.00188149	0.00178111	0.00123208	0.00114043	0.00195716	0.00155790	0.00146716	0.00133300	0.00084534	0.00101087	0.00167343	0.00030695	0.00025888	0.00025068	0.00032049	0.00023887	0.00030346	0.00025614	0.00029198	0.00025294	0.00046861
P01019	Angiotensinogen	0.00003941	0.00000000	0.00052739	0.00032777	0.00061074	0.00048422	0.00037484	0.00020652	0.00025589	0.00036922	0.00068351	0.00000000	0.00016577	0.00050748	0.00040762	0.00018280	0.00000000	0.00015522	0.00011500	0.00022454	0.00000000	0.00000000	0.00000000	0.00000000	0.00000000	0.00000000	0.00000000	0.00000000	0.00000000	0.00000000
P01023	Alpha-2-macroglobulin	0.00105038	0.00105623	0.00113462	0.00103055	0.00241148	0.00241642	0.00206147	0.00195705	0.00183834	0.00190329	0.00294413	0.00116833	0.00106364	0.00183677	0.00193734	0.00073682	0.00074977	0.00210671	0.00192975	0.00291832	0.00022651	0.00020165	0.00014388	0.00008048	0.00010282	0.00020320	0.00000000	0.00000000	0.00060972	0.00059555
P01024	Complement C3	0.00214935	0.00214638	0.00216516	0.00220923	0.00276676	0.00274197	0.00304530	0.00297537	0.00281105	0.00258431	0.00449419	0.00153970	0.00137788	0.00133201	0.00140015	0.00115954	0.00112569	0.00198045	0.00186695	0.00350345	0.00036807	0.00040450	0.00030818	0.00027513	0.00028860	0.00033448	0.00021717	0.00025463	0.00046322	0.00047678
P01031	Complement C5	0.00003421	0.00002266	0.00000000	0.00002108	0.00012961	0.00010509	0.00000000	0.00000000	0.00009873	0.00010684	0.00000000	0.00000000	0.00000000	0.00000000	0.00000000	0.00000000	0.00000000	0.00001123	0.00000000	0.00000000	0.00000000	0.00000000	0.00000000	0.00000000	0.00000000	0.00000000	0.00000000	0.00000000	0.00000000	0.00000000
P01033	Metalloproteinase inhibitor 1	0.00046170	0.00055033	0.00095052	0.00051198	0.00104937	0.00085089	0.00238381	0.00135486	0.00089934	0.00076896	0.00116469	0.00087573	0.00145653	0.00205376	0.00244071	0.00128490	0.00141646	0.00100009	0.00107775	0.00105219	0.00044803	0.00045344	0.00025613	0.00032746	0.00061016	0.00051676	0.00026171	0.00051141	0.00051687	0.00068400
P01034	Cystatin-C	0.00078552	0.00104034	0.00215624	0.00229864	0.00216409	0.00160852	0.00284613	0.00274418	0.00000000	0.00000000	0.00557318	0.00776009	0.00564456	0.00367811	0.00361092	0.01624392	0.01591166	0.00554286	0.00573017	0.00708606	0.00139748	0.00075004	0.00145256	0.00104462	0.00242223	0.00190492	0.00148420	0.00145016	0.00029313	0.00038791
P01036	Cystatin-S	0.04432892	0.04389739	0.06865563	0.08092515	0.01190441	0.01235292	0.04217978	0.03978092	0.02860671	0.03019792	0.03654845	0.09722683	0.10406452	0.05363690	0.05218975	0.09494623	0.09229705	0.09530104	0.08939604	0.04267240	0.04617366	0.05503019	0.03045730	0.03389217	0.04120498	0.04506329	0.06236955	0.06256609	0.02261242	0.02651000
P01037	Cystatin-SN	0.03795749	0.03595277	0.06265524	0.06702005	0.00994368	0.00943819	0.03131250	0.02955154	0.02273866	0.02201344	0.03376992	0.06894266	0.06970897	0.04903492	0.04782762	0.05423253	0.05502632	0.05245561	0.05063138	0.02973552	0.02630978	0.02884647	0.02519308	0.02908477	0.02848518	0.03793206	0.06992562	0.07094995	0.01760430	0.01907916
P01040	Cystatin-A	0.00117026	0.00174364	0.00140541	0.00126166	0.00120902	0.00099849	0.00185507	0.00286179	0.00189963	0.00142120	0.00369018	0.00369951	0.00328165	0.00547963	0.00515539	0.00339254	0.00299191	0.00096020	0.00189706	0.00444496	0.00359612	0.00239444	0.00378702	0.00293963	0.00283536	0.00305624	0.00276394	0.00198041	0.00283855	0.00288954
P01042	Kininogen-1	0.00005936	0.00002948	0.00006110	0.00008228	0.00027597	0.00036467	0.00004033	0.00009332	0.00025695	0.00024716	0.00009359	0.00017593	0.00034333	0.00013898	0.00013644	0.00006883	0.00007004	0.00043835	0.00034642	0.00000000	0.00002880	0.00000000	0.00002744	0.00000000	0.00000000	0.00000000	0.00000000	0.00000000	0.00000000	0.00000000
P01042-1	Isoform HMW of Kininogen-1	0.00005936	0.00002948	0.00006110	0.00008228	0.00027597	0.00036467	0.00004033	0.00009332	0.00025695	0.00024716	0.00009359	0.00017593	0.00034333	0.00013898	0.00013644	0.00006883	0.00007004	0.00043835	0.00034642	0.00000000	0.00002880	0.00000000	0.00002744	0.00000000	0.00000000	0.00000000	0.00000000	0.00000000	0.00000000	0.00000000
P01111	GTPase NRas	0.00000000	0.00000000	0.00000000	0.00000000	0.00000000	0.00000000	0.00000000	0.00000000	0.00000000	0.00000000	0.00000000	0.00000000	0.00000000	0.00000000	0.00000000	0.00000000	0.00000000	0.00000000	0.00000000	0.00000000	0.00019628	0.00000000	0.00000000	0.00000000	0.00000000	0.00000000	0.00000000	0.00000000	0.00000000	0.00000000
P01116	GTPase KRas	0.00010113	0.00010046	0.00000000	0.00018691	0.00000000	0.00000000	0.00000000	0.00000000	0.00010944	0.00000000	0.00000000	0.00000000	0.00000000	0.00000000	0.00000000	0.00000000	0.00000000	0.00000000	0.00000000	0.00000000	0.00000000	0.00008277	0.00000000	0.00008966	0.00000000	0.00000000	0.00009554	0.00000000	0.00000000	0.00000000
P01116-1	Isoform 2A of GTPase KRas	0.00010113	0.00010046	0.00000000	0.00018691	0.00000000	0.00000000	0.00000000	0.00000000	0.00010944	0.00000000	0.00000000	0.00000000	0.00000000	0.00000000	0.00000000	0.00000000	0.00000000	0.00000000	0.00000000	0.00000000	0.00000000	0.00008277	0.00000000	0.00008966	0.00000000	0.00000000	0.00009554	0.00000000	0.00000000	0.00000000
P01591	Immunoglobulin J chain	0.00420755	0.00429878	0.00457862	0.00388813	0.00509208	0.00553878	0.01061706	0.00718147	0.00338243	0.00337870	0.00284306	0.01026089	0.00821704	0.00562897	0.00635507	0.00641240	0.00680887	0.00651005	0.00701555	0.00325335	0.00513289	0.00403390	0.00344563	0.00287764	0.00556048	0.00470930	0.00454282	0.00466058	0.00524865	0.00658961
P01593	Immunoglobulin kappa variable 1D-33	0.00032674	0.00032455	0.00000000	0.00030194	0.00050634	0.00033454	0.00044395	0.00051365	0.00017679	0.00017006	0.00025758	0.00019367	0.00017180	0.00019124	0.00018775	0.00000000	0.00000000	0.00064342	0.00063560	0.00000000	0.00047560	0.00026741	0.00015105	0.00000000	0.00000000	0.00018285	0.00000000	0.00000000	0.00018289	0.00000000
P01594	Immunoglobulin kappa variable 1-33	0.00032674	0.00032455	0.00000000	0.00030194	0.00050634	0.00033454	0.00044395	0.00051365	0.00017679	0.00017006	0.00025758	0.00019367	0.00017180	0.00019124	0.00018775	0.00000000	0.00000000	0.00064342	0.00063560	0.00000000	0.00047560	0.00026741	0.00015105	0.00000000	0.00000000	0.00018285	0.00000000	0.00000000	0.00018289	0.00000000
P01602	Immunoglobulin kappa variable 1-5	0.00000000	0.00000000	0.00000000	0.00000000	0.00000000	0.00000000	0.00066592	0.00000000	0.00000000	0.00017006	0.00000000	0.00000000	0.00000000	0.00000000	0.00056324	0.00000000	0.00000000	0.00048256	0.00000000	0.00000000	0.00000000	0.00000000	0.00000000	0.00000000	0.00000000	0.00000000	0.00000000	0.00000000	0.00000000	0.00000000
P01614	Immunoglobulin kappa variable 2D-40	0.00063188	0.00062765	0.00048783	0.00043793	0.00081600	0.00097043	0.00150245	0.00132447	0.00017095	0.00032887	0.00224155	0.00112361	0.00132893	0.00184919	0.00181541	0.00164861	0.00186400	0.00155537	0.00138282	0.00135002	0.00045988	0.00012929	0.00029211	0.00014005	0.00104382	0.00053042	0.00044771	0.00014582	0.00070738	0.00117014
P01619	Immunoglobulin kappa variable 3-20	0.00115345	0.00147307	0.00186580	0.00167496	0.00204283	0.00236194	0.00223888	0.00259041	0.00124822	0.00137219	0.00285777	0.00214874	0.00207932	0.00212178	0.00208302	0.00210182	0.00252765	0.00162241	0.00160269	0.00352052	0.00223860	0.00134859	0.00106646	0.00102261	0.00239539	0.00147543	0.00171237	0.00182520	0.00239809	0.00244116
P01624	Immunoglobulin kappa variable 3-15	0.00033242	0.00000000	0.00051328	0.00030719	0.00085858	0.00085089	0.00180668	0.00104518	0.00053960	0.00069206	0.00131028	0.00098519	0.00104870	0.00077827	0.00076405	0.00077094	0.00117675	0.00081826	0.00080831	0.00118371	0.00000000	0.00040810	0.00000000	0.00014736	0.00000000	0.00000000	0.00031405	0.00030685	0.00000000	0.00000000
P01700	Immunoglobulin lambda variable 1-47	0.00081685	0.00097366	0.00033634	0.00060387	0.00135024	0.00117088	0.00110987	0.00136975	0.00000000	0.00017006	0.00206061	0.00058101	0.00154616	0.00191241	0.00150198	0.00113665	0.00115664	0.00225196	0.00190679	0.00209426	0.00047560	0.00080224	0.00000000	0.00000000	0.00043180	0.00036570	0.00046302	0.00090480	0.00036578	0.00072609
P01701	Immunoglobulin lambda variable 1-51	0.00016337	0.00032455	0.00050451	0.00045290	0.00000000	0.00000000	0.00155382	0.00102731	0.00000000	0.00000000	0.00154546	0.00077468	0.00085898	0.00133868	0.00112648	0.00075776	0.00115664	0.00080427	0.00095340	0.00093078	0.00031707	0.00000000	0.00000000	0.00014484	0.00043180	0.00000000	0.00015434	0.00030160	0.00054868	0.00072609
P01704	Immunoglobulin lambda variable 2-14	0.00000000	0.00000000	0.00000000	0.00000000	0.00000000	0.00000000	0.00000000	0.00016694	0.00000000	0.00000000	0.00000000	0.00000000	0.00000000	0.00000000	0.00000000	0.00000000	0.00000000	0.00000000	0.00000000	0.00000000	0.00000000	0.00000000	0.00000000	0.00000000	0.00000000	0.00000000	0.00000000	0.00000000	0.00000000	0.00000000
P01705	Immunoglobulin lambda variable 2-23	0.00000000	0.00000000	0.00000000	0.00000000	0.00000000	0.00000000	0.00000000	0.00017728	0.00000000	0.00000000	0.00000000	0.00000000	0.00000000	0.00000000	0.00000000	0.00000000	0.00000000	0.00000000	0.00000000	0.00000000	0.00000000	0.00000000	0.00000000	0.00000000	0.00000000	0.00000000	0.00000000	0.00000000	0.00000000	0.00000000
P01706	Immunoglobulin lambda variable 2-11	0.00000000	0.00000000	0.00000000	0.00029686	0.00000000	0.00000000	0.00000000	0.00000000	0.00000000	0.00000000	0.00227923	0.00057125	0.00168909	0.00131619	0.00129214	0.00111754	0.00132673	0.00158151	0.00156229	0.00000000	0.00000000	0.00000000	0.00000000	0.00000000	0.00000000	0.00035956	0.00000000	0.00044480	0.00000000	0.00000000
P01709	Immunoglobulin lambda variable 2-8	0.00000000	0.00032180	0.00000000	0.00029938	0.00000000	0.00000000	0.00088037	0.00033953	0.00000000	0.00000000	0.00000000	0.00096015	0.00102204	0.00000000	0.00000000	0.00131485	0.00133797	0.00111644	0.00110287	0.00000000	0.00047157	0.00039772	0.00000000	0.00000000	0.00000000	0.00036260	0.00061213	0.00044857	0.00000000	0.00000000
P01714	Immunoglobulin lambda variable 3-19	0.00000000	0.00033904	0.00035135	0.00031541	0.00052895	0.00034947	0.00069565	0.00089431	0.00000000	0.00000000	0.00000000	0.00040463	0.00017947	0.00019978	0.00039226	0.00039580	0.00040276	0.00016804	0.00033199	0.00024308	0.00016561	0.00013968	0.00000000	0.00000000	0.00000000	0.00000000	0.00000000	0.00015753	0.00000000	0.00000000
P01715	Immunoglobulin lambda variable 3-1	0.00000000	0.00049529	0.00000000	0.00015359	0.00034343	0.00051053	0.00067750	0.00052259	0.00000000	0.00017302	0.00104822	0.00000000	0.00000000	0.00000000	0.00000000	0.00000000	0.00000000	0.00000000	0.00064665	0.00023674	0.00032258	0.00013603	0.00000000	0.00000000	0.00000000	0.00018603	0.00031405	0.00030685	0.00000000	0.00000000
P01717	Immunoglobulin lambda variable 3-25	0.00034133	0.00000000	0.00000000	0.00000000	0.00000000	0.00000000	0.00000000	0.00000000	0.00000000	0.00000000	0.00000000	0.00080927	0.00000000	0.00099889	0.00098064	0.00098949	0.00161103	0.00084018	0.00000000	0.00000000	0.00000000	0.00000000	0.00000000	0.00000000	0.00000000	0.00000000	0.00000000	0.00000000	0.00000000	0.00000000
P01718	Immunoglobulin lambda variable 3-27	0.00000000	0.00000000	0.00000000	0.00000000	0.00000000	0.00000000	0.00045966	0.00017728	0.00000000	0.00000000	0.00053339	0.00000000	0.00035575	0.00000000	0.00000000	0.00000000	0.00000000	0.00000000	0.00049357	0.00048187	0.00000000	0.00000000	0.00000000	0.00000000	0.00000000	0.00000000	0.00015980	0.00015614	0.00000000	0.00000000
P01721	Immunoglobulin lambda variable 6-57	0.00000000	0.00000000	0.00000000	0.00000000	0.00000000	0.00000000	0.00022197	0.00017122	0.00000000	0.00000000	0.00000000	0.00000000	0.00000000	0.00000000	0.00000000	0.00000000	0.00000000	0.00000000	0.00000000	0.00000000	0.00000000	0.00000000	0.00000000	0.00000000	0.00000000	0.00000000	0.00000000	0.00015080	0.00000000	0.00000000
P01742	Immunoglobulin heavy variable 1-69	0.00016337	0.00064910	0.00067267	0.00045290	0.00067512	0.00133814	0.00000000	0.00085609	0.00017679	0.00017006	0.00000000	0.00019367	0.00034359	0.00076496	0.00093874	0.00000000	0.00000000	0.00080427	0.00111229	0.00046539	0.00015853	0.00013371	0.00000000	0.00000000	0.00064770	0.00018285	0.00000000	0.00015080	0.00018289	0.00048406
P01743	Immunoglobulin heavy variable 1-46	0.00000000	0.00000000	0.00000000	0.00000000	0.00000000	0.00000000	0.00000000	0.00102731	0.00000000	0.00000000	0.00000000	0.00000000	0.00000000	0.00000000	0.00000000	0.00000000	0.00000000	0.00000000	0.00000000	0.00000000	0.00000000	0.00000000	0.00000000	0.00000000	0.00000000	0.00000000	0.00000000	0.00000000	0.00000000	0.00000000
P01766	Immunoglobulin heavy variable 3-13	0.00000000	0.00000000	0.00000000	0.00000000	0.00000000	0.00000000	0.00000000	0.00000000	0.00000000	0.00000000	0.00000000	0.00000000	0.00000000	0.00000000	0.00000000	0.00152859	0.00097217	0.00000000	0.00000000	0.00000000	0.00000000	0.00000000	0.00000000	0.00000000	0.00000000	0.00000000	0.00000000	0.00000000	0.00000000	0.00000000
P01768	Immunoglobulin heavy variable 3-30	0.00130696	0.00113593	0.00117718	0.00105677	0.00202537	0.00150541	0.00288566	0.00205462	0.00070717	0.00085029	0.00206061	0.00174304	0.00120257	0.00210365	0.00244071	0.00322050	0.00231327	0.00096513	0.00158899	0.00162887	0.00095120	0.00106965	0.00045315	0.00043452	0.00129541	0.00146282	0.00092604	0.00120640	0.00128024	0.00193624
P01780	Immunoglobulin heavy variable 3-7	0.00147033	0.00178504	0.00100901	0.00135871	0.00135024	0.00183995	0.00421751	0.00273949	0.00141435	0.00119040	0.00283334	0.00193671	0.00206155	0.00210365	0.00244071	0.00322050	0.00289159	0.00193025	0.00143009	0.00186156	0.00206093	0.00106965	0.00075525	0.00086903	0.00237491	0.00182852	0.00154339	0.00226200	0.00256048	0.00314639
P01782	Immunoglobulin heavy variable 3-9	0.00000000	0.00000000	0.00000000	0.00000000	0.00000000	0.00000000	0.00000000	0.00000000	0.00000000	0.00000000	0.00000000	0.00076812	0.00170340	0.00000000	0.00000000	0.00000000	0.00000000	0.00175440	0.00157553	0.00000000	0.00000000	0.00000000	0.00000000	0.00000000	0.00000000	0.00000000	0.00000000	0.00000000	0.00000000	0.00000000
P01833	Polymeric immunoglobulin receptor	0.00708030	0.00743050	0.00368276	0.00286681	0.00772833	0.00747977	0.00958614	0.01127486	0.00308648	0.00307306	0.00315565	0.00670293	0.00681405	0.00799531	0.00862556	0.00925459	0.00814792	0.00778417	0.00703254	0.00648563	0.00534116	0.00659327	0.00323846	0.00272823	0.00529015	0.00523641	0.00557804	0.00602747	0.00476141	0.00567091
P01834	Immunoglobulin kappa constant	0.02929669	0.02839072	0.02427283	0.02443138	0.03377345	0.03383660	0.06237885	0.07395188	0.01701184	0.01766535	0.02394017	0.03070677	0.02573568	0.02530275	0.02422466	0.02465035	0.02213281	0.02567956	0.02675744	0.02900648	0.02062859	0.02412341	0.01403911	0.01457047	0.02384397	0.02199351	0.03020870	0.03132982	0.02119834	0.02514170
P01857	Immunoglobulin heavy constant gamma 1	0.00480754	0.00414246	0.00387552	0.00401437	0.00000000	0.00000000	0.00000000	0.00534201	0.00426233	0.00494404	0.00794506	0.00583653	0.00554276	0.00000000	0.00000000	0.00564190	0.00000000	0.00821234	0.00771817	0.00000000	0.00179863	0.00161177	0.00219571	0.00231083	0.00375079	0.00298215	0.00131329	0.00155050	0.00298280	0.00334661
P01859	Immunoglobulin heavy constant gamma 2	0.00404567	0.00302849	0.00488875	0.00444290	0.00605746	0.00678359	0.00485960	0.00424001	0.00279182	0.00311268	0.00000000	0.00347538	0.00314450	0.00446130	0.00411028	0.00428334	0.00408193	0.00842857	0.00844018	0.00534486	0.00159311	0.00143960	0.00140948	0.00166342	0.00170469	0.00137812	0.00072009	0.00081182	0.00242864	0.00286649
P01860	Immunoglobulin heavy constant gamma 3	0.00278856	0.00226627	0.00313141	0.00253001	0.00555230	0.00602165	0.00420220	0.00318820	0.00192034	0.00216384	0.00623513	0.00330576	0.00293238	0.00468869	0.00425345	0.00388027	0.00382886	0.00773765	0.00729841	0.00411630	0.00103320	0.00000000	0.00126569	0.00112375	0.00174210	0.00000000	0.00000000	0.00000000	0.00000000	0.00000000
P01861	Immunoglobulin heavy constant gamma 4	0.00245505	0.00156768	0.00000000	0.00000000	0.00537465	0.00526664	0.00254150	0.00226668	0.00120187	0.00127777	0.00313345	0.00297969	0.00227433	0.00314758	0.00000000	0.00277905	0.00234511	0.00575534	0.00551482	0.00241448	0.00102101	0.00100464	0.00102686	0.00124375	0.00154498	0.00124306	0.00000000	0.00000000	0.00000000	0.00000000
P01871	Immunoglobulin heavy constant mu	0.00113926	0.00083825	0.00169393	0.00163765	0.00252835	0.00233289	0.00183459	0.00198999	0.00123287	0.00153728	0.00419116	0.00240100	0.00199670	0.00266724	0.00290946	0.00410999	0.00448101	0.00390524	0.00414506	0.00240401	0.00171972	0.00155401	0.00117038	0.00123448	0.00211898	0.00217243	0.00107629	0.00097371	0.00325935	0.00350062
P01871-1	Isoform 1 of Immunoglobulin heavy constant mu	0.00113926	0.00083825	0.00169393	0.00163765	0.00252835	0.00233289	0.00183459	0.00198999	0.00123287	0.00153728	0.00419116	0.00240100	0.00199670	0.00266724	0.00290946	0.00410999	0.00448101	0.00390524	0.00414506	0.00240401	0.00171972	0.00155401	0.00117038	0.00123448	0.00211898	0.00217243	0.00107629	0.00097371	0.00325935	0.00350062
P01876	Immunoglobulin heavy constant alpha 1	0.01505319	0.01479102	0.00897390	0.01045783	0.01588736	0.01624395	0.02552953	0.03762485	0.00626991	0.00614376	0.01229362	0.01893639	0.01896132	0.01882556	0.01960177	0.02040650	0.02044591	0.01866001	0.01811721	0.01727616	0.01061409	0.01152225	0.00585754	0.00710487	0.01109170	0.00981806	0.01156103	0.01104602	0.00885030	0.01107030
P01877	Immunoglobulin heavy constant alpha 2	0.00000000	0.00000000	0.00000000	0.00000000	0.00000000	0.00000000	0.00000000	0.00000000	0.00577959	0.00000000	0.00000000	0.01759442	0.01625746	0.00000000	0.00000000	0.00000000	0.00000000	0.00000000	0.00000000	0.00000000	0.00000000	0.00000000	0.00405434	0.00000000	0.00000000	0.00000000	0.00000000	0.00000000	0.00000000	0.00774567
P01880	Immunoglobulin heavy constant delta	0.00000000	0.00000000	0.00000000	0.00000000	0.00000000	0.00000000	0.00000000	0.00000000	0.00010773	0.00000000	0.00000000	0.00000000	0.00000000	0.00000000	0.00000000	0.00000000	0.00000000	0.00000000	0.00000000	0.00000000	0.00000000	0.00000000	0.00000000	0.00000000	0.00000000	0.00000000	0.00000000	0.00000000	0.00000000	0.00000000
P01880-1	Isoform 1 of Immunoglobulin heavy constant delta	0.00000000	0.00000000	0.00000000	0.00000000	0.00000000	0.00000000	0.00000000	0.00000000	0.00010773	0.00000000	0.00000000	0.00000000	0.00000000	0.00000000	0.00000000	0.00000000	0.00000000	0.00000000	0.00000000	0.00000000	0.00000000	0.00000000	0.00000000	0.00000000	0.00000000	0.00000000	0.00000000	0.00000000	0.00000000	0.00000000
P01889	HLA class I histocompatibility antigen, B-7 alpha chain	0.00000000	0.00000000	0.00000000	0.00000000	0.00000000	0.00000000	0.00000000	0.00000000	0.00000000	0.00000000	0.00000000	0.00000000	0.00000000	0.00000000	0.00000000	0.00000000	0.00000000	0.00000000	0.00000000	0.00000000	0.00000000	0.00000000	0.00000000	0.00004681	0.00000000	0.00000000	0.00004988	0.00000000	0.00000000	0.00000000
P01892	HLA class I histocompatibility antigen, A-2 alpha chain	0.00000000	0.00010403	0.00000000	0.00000000	0.00000000	0.00000000	0.00000000	0.00000000	0.00000000	0.00000000	0.00000000	0.00000000	0.00000000	0.00000000	0.00000000	0.00000000	0.00000000	0.00000000	0.00000000	0.00000000	0.00000000	0.00000000	0.00000000	0.00000000	0.00000000	0.00000000	0.00000000	0.00000000	0.00000000	0.00000000
P02042	Hemoglobin subunit delta	0.00000000	0.00245401	0.00334621	0.00252332	0.00000000	0.00000000	0.00653691	0.00517848	0.00562853	0.00568479	0.00738035	0.00000000	0.00000000	0.00000000	0.00000000	0.00000000	0.00000000	0.00857780	0.00897943	0.00000000	0.00000000	0.00000000	0.00000000	0.00000000	0.00000000	0.00000000	0.00000000	0.00000000	0.00000000	0.00000000
P02452	Collagen alpha-1(I) chain	0.00000000	0.00000000	0.00000000	0.00000000	0.00004047	0.00006684	0.00000000	0.00000000	0.00000000	0.00000000	0.00000000	0.00000000	0.00000000	0.00000000	0.00000000	0.00000000	0.00000000	0.00000000	0.00000000	0.00000000	0.00000000	0.00000000	0.00000000	0.00000000	0.00000000	0.00000000	0.00000000	0.00000000	0.00000000	0.00000000
P02461	Collagen alpha-1(III) chain	0.00000000	0.00000000	0.00000000	0.00000000	0.00008082	0.00006675	0.00000000	0.00000000	0.00000000	0.00001357	0.00000000	0.00000000	0.00000000	0.00000000	0.00000000	0.00000000	0.00000000	0.00000000	0.00000000	0.00000000	0.00000000	0.00000000	0.00000000	0.00000000	0.00000000	0.00000000	0.00000000	0.00000000	0.00000000	0.00000000
P02461-1	Isoform 1 of Collagen alpha-1(III) chain	0.00000000	0.00000000	0.00000000	0.00000000	0.00008082	0.00006675	0.00000000	0.00000000	0.00000000	0.00001357	0.00000000	0.00000000	0.00000000	0.00000000	0.00000000	0.00000000	0.00000000	0.00000000	0.00000000	0.00000000	0.00000000	0.00000000	0.00000000	0.00000000	0.00000000	0.00000000	0.00000000	0.00000000	0.00000000	0.00000000
P02511	Alpha-crystallin B chain	0.00054612	0.00010849	0.00134919	0.00111026	0.00011284	0.00022366	0.00000000	0.00000000	0.00106379	0.00113696	0.00000000	0.00000000	0.00000000	0.00000000	0.00000000	0.00000000	0.00000000	0.00000000	0.00000000	0.00000000	0.00190783	0.00187724	0.00181777	0.00154936	0.00057738	0.00134475	0.00144462	0.00171395	0.00134504	0.00113270
P02533	Keratin, type I cytoskeletal 14	0.00724886	0.00748189	0.00921256	0.00883161	0.00460213	0.00427065	0.00110046	0.00000000	0.01060537	0.01163455	0.00000000	0.00000000	0.00000000	0.00000000	0.00013962	0.00023479	0.00028671	0.00051835	0.00051205	0.00000000	0.01147485	0.00931328	0.01198153	0.01138116	0.01257670	0.01300845	0.00845499	0.00856015	0.01323795	0.01343881
P02538	Keratin, type II cytoskeletal 6A	0.00877767	0.00784363	0.01036114	0.01180680	0.00710763	0.00697454	0.00119724	0.00000000	0.01463343	0.01453451	0.00000000	0.00000000	0.00000000	0.00000000	0.00000000	0.00000000	0.00000000	0.00070074	0.00049445	0.00000000	0.01315489	0.01353565	0.01710873	0.02016103	0.01513835	0.01430039	0.01248672	0.01195012	0.01608668	0.01676958
P02545	Prelamin-A/C	0.00025908	0.00045750	0.00041485	0.00039902	0.00026766	0.00026526	0.00003911	0.00003017	0.00046728	0.00029965	0.00000000	0.00000000	0.00000000	0.00000000	0.00000000	0.00000000	0.00000000	0.00000000	0.00000000	0.00000000	0.00108944	0.00080103	0.00095816	0.00068907	0.00095107	0.00061217	0.00084306	0.00053143	0.00109570	0.00059706
P02545-1	Isoform A of Prelamin-A/C	0.00025908	0.00045750	0.00041485	0.00039902	0.00026766	0.00026526	0.00003911	0.00003017	0.00046728	0.00029965	0.00000000	0.00000000	0.00000000	0.00000000	0.00000000	0.00000000	0.00000000	0.00000000	0.00000000	0.00000000	0.00108944	0.00080103	0.00095816	0.00068907	0.00095107	0.00061217	0.00084306	0.00053143	0.00109570	0.00059706
P02585	Troponin C, skeletal muscle	0.00000000	0.00023733	0.00000000	0.00000000	0.00000000	0.00000000	0.00000000	0.00000000	0.00000000	0.00000000	0.00000000	0.00000000	0.00000000	0.00000000	0.00000000	0.00000000	0.00000000	0.00000000	0.00000000	0.00000000	0.00000000	0.00000000	0.00000000	0.00000000	0.00000000	0.00000000	0.00000000	0.00000000	0.00000000	0.00000000
P02647	Apolipoprotein A-I	0.00071589	0.00085332	0.00493735	0.00449850	0.00754392	0.00879567	0.00525255	0.00457672	0.00991633	0.00968756	0.01410882	0.00084867	0.00135507	0.00301688	0.00238587	0.00116219	0.00050684	0.00324239	0.00327261	0.00693380	0.00104204	0.00093745	0.00099285	0.00082509	0.00113530	0.00072114	0.00013526	0.00013216	0.00112201	0.00084846
P02649	Apolipoprotein E	0.00000000	0.00000000	0.00000000	0.00000000	0.00024918	0.00012347	0.00000000	0.00000000	0.00032626	0.00025106	0.00047534	0.00000000	0.00000000	0.00000000	0.00000000	0.00000000	0.00000000	0.00000000	0.00000000	0.00025765	0.00000000	0.00000000	0.00000000	0.00000000	0.00000000	0.00000000	0.00000000	0.00000000	0.00000000	0.00000000
P02652	Apolipoprotein A-II	0.00000000	0.00000000	0.00078703	0.00158969	0.00394946	0.00391407	0.00025971	0.00120195	0.00517121	0.00497419	0.00120546	0.00000000	0.00020100	0.00000000	0.00000000	0.00000000	0.00000000	0.00056460	0.00037182	0.00000000	0.00000000	0.00015644	0.00000000	0.00000000	0.00000000	0.00000000	0.00000000	0.00000000	0.00000000	0.00000000
P02654	Apolipoprotein C-I	0.00023029	0.00000000	0.00000000	0.00000000	0.00166544	0.00165051	0.00000000	0.00000000	0.00099686	0.00071916	0.00000000	0.00000000	0.00000000	0.00000000	0.00000000	0.00000000	0.00000000	0.00000000	0.00000000	0.00000000	0.00000000	0.00018848	0.00000000	0.00000000	0.00000000	0.00000000	0.00000000	0.00000000	0.00000000	0.00000000
P02656	Apolipoprotein C-III	0.00000000	0.00000000	0.00000000	0.00000000	0.00019947	0.00000000	0.00000000	0.00000000	0.00000000	0.00000000	0.00091323	0.00000000	0.00000000	0.00000000	0.00000000	0.00000000	0.00000000	0.00000000	0.00000000	0.00000000	0.00000000	0.00000000	0.00000000	0.00000000	0.00000000	0.00000000	0.00000000	0.00000000	0.00000000	0.00000000
P02671	Fibrinogen alpha chain	0.00050765	0.00041656	0.00061345	0.00059149	0.00109454	0.00106213	0.00080972	0.00064770	0.00107485	0.00110282	0.00069599	0.00013083	0.00011605	0.00007751	0.00007610	0.00005119	0.00000000	0.00039118	0.00027908	0.00044013	0.00012851	0.00014451	0.00012244	0.00017611	0.00008751	0.00009882	0.00000000	0.00000000	0.00017297	0.00019620
P02671-1	Isoform 1 of Fibrinogen alpha chain	0.00050765	0.00041656	0.00061345	0.00059149	0.00109454	0.00106213	0.00080972	0.00064770	0.00107485	0.00110282	0.00069599	0.00013083	0.00011605	0.00007751	0.00007610	0.00005119	0.00000000	0.00039118	0.00027908	0.00044013	0.00012851	0.00014451	0.00012244	0.00017611	0.00008751	0.00009882	0.00000000	0.00000000	0.00017297	0.00019620
P02675	Fibrinogen beta chain	0.00280291	0.00255213	0.00292531	0.00230234	0.00494688	0.00494241	0.00513072	0.00416154	0.00459195	0.00409282	0.00306888	0.00184599	0.00139186	0.00145826	0.00143162	0.00112854	0.00142400	0.00218480	0.00208252	0.00282789	0.00060443	0.00044605	0.00068387	0.00069027	0.00118328	0.00108929	0.00000000	0.00000000	0.00156892	0.00121114
P02679	Fibrinogen gamma chain	0.00185658	0.00163458	0.00182424	0.00148168	0.00331302	0.00384495	0.00384118	0.00296287	0.00337898	0.00333809	0.00206232	0.00060025	0.00062120	0.00123483	0.00106680	0.00063607	0.00064726	0.00178644	0.00164161	0.00300501	0.00028662	0.00027627	0.00042914	0.00041149	0.00039034	0.00047227	0.00000000	0.00000000	0.00056684	0.00062511
P02679-1	Isoform Gamma-B of Fibrinogen gamma chain	0.00185658	0.00163458	0.00182424	0.00148168	0.00331302	0.00384495	0.00384118	0.00296287	0.00337898	0.00333809	0.00206232	0.00060025	0.00062120	0.00123483	0.00106680	0.00063607	0.00064726	0.00178644	0.00164161	0.00300501	0.00028662	0.00027627	0.00042914	0.00041149	0.00039034	0.00047227	0.00000000	0.00000000	0.00056684	0.00062511
P02689	Myelin P2 protein	0.00000000	0.00000000	0.00000000	0.00000000	0.00000000	0.00000000	0.00000000	0.00000000	0.00031341	0.00000000	0.00000000	0.00000000	0.00000000	0.00000000	0.00000000	0.00000000	0.00000000	0.00000000	0.00000000	0.00000000	0.00000000	0.00000000	0.00000000	0.00000000	0.00000000	0.00000000	0.00000000	0.00000000	0.00000000	0.00000000
P02743	Serum amyloid P-component	0.00051429	0.00034056	0.00044116	0.00031683	0.00035421	0.00052656	0.00000000	0.00000000	0.00055654	0.00062456	0.00013514	0.00000000	0.00000000	0.00000000	0.00009850	0.00000000	0.00000000	0.00008439	0.00016674	0.00012209	0.00000000	0.00000000	0.00000000	0.00000000	0.00000000	0.00000000	0.00000000	0.00000000	0.00000000	0.00000000
P02746	Complement C1q subcomponent subunit B	0.00000000	0.00000000	0.00000000	0.00000000	0.00015611	0.00007735	0.00000000	0.00000000	0.00000000	0.00007864	0.00000000	0.00000000	0.00000000	0.00000000	0.00000000	0.00000000	0.00000000	0.00000000	0.00000000	0.00000000	0.00000000	0.00000000	0.00000000	0.00000000	0.00000000	0.00000000	0.00000000	0.00000000	0.00000000	0.00000000
P02747	Complement C1q subcomponent subunit C	0.00023405	0.00000000	0.00008031	0.00007209	0.00008060	0.00023964	0.00000000	0.00000000	0.00000000	0.00008121	0.00000000	0.00000000	0.00000000	0.00000000	0.00000000	0.00000000	0.00000000	0.00000000	0.00000000	0.00000000	0.00000000	0.00000000	0.00000000	0.00000000	0.00000000	0.00000000	0.00000000	0.00000000	0.00000000	0.00000000
P02748	Complement component C9	0.00006839	0.00000000	0.00007040	0.00018959	0.00021196	0.00017505	0.00000000	0.00000000	0.00051805	0.00039153	0.00000000	0.00000000	0.00000000	0.00000000	0.00000000	0.00000000	0.00000000	0.00000000	0.00000000	0.00000000	0.00000000	0.00000000	0.00000000	0.00000000	0.00000000	0.00000000	0.00000000	0.00000000	0.00000000	0.00000000
P02749	Beta-2-glycoprotein 1	0.00016621	0.00027516	0.00045625	0.00046078	0.00034343	0.00062398	0.00120445	0.00069678	0.00077943	0.00063439	0.00043676	0.00072248	0.00099044	0.00051884	0.00050937	0.00038547	0.00026150	0.00098191	0.00096998	0.00086806	0.00005376	0.00000000	0.00000000	0.00000000	0.00000000	0.00000000	0.00000000	0.00005114	0.00006202	0.00000000
P02750	Leucine-rich alpha-2-glycoprotein	0.00038559	0.00027358	0.00022681	0.00030542	0.00096745	0.00112797	0.00059875	0.00040411	0.00023844	0.00022936	0.00138958	0.00052241	0.00023170	0.00045137	0.00063304	0.00025550	0.00019499	0.00016271	0.00026788	0.00007846	0.00016036	0.00009017	0.00005093	0.00009767	0.00000000	0.00000000	0.00005204	0.00005085	0.00006167	0.00016321
P02751	Fibronectin	0.00005608	0.00002387	0.00007422	0.00008143	0.00089384	0.00085302	0.00021769	0.00015113	0.00016472	0.00019180	0.00007578	0.00003799	0.00003370	0.00000000	0.00000000	0.00000000	0.00000000	0.00007888	0.00010909	0.00005705	0.00000000	0.00000000	0.00000000	0.00000000	0.00000000	0.00000000	0.00000000	0.00000000	0.00000000	0.00000000
P02751-1	Isoform 1 of Fibronectin	0.00005608	0.00002387	0.00007422	0.00008143	0.00089384	0.00085302	0.00021769	0.00015113	0.00016472	0.00019180	0.00007578	0.00003799	0.00003370	0.00000000	0.00000000	0.00000000	0.00000000	0.00007888	0.00010909	0.00005705	0.00000000	0.00000000	0.00000000	0.00000000	0.00000000	0.00000000	0.00000000	0.00000000	0.00000000	0.00000000
P02753	Retinol-binding protein 4	0.00057058	0.00009446	0.00058733	0.00052726	0.00186666	0.00116838	0.00129209	0.00139530	0.00144074	0.00178180	0.00074966	0.00045093	0.00030000	0.00055660	0.00054643	0.00033081	0.00011221	0.00074905	0.00064746	0.00054180	0.00000000	0.00000000	0.00000000	0.00000000	0.00000000	0.00000000	0.00000000	0.00000000	0.00000000	0.00000000
P02760	Protein AMBP	0.00162906	0.00145634	0.00586917	0.00501796	0.00471243	0.00511498	0.00877995	0.00523578	0.00393717	0.00310887	0.00042807	0.00012875	0.00011421	0.00000000	0.00006240	0.00006297	0.00006407	0.00021386	0.00031690	0.00023203	0.00779876	0.00337761	0.00562315	0.00308111	0.00710450	0.00668553	0.00425793	0.00355880	0.00741647	0.00917101
P02763	Alpha-1-acid glycoprotein 1	0.00313817	0.00245594	0.00176200	0.00202117	0.00559999	0.00467352	0.00323022	0.00209295	0.00401348	0.00425652	0.00104953	0.00180374	0.00260002	0.00200375	0.00262286	0.00088217	0.00134653	0.00374526	0.00314478	0.00135450	0.00046140	0.00062263	0.00061547	0.00050585	0.00037702	0.00042575	0.00000000	0.00000000	0.00127751	0.00084530
P02765	Alpha-2-HS-glycoprotein	0.00057291	0.00082774	0.00096502	0.00081819	0.00161422	0.00149311	0.00021230	0.00021834	0.00135269	0.00140958	0.00123173	0.00067917	0.00082153	0.00103645	0.00119708	0.00072473	0.00079893	0.00097433	0.00086117	0.00051929	0.00005054	0.00025575	0.00004815	0.00013852	0.00006883	0.00005829	0.00000000	0.00004808	0.00040814	0.00023148
P02766	Transthyretin	0.00143032	0.00206654	0.00240927	0.00180237	0.00403006	0.00346142	0.00406348	0.00313434	0.00619138	0.00527873	0.00717534	0.00369951	0.00300818	0.00243539	0.00313806	0.00180935	0.00199461	0.00409686	0.00442648	0.00351893	0.00000000	0.00021284	0.00000000	0.00000000	0.00034368	0.00014554	0.00000000	0.00000000	0.00029113	0.00038527
P02768	Serum albumin	0.02755724	0.02709210	0.02797891	0.02952573	0.05009787	0.05016310	0.03194129	0.03503227	0.04035074	0.04342002	0.02014045	0.02340363	0.02656914	0.03229518	0.03390549	0.02001729	0.01785093	0.04357329	0.04182259	0.01640675	0.00657874	0.00588243	0.00525249	0.00512000	0.00987190	0.00825536	0.00332096	0.00318686	0.01180597	0.01353102
P02768-1	Isoform 1 of Serum albumin	0.02755724	0.02709210	0.02797891	0.02952573	0.05009787	0.05016310	0.03194129	0.03503227	0.04035074	0.04342002	0.02014045	0.02340363	0.02656914	0.03229518	0.03390549	0.02001729	0.01785093	0.04357329	0.04182259	0.01640675	0.00657874	0.00588243	0.00525249	0.00512000	0.00987190	0.00825536	0.00332096	0.00318686	0.01180597	0.01353102
P02774	Vitamin D-binding protein	0.00112912	0.00112155	0.00161889	0.00130425	0.00320790	0.00297271	0.00175331	0.00202861	0.00244378	0.00226672	0.00209811	0.00157756	0.00178102	0.00193540	0.00194639	0.00079493	0.00066616	0.00289843	0.00286320	0.00206775	0.00019566	0.00013201	0.00018642	0.00017876	0.00010658	0.00013540	0.00019048	0.00007445	0.00027086	0.00023897
P02774-1	Isoform 1 of Vitamin D-binding protein	0.00112912	0.00112155	0.00161889	0.00130425	0.00320790	0.00297271	0.00175331	0.00202861	0.00244378	0.00226672	0.00209811	0.00157756	0.00178102	0.00193540	0.00194639	0.00079493	0.00066616	0.00289843	0.00286320	0.00206775	0.00019566	0.00013201	0.00018642	0.00017876	0.00010658	0.00013540	0.00019048	0.00007445	0.00027086	0.00023897
P02787	Serotransferrin	0.00402551	0.00372654	0.00436925	0.00384643	0.00594117	0.00574774	0.00587881	0.00594088	0.00491932	0.00510246	0.00522423	0.00447995	0.00506823	0.00621888	0.00619970	0.00390580	0.00384523	0.00757651	0.00692509	0.00635779	0.00138183	0.00098613	0.00129128	0.00114107	0.00141140	0.00150185	0.00059502	0.00053083	0.00177808	0.00194734
P02788	Lactotransferrin	0.00963792	0.00949315	0.00581957	0.00507507	0.01129213	0.01256913	0.02352018	0.03021809	0.00422437	0.00423156	0.00670642	0.00947868	0.00959711	0.00687012	0.00662087	0.00908436	0.00902176	0.00349892	0.00363969	0.00740070	0.00478078	0.00475920	0.00495335	0.00520316	0.00540787	0.00436913	0.00600228	0.00569069	0.00702227	0.00809641
P02788-1	Isoform 1 of Lactotransferrin	0.00963792	0.00949315	0.00581957	0.00507507	0.01129213	0.01256913	0.02352018	0.03021809	0.00422437	0.00423156	0.00670642	0.00947868	0.00959711	0.00687012	0.00662087	0.00908436	0.00902176	0.00349892	0.00363969	0.00740070	0.00478078	0.00475920	0.00495335	0.00520316	0.00540787	0.00436913	0.00600228	0.00569069	0.00702227	0.00809641
P02790	Hemopexin	0.00124119	0.00135616	0.00183129	0.00198807	0.00410334	0.00347353	0.00286692	0.00255827	0.00255203	0.00185186	0.00267445	0.00205995	0.00208833	0.00198567	0.00180676	0.00129533	0.00136693	0.00268856	0.00293757	0.00306433	0.00052192	0.00037247	0.00038253	0.00047684	0.00049209	0.00064829	0.00007817	0.00007638	0.00097265	0.00085811
P02792	Ferritin light chain	0.00010922	0.00021699	0.00011243	0.00020187	0.00022568	0.00000000	0.00000000	0.00000000	0.00000000	0.00011370	0.00000000	0.00000000	0.00000000	0.00000000	0.00000000	0.00000000	0.00000000	0.00000000	0.00000000	0.00000000	0.00000000	0.00000000	0.00000000	0.00000000	0.00000000	0.00000000	0.00000000	0.00000000	0.00012228	0.00000000
P02808	Statherin	0.00000000	0.00000000	0.00158675	0.00199424	0.00000000	0.00000000	0.00000000	0.00032311	0.00000000	0.00032092	0.00145822	0.00292380	0.00129678	0.00000000	0.00000000	0.00178747	0.00218268	0.00000000	0.00000000	0.00000000	0.00089750	0.00075695	0.00171027	0.00191327	0.00733368	0.00724625	0.01368891	0.01650534	0.00000000	0.00000000
P02808-1	Isoform 1 of Statherin	0.00000000	0.00000000	0.00158675	0.00199424	0.00000000	0.00000000	0.00000000	0.00032311	0.00000000	0.00032092	0.00145822	0.00292380	0.00129678	0.00000000	0.00000000	0.00178747	0.00218268	0.00000000	0.00000000	0.00000000	0.00089750	0.00075695	0.00171027	0.00191327	0.00733368	0.00724625	0.01368891	0.01650534	0.00000000	0.00000000
P02810	Salivary acidic proline-rich phosphoprotein 1/2	0.00000000	0.00000000	0.00000000	0.00000000	0.00000000	0.00000000	0.00000000	0.00000000	0.00000000	0.00000000	0.00018154	0.00000000	0.00012109	0.00000000	0.00000000	0.00000000	0.00000000	0.00000000	0.00000000	0.00000000	0.00000000	0.00000000	0.00000000	0.00000000	0.00000000	0.00000000	0.00000000	0.00000000	0.00000000	0.00000000
P02812	Basic salivary proline-rich protein 2	0.00036758	0.00045640	0.00000000	0.00000000	0.00000000	0.00000000	0.00000000	0.00000000	0.00000000	0.00000000	0.00036222	0.00005447	0.00000000	0.00000000	0.00000000	0.00000000	0.00000000	0.00000000	0.00004469	0.00085079	0.00000000	0.00000000	0.00000000	0.00000000	0.00048578	0.00046284	0.00000000	0.00000000	0.00000000	0.00000000
P03915	NADH-ubiquinone oxidoreductase chain 5	0.00000000	0.00003149	0.00000000	0.00000000	0.00000000	0.00000000	0.00000000	0.00000000	0.00000000	0.00000000	0.00000000	0.00000000	0.00000000	0.00000000	0.00000000	0.00000000	0.00000000	0.00000000	0.00000000	0.00000000	0.00000000	0.00002594	0.00000000	0.00002810	0.00000000	0.00000000	0.00000000	0.00000000	0.00000000	0.00000000
P03952	Plasma kallikrein	0.00005992	0.00002976	0.00000000	0.00002769	0.00000000	0.00000000	0.00000000	0.00000000	0.00012969	0.00006237	0.00004724	0.00000000	0.00000000	0.00000000	0.00000000	0.00000000	0.00000000	0.00000000	0.00000000	0.00000000	0.00000000	0.00000000	0.00000000	0.00000000	0.00000000	0.00000000	0.00000000	0.00000000	0.00000000	0.00000000
P03956	Interstitial collagenase	0.00000000	0.00000000	0.00000000	0.00000000	0.00000000	0.00008346	0.00000000	0.00000000	0.00000000	0.00000000	0.00000000	0.00000000	0.00000000	0.00000000	0.00000000	0.00000000	0.00000000	0.00000000	0.00000000	0.00000000	0.00000000	0.00000000	0.00000000	0.00000000	0.00000000	0.00000000	0.00000000	0.00000000	0.00000000	0.00000000
P03973	Antileukoproteinase	0.00231689	0.00258904	0.00178870	0.00227481	0.00314162	0.00296521	0.00668949	0.00470461	0.00172374	0.00135660	0.00000000	0.00446323	0.00472049	0.00186460	0.00166412	0.00604489	0.00563860	0.00000000	0.00000000	0.00000000	0.00168622	0.00142215	0.00107108	0.00077028	0.00344461	0.00307939	0.00246242	0.00200496	0.00243163	0.00171621
P04003	C4b-binding protein alpha chain	0.00032017	0.00038163	0.00009887	0.00011835	0.00023154	0.00019669	0.00000000	0.00000000	0.00010394	0.00013331	0.00000000	0.00000000	0.00000000	0.00000000	0.00000000	0.00000000	0.00000000	0.00000000	0.00000000	0.00000000	0.00000000	0.00000000	0.00000000	0.00000000	0.00000000	0.00000000	0.00000000	0.00000000	0.00000000	0.00000000
P04004	Vitronectin	0.00043987	0.00039720	0.00049395	0.00040648	0.00078494	0.00061413	0.00016300	0.00008382	0.00077893	0.00079088	0.00069352	0.00028443	0.00025230	0.00018724	0.00022977	0.00009274	0.00009437	0.00039372	0.00035004	0.00017087	0.00007761	0.00009818	0.00011092	0.00010636	0.00005285	0.00000000	0.00000000	0.00000000	0.00013430	0.00017772
P04040	Catalase	0.00090675	0.00093671	0.00052269	0.00050275	0.00123655	0.00103979	0.00093633	0.00057019	0.00043175	0.00033979	0.00182992	0.00111792	0.00087724	0.00084915	0.00104205	0.00058881	0.00051357	0.00135704	0.00151693	0.00123987	0.00038716	0.00020779	0.00043595	0.00028940	0.00014380	0.00016238	0.00000000	0.00000000	0.00121812	0.00112840
P04062	Lysosomal acid glucosylceramidase	0.00000000	0.00000000	0.00000000	0.00000000	0.00000000	0.00000000	0.00000000	0.00000000	0.00000000	0.00000000	0.00000000	0.00000000	0.00000000	0.00000000	0.00000000	0.00000000	0.00000000	0.00000000	0.00000000	0.00005079	0.00000000	0.00000000	0.00000000	0.00000000	0.00000000	0.00000000	0.00000000	0.00000000	0.00000000	0.00000000
P04062-1	Isoform Long of Lysosomal acid glucosylceramidase	0.00000000	0.00000000	0.00000000	0.00000000	0.00000000	0.00000000	0.00000000	0.00000000	0.00000000	0.00000000	0.00000000	0.00000000	0.00000000	0.00000000	0.00000000	0.00000000	0.00000000	0.00000000	0.00000000	0.00005079	0.00000000	0.00000000	0.00000000	0.00000000	0.00000000	0.00000000	0.00000000	0.00000000	0.00000000	0.00000000
P04066	Tissue alpha-L-fucosidase	0.00000000	0.00000000	0.00000000	0.00000000	0.00000000	0.00000000	0.00000000	0.00000000	0.00000000	0.00000000	0.00000000	0.00004863	0.00000000	0.00009603	0.00000000	0.00009513	0.00014520	0.00004039	0.00000000	0.00011685	0.00000000	0.00000000	0.00000000	0.00000000	0.00000000	0.00000000	0.00000000	0.00003786	0.00000000	0.00000000
P04075	Fructose-bisphosphate aldolase A	0.00110275	0.00125184	0.00102703	0.00082493	0.00086801	0.00075271	0.00128428	0.00104565	0.00068192	0.00071060	0.00306332	0.00267681	0.00198793	0.00221293	0.00253459	0.00225299	0.00241654	0.00222324	0.00209406	0.00418852	0.00142680	0.00077359	0.00131089	0.00088455	0.00138794	0.00099916	0.00133945	0.00082402	0.00129331	0.00124473
P04075-1	Isoform 1 of Fructose-bisphosphate aldolase A	0.00110275	0.00125184	0.00102703	0.00082493	0.00086801	0.00075271	0.00128428	0.00104565	0.00068192	0.00071060	0.00306332	0.00267681	0.00198793	0.00221293	0.00253459	0.00225299	0.00241654	0.00222324	0.00209406	0.00418852	0.00142680	0.00077359	0.00131089	0.00088455	0.00138794	0.00099916	0.00133945	0.00082402	0.00129331	0.00124473
P04080	Cystatin-B	0.00643645	0.00600587	0.00762935	0.00594782	0.00342555	0.00359456	0.00742027	0.00817654	0.00717638	0.00690296	0.00676532	0.00763023	0.00738372	0.00936103	0.00874174	0.00633274	0.00667426	0.00595325	0.00588089	0.01000116	0.00908493	0.01021627	0.00847571	0.01072099	0.00747503	0.00589418	0.00976591	0.00864178	0.00698721	0.01011339
P04083	Annexin A1	0.00817606	0.00845055	0.00847306	0.00872951	0.00507951	0.00497743	0.00180145	0.00110005	0.00968481	0.00891329	0.00069680	0.00032745	0.00034856	0.00097002	0.00076184	0.00064060	0.00058667	0.00048954	0.00048359	0.00299007	0.01104326	0.01184578	0.00914284	0.00832611	0.01233819	0.01026402	0.01189930	0.01157545	0.01292558	0.01415875
P04114	Apolipoprotein B-100	0.00016756	0.00015812	0.00011642	0.00011226	0.00043710	0.00038600	0.00000000	0.00000000	0.00018133	0.00013517	0.00053497	0.00000000	0.00000000	0.00000000	0.00000000	0.00000486	0.00000000	0.00000412	0.00000000	0.00009546	0.00001219	0.00001714	0.00000387	0.00001114	0.00000000	0.00000000	0.00000000	0.00000000	0.00000469	0.00000000
P04179	Superoxide dismutase [Mn], mitochondrial	0.00043050	0.00042762	0.00008863	0.00000000	0.00088952	0.00061708	0.00000000	0.00000000	0.00000000	0.00008962	0.00000000	0.00000000	0.00000000	0.00010079	0.00009895	0.00000000	0.00000000	0.00000000	0.00000000	0.00000000	0.00000000	0.00007047	0.00007961	0.00000000	0.00000000	0.00000000	0.00000000	0.00000000	0.00009639	0.00000000
P04179-1	Isoform 1 of Superoxide dismutase [Mn], mitochondrial	0.00043050	0.00042762	0.00008863	0.00000000	0.00088952	0.00061708	0.00000000	0.00000000	0.00000000	0.00008962	0.00000000	0.00000000	0.00000000	0.00010079	0.00009895	0.00000000	0.00000000	0.00000000	0.00000000	0.00000000	0.00000000	0.00007047	0.00007961	0.00000000	0.00000000	0.00000000	0.00000000	0.00000000	0.00009639	0.00000000
P04196	Histidine-rich glycoprotein	0.00029127	0.00021699	0.00029982	0.00037009	0.00082751	0.00082009	0.00019787	0.00007631	0.00063040	0.00053058	0.00074624	0.00021580	0.00019143	0.00017048	0.00025104	0.00021109	0.00030073	0.00039432	0.00031871	0.00025929	0.00003533	0.00005959	0.00013465	0.00006456	0.00000000	0.00000000	0.00000000	0.00000000	0.00012228	0.00005394
P04217	Alpha-1B-glycoprotein	0.00077230	0.00080548	0.00083473	0.00064230	0.00151596	0.00130469	0.00057713	0.00072846	0.00154614	0.00132645	0.00115675	0.00114442	0.00109637	0.00049723	0.00062127	0.00017911	0.00036452	0.00133070	0.00142720	0.00143002	0.00000000	0.00003160	0.00000000	0.00006847	0.00000000	0.00000000	0.00000000	0.00000000	0.00000000	0.00000000
P04217-1	Isoform 1 of Alpha-1B-glycoprotein	0.00077230	0.00080548	0.00083473	0.00064230	0.00151596	0.00130469	0.00057713	0.00072846	0.00154614	0.00132645	0.00115675	0.00114442	0.00109637	0.00049723	0.00062127	0.00017911	0.00036452	0.00133070	0.00142720	0.00143002	0.00000000	0.00003160	0.00000000	0.00006847	0.00000000	0.00000000	0.00000000	0.00000000	0.00000000	0.00000000
P04259	Keratin, type II cytoskeletal 6B	0.00826931	0.00750699	0.00969831	0.01108649	0.00651241	0.00000000	0.00000000	0.00000000	0.00000000	0.00000000	0.00058777	0.00000000	0.00000000	0.00051574	0.00062316	0.00000000	0.00000000	0.00000000	0.00000000	0.00033790	0.01249714	0.00000000	0.00000000	0.00000000	0.01424259	0.01365554	0.00000000	0.00000000	0.00000000	0.01596625
P04264	Keratin, type II cytoskeletal 1	0.00145435	0.00179839	0.00216922	0.00181021	0.00104256	0.00109400	0.00088721	0.00068434	0.00440035	0.00404732	0.00201222	0.00017593	0.00012485	0.00198041	0.00187602	0.00182411	0.00203130	0.00216254	0.00187644	0.00147964	0.00362903	0.00274493	0.00370469	0.00321028	0.00827633	0.00717552	0.00193476	0.00197258	0.00372145	0.00430918
P04278	Sex hormone-binding globulin	0.00000000	0.00000000	0.00000000	0.00000000	0.00000000	0.00004868	0.00000000	0.00000000	0.00000000	0.00000000	0.00000000	0.00000000	0.00000000	0.00000000	0.00000000	0.00000000	0.00000000	0.00000000	0.00000000	0.00000000	0.00000000	0.00000000	0.00000000	0.00000000	0.00000000	0.00000000	0.00000000	0.00000000	0.00000000	0.00000000
P04278-1	Isoform 1 of Sex hormone-binding globulin	0.00000000	0.00000000	0.00000000	0.00000000	0.00000000	0.00004868	0.00000000	0.00000000	0.00000000	0.00000000	0.00000000	0.00000000	0.00000000	0.00000000	0.00000000	0.00000000	0.00000000	0.00000000	0.00000000	0.00000000	0.00000000	0.00000000	0.00000000	0.00000000	0.00000000	0.00000000	0.00000000	0.00000000	0.00000000	0.00000000
P04350	Tubulin beta-4A chain	0.00000000	0.00000000	0.00000000	0.00000000	0.00000000	0.00000000	0.00000000	0.00000000	0.00000000	0.00152363	0.00000000	0.00000000	0.00004527	0.00000000	0.00000000	0.00000000	0.00000000	0.00000000	0.00000000	0.00000000	0.00154570	0.00133887	0.00163194	0.00164117	0.00000000	0.00134915	0.00000000	0.00000000	0.00000000	0.00000000
P04406	Glyceraldehyde-3-phosphate dehydrogenase	0.00057058	0.00085013	0.00193820	0.00179269	0.00259368	0.00280411	0.00085278	0.00041859	0.00129666	0.00077211	0.00701684	0.00520830	0.00606004	0.00514295	0.00518014	0.00443292	0.00491484	0.00595497	0.00516114	0.00674539	0.00348821	0.00359571	0.00327078	0.00242810	0.00248834	0.00242675	0.00231786	0.00168536	0.00268278	0.00228231
P04406-1	Isoform 1 of Glyceraldehyde-3-phosphate dehydrogenase	0.00057058	0.00085013	0.00193820	0.00179269	0.00259368	0.00280411	0.00085278	0.00041859	0.00129666	0.00077211	0.00701684	0.00520830	0.00606004	0.00514295	0.00518014	0.00443292	0.00491484	0.00595497	0.00516114	0.00674539	0.00348821	0.00359571	0.00327078	0.00242810	0.00248834	0.00242675	0.00231786	0.00168536	0.00268278	0.00228231
P04430	Immunoglobulin kappa variable 1-16	0.00000000	0.00000000	0.00000000	0.00000000	0.00000000	0.00000000	0.00000000	0.00017122	0.00000000	0.00000000	0.00000000	0.00000000	0.00000000	0.00000000	0.00000000	0.00000000	0.00000000	0.00000000	0.00000000	0.00000000	0.00000000	0.00000000	0.00000000	0.00000000	0.00000000	0.00000000	0.00000000	0.00000000	0.00000000	0.00000000
P04433	Immunoglobulin kappa variable 3-11	0.00000000	0.00000000	0.00000000	0.00000000	0.00000000	0.00000000	0.00000000	0.00000000	0.00000000	0.00000000	0.00000000	0.00137927	0.00000000	0.00000000	0.00000000	0.00000000	0.00137288	0.00098191	0.00113164	0.00000000	0.00000000	0.00000000	0.00000000	0.00000000	0.00000000	0.00000000	0.00000000	0.00000000	0.00000000	0.00000000
P04632	Calpain small subunit 1	0.00085586	0.00070844	0.00088100	0.00092271	0.00095789	0.00087628	0.00009691	0.00029899	0.00092619	0.00111362	0.00056225	0.00016910	0.00037500	0.00041745	0.00040982	0.00041352	0.00033663	0.00021067	0.00034685	0.00050794	0.00124579	0.00151767	0.00158263	0.00158079	0.00084830	0.00087810	0.00128021	0.00131669	0.00103798	0.00095096
P04745	Alpha-amylase 1	0.05143282	0.05108836	0.00689227	0.00580709	0.01163198	0.01030220	0.01514549	0.01646510	0.01809418	0.01643138	0.07430904	0.05059582	0.05392815	0.06865801	0.07079983	0.06866255	0.07256247	0.05506033	0.05533705	0.06031140	0.01346664	0.01441911	0.04167450	0.04463685	0.03623465	0.04211751	0.03993193	0.03870551	0.03061091	0.03180870
P04792	Heat shock protein beta-1	0.00186481	0.00231540	0.00393514	0.00361881	0.00240821	0.00238663	0.00088681	0.00087948	0.00464148	0.00417347	0.00014701	0.00077374	0.00078440	0.00043659	0.00053577	0.00097308	0.00077015	0.00000000	0.00000000	0.00119526	0.00651456	0.00511281	0.00612081	0.00413319	0.00702364	0.00573977	0.00440432	0.00464759	0.00469719	0.00580163
P04839	Cytochrome b-245 heavy chain	0.00026827	0.00036640	0.00017259	0.00009296	0.00027716	0.00017167	0.00000000	0.00000000	0.00003629	0.00003491	0.00000000	0.00000000	0.00000000	0.00000000	0.00000000	0.00000000	0.00000000	0.00000000	0.00003262	0.00000000	0.00003254	0.00005489	0.00006201	0.00014865	0.00000000	0.00000000	0.00000000	0.00000000	0.00011262	0.00024840
P04843	Dolichyl-diphosphooligosaccharide--protein glycosyltransferase subunit 1	0.00009447	0.00006256	0.00009724	0.00011640	0.00006507	0.00006448	0.00000000	0.00000000	0.00023854	0.00009834	0.00000000	0.00000000	0.00000000	0.00000000	0.00000000	0.00000000	0.00000000	0.00000000	0.00000000	0.00000000	0.00006111	0.00010309	0.00011646	0.00005584	0.00000000	0.00000000	0.00002975	0.00002907	0.00003525	0.00004665
P04844	Dolichyl-diphosphooligosaccharide--protein glycosyltransferase subunit 2	0.00009088	0.00012036	0.00012473	0.00002799	0.00009389	0.00012406	0.00000000	0.00000000	0.00009834	0.00012613	0.00000000	0.00000000	0.00000000	0.00000000	0.00000000	0.00000000	0.00000000	0.00000000	0.00000000	0.00000000	0.00008819	0.00004958	0.00014004	0.00005371	0.00000000	0.00006781	0.00000000	0.00005592	0.00013565	0.00008975
P04844-1	Isoform 1 of Dolichyl-diphosphooligosaccharide--protein glycosyltransferase subunit 2	0.00009088	0.00012036	0.00012473	0.00002799	0.00009389	0.00012406	0.00000000	0.00000000	0.00009834	0.00012613	0.00000000	0.00000000	0.00000000	0.00000000	0.00000000	0.00000000	0.00000000	0.00000000	0.00000000	0.00000000	0.00008819	0.00004958	0.00014004	0.00005371	0.00000000	0.00006781	0.00000000	0.00005592	0.00013565	0.00008975
P04899	Guanine nucleotide-binding protein G(i) subunit alpha-2	0.00032306	0.00042786	0.00000000	0.00014927	0.00044501	0.00016538	0.00000000	0.00000000	0.00000000	0.00000000	0.00008489	0.00006383	0.00000000	0.00000000	0.00000000	0.00000000	0.00000000	0.00021206	0.00000000	0.00000000	0.00026125	0.00013220	0.00029869	0.00014321	0.00000000	0.00000000	0.00000000	0.00000000	0.00030138	0.00039884
P04899-1	Isoform 1 of Guanine nucleotide-binding protein G(i) subunit alpha-2	0.00032306	0.00042786	0.00000000	0.00014927	0.00044501	0.00016538	0.00000000	0.00000000	0.00000000	0.00000000	0.00008489	0.00006383	0.00000000	0.00000000	0.00000000	0.00000000	0.00000000	0.00021206	0.00000000	0.00000000	0.00026125	0.00013220	0.00029869	0.00014321	0.00000000	0.00000000	0.00000000	0.00000000	0.00030138	0.00039884
P05067	Amyloid-beta precursor protein	0.00000000	0.00000000	0.00000000	0.00000000	0.00000000	0.00005083	0.00000000	0.00000000	0.00000000	0.00000000	0.00000000	0.00000000	0.00000000	0.00000000	0.00000000	0.00000000	0.00000000	0.00000000	0.00000000	0.00000000	0.00000000	0.00000000	0.00000000	0.00000000	0.00000000	0.00000000	0.00000000	0.00000000	0.00000000	0.00000000
P05067-1	Isoform APP770 of Amyloid-beta precursor protein	0.00000000	0.00000000	0.00000000	0.00000000	0.00000000	0.00005083	0.00000000	0.00000000	0.00000000	0.00000000	0.00000000	0.00000000	0.00000000	0.00000000	0.00000000	0.00000000	0.00000000	0.00000000	0.00000000	0.00000000	0.00000000	0.00000000	0.00000000	0.00000000	0.00000000	0.00000000	0.00000000	0.00000000	0.00000000	0.00000000
P05089	Arginase-1	0.00000000	0.00005896	0.00018331	0.00010971	0.00018398	0.00036467	0.00000000	0.00006221	0.00000000	0.00000000	0.00074873	0.00028148	0.00018727	0.00006949	0.00006822	0.00000000	0.00000000	0.00029224	0.00034642	0.00025365	0.00000000	0.00000000	0.00005488	0.00000000	0.00000000	0.00000000	0.00000000	0.00000000	0.00006645	0.00008794
P05089-1	Isoform 1 of Arginase-1	0.00000000	0.00005896	0.00018331	0.00010971	0.00018398	0.00036467	0.00000000	0.00006221	0.00000000	0.00000000	0.00074873	0.00028148	0.00018727	0.00006949	0.00006822	0.00000000	0.00000000	0.00029224	0.00034642	0.00025365	0.00000000	0.00000000	0.00005488	0.00000000	0.00000000	0.00000000	0.00000000	0.00000000	0.00006645	0.00008794
P05090	Apolipoprotein D	0.00040454	0.00050228	0.00020821	0.00018691	0.00104483	0.00041419	0.00013741	0.00031798	0.00098499	0.00105274	0.00031890	0.00011989	0.00000000	0.00000000	0.00023245	0.00000000	0.00000000	0.00049788	0.00068856	0.00028810	0.00000000	0.00000000	0.00009351	0.00008966	0.00000000	0.00000000	0.00000000	0.00000000	0.00000000	0.00000000
P05091	Aldehyde dehydrogenase, mitochondrial	0.00003697	0.00000000	0.00011417	0.00006833	0.00000000	0.00000000	0.00000000	0.00000000	0.00008002	0.00011546	0.00000000	0.00000000	0.00000000	0.00000000	0.00000000	0.00000000	0.00000000	0.00000000	0.00000000	0.00000000	0.00017938	0.00012103	0.00006837	0.00009833	0.00000000	0.00000000	0.00000000	0.00000000	0.00008278	0.00000000
P05091-1	Isoform 1 of Aldehyde dehydrogenase, mitochondrial	0.00003697	0.00000000	0.00011417	0.00006833	0.00000000	0.00000000	0.00000000	0.00000000	0.00008002	0.00011546	0.00000000	0.00000000	0.00000000	0.00000000	0.00000000	0.00000000	0.00000000	0.00000000	0.00000000	0.00000000	0.00017938	0.00012103	0.00006837	0.00009833	0.00000000	0.00000000	0.00000000	0.00000000	0.00008278	0.00000000
P05107	Integrin beta-2	0.00032313	0.00032096	0.00010234	0.00013781	0.00038519	0.00033084	0.00000000	0.00000000	0.00010759	0.00007762	0.00000000	0.00000000	0.00000000	0.00000000	0.00000000	0.00000000	0.00000000	0.00007342	0.00004835	0.00000000	0.00000000	0.00002034	0.00009193	0.00004407	0.00000000	0.00000000	0.00000000	0.00000000	0.00033391	0.00025777
P05109	Protein S100-A8	0.02651339	0.03143967	0.01523280	0.01519418	0.01932264	0.01830775	0.01647620	0.01292422	0.01623649	0.01797127	0.02365549	0.01534997	0.01404848	0.00601483	0.00637735	0.01167812	0.01091342	0.02064124	0.01899102	0.01200259	0.01555672	0.01648472	0.01482231	0.01913268	0.01901324	0.01495257	0.01475684	0.01631562	0.02438949	0.02679505
P05120	Plasminogen activator inhibitor 2	0.00004606	0.00004575	0.00009482	0.00012769	0.00000000	0.00004716	0.00012516	0.00009654	0.00029906	0.00028766	0.00007262	0.00032761	0.00024217	0.00021566	0.00021172	0.00032045	0.00021739	0.00004535	0.00004480	0.00019681	0.00031286	0.00018848	0.00012775	0.00008167	0.00018261	0.00036086	0.00030459	0.00038263	0.00005156	0.00000000
P05121	Plasminogen activator inhibitor 1	0.00000000	0.00000000	0.00000000	0.00000000	0.00009825	0.00009736	0.00000000	0.00000000	0.00000000	0.00000000	0.00000000	0.00000000	0.00000000	0.00000000	0.00000000	0.00000000	0.00000000	0.00000000	0.00000000	0.00000000	0.00000000	0.00000000	0.00000000	0.00000000	0.00000000	0.00000000	0.00000000	0.00000000	0.00000000	0.00000000
P05121-1	Isoform 1 of Plasminogen activator inhibitor 1	0.00000000	0.00000000	0.00000000	0.00000000	0.00009825	0.00009736	0.00000000	0.00000000	0.00000000	0.00000000	0.00000000	0.00000000	0.00000000	0.00000000	0.00000000	0.00000000	0.00000000	0.00000000	0.00000000	0.00000000	0.00000000	0.00000000	0.00000000	0.00000000	0.00000000	0.00000000	0.00000000	0.00000000	0.00000000	0.00000000
P05141	ADP/ATP translocase 2	0.00000000	0.00063712	0.00105641	0.00082982	0.00000000	0.00072240	0.00000000	0.00000000	0.00111060	0.00100151	0.00000000	0.00000000	0.00000000	0.00000000	0.00000000	0.00000000	0.00000000	0.00000000	0.00000000	0.00000000	0.00093364	0.00099741	0.00094887	0.00130792	0.00101720	0.00078970	0.00084835	0.00100652	0.00057445	0.00000000
P05154	Plasma serine protease inhibitor	0.00000000	0.00000000	0.00000000	0.00000000	0.00000000	0.00000000	0.00000000	0.00000000	0.00000000	0.00000000	0.00007423	0.00000000	0.00000000	0.00005511	0.00000000	0.00005459	0.00005555	0.00000000	0.00000000	0.00000000	0.00000000	0.00000000	0.00000000	0.00000000	0.00000000	0.00000000	0.00000000	0.00000000	0.00000000	0.00000000
P05155	Plasma protease C1 inhibitor	0.00030583	0.00041770	0.00043287	0.00049457	0.00082939	0.00090024	0.00057136	0.00060098	0.00115835	0.00095504	0.00084382	0.00009064	0.00020100	0.00017900	0.00021966	0.00026598	0.00018044	0.00026348	0.00033464	0.00059896	0.00003710	0.00000000	0.00003535	0.00003389	0.00000000	0.00000000	0.00000000	0.00000000	0.00017119	0.00000000
P05155-1	Isoform 1 of Plasma protease C1 inhibitor	0.00030583	0.00041770	0.00043287	0.00049457	0.00082939	0.00090024	0.00057136	0.00060098	0.00115835	0.00095504	0.00084382	0.00009064	0.00020100	0.00017900	0.00021966	0.00026598	0.00018044	0.00026348	0.00033464	0.00059896	0.00003710	0.00000000	0.00003535	0.00003389	0.00000000	0.00000000	0.00000000	0.00000000	0.00017119	0.00000000
P05156	Complement factor I	0.00000000	0.00000000	0.00000000	0.00003030	0.00006774	0.00003357	0.00004455	0.00013744	0.00003548	0.00003413	0.00000000	0.00000000	0.00000000	0.00000000	0.00000000	0.00000000	0.00000000	0.00000000	0.00000000	0.00000000	0.00000000	0.00000000	0.00000000	0.00000000	0.00000000	0.00000000	0.00000000	0.00000000	0.00000000	0.00000000
P05164	Myeloperoxidase	0.00479782	0.00476569	0.00345975	0.00343781	0.00522177	0.00535886	0.00446212	0.00465185	0.00260990	0.00245705	0.00113264	0.00170326	0.00140296	0.00045051	0.00038331	0.00160656	0.00190728	0.00047997	0.00052405	0.00383713	0.00174280	0.00172185	0.00182658	0.00181971	0.00203440	0.00175170	0.00000000	0.00000000	0.00456689	0.00501733
P05164-1	Isoform H17 of Myeloperoxidase	0.00479782	0.00476569	0.00345975	0.00343781	0.00522177	0.00535886	0.00446212	0.00465185	0.00260990	0.00245705	0.00113264	0.00170326	0.00140296	0.00045051	0.00038331	0.00160656	0.00190728	0.00047997	0.00052405	0.00383713	0.00174280	0.00172185	0.00182658	0.00181971	0.00203440	0.00175170	0.00000000	0.00000000	0.00456689	0.00501733
P05386	60S acidic ribosomal protein P1	0.00000000	0.00000000	0.00051778	0.00015494	0.00017322	0.00000000	0.00000000	0.00000000	0.00072578	0.00034907	0.00000000	0.00000000	0.00000000	0.00000000	0.00000000	0.00000000	0.00000000	0.00000000	0.00000000	0.00000000	0.00081353	0.00054890	0.00093015	0.00089190	0.00044317	0.00056299	0.00000000	0.00030954	0.00056311	0.00049680
P05386-1	Isoform 1 of 60S acidic ribosomal protein P1	0.00000000	0.00000000	0.00051778	0.00015494	0.00017322	0.00000000	0.00000000	0.00000000	0.00072578	0.00034907	0.00000000	0.00000000	0.00000000	0.00000000	0.00000000	0.00000000	0.00000000	0.00000000	0.00000000	0.00000000	0.00081353	0.00054890	0.00093015	0.00089190	0.00044317	0.00056299	0.00000000	0.00030954	0.00056311	0.00049680
P05387	60S acidic ribosomal protein P2	0.00000000	0.00000000	0.00051328	0.00015359	0.00000000	0.00000000	0.00000000	0.00000000	0.00071947	0.00034603	0.00000000	0.00000000	0.00000000	0.00000000	0.00000000	0.00000000	0.00000000	0.00000000	0.00000000	0.00000000	0.00112903	0.00136032	0.00061470	0.00132622	0.00087862	0.00037206	0.00031405	0.00030685	0.00055822	0.00049248
P05388	60S acidic ribosomal protein P0	0.00012060	0.00000000	0.00012414	0.00016716	0.00006229	0.00000000	0.00000000	0.00000000	0.00039151	0.00025106	0.00000000	0.00000000	0.00000000	0.00000000	0.00000000	0.00000000	0.00000000	0.00000000	0.00000000	0.00000000	0.00052661	0.00039479	0.00072475	0.00053458	0.00039843	0.00020246	0.00028482	0.00022263	0.00013501	0.00000000
P05388-1	Isoform 1 of 60S acidic ribosomal protein P0	0.00012060	0.00000000	0.00012414	0.00016716	0.00006229	0.00000000	0.00000000	0.00000000	0.00039151	0.00025106	0.00000000	0.00000000	0.00000000	0.00000000	0.00000000	0.00000000	0.00000000	0.00000000	0.00000000	0.00000000	0.00052661	0.00039479	0.00072475	0.00053458	0.00039843	0.00020246	0.00028482	0.00022263	0.00013501	0.00000000
P05413	Fatty acid-binding protein, heart	0.00000000	0.00000000	0.00000000	0.00026561	0.00000000	0.00000000	0.00000000	0.00000000	0.00031105	0.00000000	0.00000000	0.00000000	0.00000000	0.00000000	0.00000000	0.00000000	0.00000000	0.00000000	0.00000000	0.00000000	0.00000000	0.00000000	0.00000000	0.00000000	0.00000000	0.00000000	0.00000000	0.00000000	0.00000000	0.00000000
P05543	Thyroxine-binding globulin	0.00000000	0.00000000	0.00000000	0.00000000	0.00000000	0.00000000	0.00012516	0.00000000	0.00000000	0.00000000	0.00014524	0.00000000	0.00000000	0.00005392	0.00000000	0.00000000	0.00000000	0.00000000	0.00000000	0.00000000	0.00000000	0.00000000	0.00000000	0.00000000	0.00000000	0.00000000	0.00000000	0.00000000	0.00000000	0.00000000
P05546	Heparin cofactor 2	0.00007661	0.00011415	0.00015772	0.00021238	0.00023744	0.00031375	0.00015614	0.00012044	0.00029017	0.00023924	0.00024157	0.00004541	0.00000000	0.00000000	0.00000000	0.00000000	0.00000000	0.00000000	0.00003726	0.00010912	0.00003717	0.00000000	0.00000000	0.00000000	0.00000000	0.00000000	0.00000000	0.00000000	0.00000000	0.00000000
P05771	Protein kinase C beta type	0.00000000	0.00002830	0.00000000	0.00000000	0.00000000	0.00000000	0.00000000	0.00000000	0.00000000	0.00000000	0.00000000	0.00000000	0.00000000	0.00000000	0.00000000	0.00000000	0.00000000	0.00000000	0.00000000	0.00000000	0.00000000	0.00000000	0.00000000	0.00000000	0.00000000	0.00000000	0.00000000	0.00000000	0.00000000	0.00000000
P05771-1	Isoform Beta-I of Protein kinase C beta type	0.00000000	0.00002830	0.00000000	0.00000000	0.00000000	0.00000000	0.00000000	0.00000000	0.00000000	0.00000000	0.00000000	0.00000000	0.00000000	0.00000000	0.00000000	0.00000000	0.00000000	0.00000000	0.00000000	0.00000000	0.00000000	0.00000000	0.00000000	0.00000000	0.00000000	0.00000000	0.00000000	0.00000000	0.00000000	0.00000000
P05783	Keratin, type I cytoskeletal 18	0.00000000	0.00000000	0.00000000	0.00000000	0.00000000	0.00000000	0.00000000	0.00000000	0.00043294	0.00027763	0.00000000	0.00000000	0.00000000	0.00000000	0.00000000	0.00000000	0.00000000	0.00000000	0.00000000	0.00000000	0.00077644	0.00069123	0.00036989	0.00000000	0.00135114	0.00129357	0.00037795	0.00020516	0.00054740	0.00000000
P05787	Keratin, type II cytoskeletal 8	0.00000000	0.00000000	0.00000000	0.00000000	0.00143096	0.00000000	0.00000000	0.00000000	0.00432540	0.00473732	0.00000000	0.00000000	0.00000000	0.00000000	0.00000000	0.00000000	0.00000000	0.00000000	0.00000000	0.00000000	0.00000000	0.00000000	0.00000000	0.00424529	0.00000000	0.00000000	0.00000000	0.00000000	0.00000000	0.00000000
P05787-1	Isoform 1 of Keratin, type II cytoskeletal 8	0.00000000	0.00000000	0.00000000	0.00000000	0.00143096	0.00000000	0.00000000	0.00000000	0.00432540	0.00473732	0.00000000	0.00000000	0.00000000	0.00000000	0.00000000	0.00000000	0.00000000	0.00000000	0.00000000	0.00000000	0.00000000	0.00000000	0.00000000	0.00424529	0.00000000	0.00000000	0.00000000	0.00000000	0.00000000	0.00000000
P05976	Myosin light chain 1/3, skeletal muscle isoform	0.00019705	0.00019574	0.00000000	0.00000000	0.00000000	0.00000000	0.00000000	0.00000000	0.00000000	0.00000000	0.00000000	0.00000000	0.00000000	0.00000000	0.00000000	0.00000000	0.00000000	0.00000000	0.00000000	0.00000000	0.00000000	0.00000000	0.00000000	0.00000000	0.00000000	0.00000000	0.00000000	0.00000000	0.00000000	0.00000000
P05976-1	Isoform MLC1 of Myosin light chain 1/3, skeletal muscle isoform	0.00019705	0.00019574	0.00000000	0.00000000	0.00000000	0.00000000	0.00000000	0.00000000	0.00000000	0.00000000	0.00000000	0.00000000	0.00000000	0.00000000	0.00000000	0.00000000	0.00000000	0.00000000	0.00000000	0.00000000	0.00000000	0.00000000	0.00000000	0.00000000	0.00000000	0.00000000	0.00000000	0.00000000	0.00000000	0.00000000
P06310	Immunoglobulin kappa variable 2-30	0.00000000	0.00000000	0.00000000	0.00000000	0.00082280	0.00097852	0.00000000	0.00000000	0.00000000	0.00000000	0.00000000	0.00000000	0.00000000	0.00000000	0.00000000	0.00000000	0.00000000	0.00000000	0.00092956	0.00000000	0.00000000	0.00000000	0.00000000	0.00000000	0.00000000	0.00000000	0.00000000	0.00000000	0.00000000	0.00000000
P06312	Immunoglobulin kappa variable 4-1	0.00031594	0.00062765	0.00048783	0.00014598	0.00097921	0.00113217	0.00064391	0.00016556	0.00034190	0.00016444	0.00000000	0.00056181	0.00049835	0.00073967	0.00108924	0.00128225	0.00111840	0.00046661	0.00030729	0.00225003	0.00045988	0.00038786	0.00029211	0.00000000	0.00020876	0.00035361	0.00059695	0.00058326	0.00017685	0.00070209
P06331	Immunoglobulin heavy variable 4-34	0.00046620	0.00030872	0.00031993	0.00000000	0.00016055	0.00047733	0.00105573	0.00065146	0.00000000	0.00000000	0.00000000	0.00073689	0.00049025	0.00054574	0.00053577	0.00054060	0.00055011	0.00045902	0.00045344	0.00066403	0.00030160	0.00025437	0.00000000	0.00000000	0.00041074	0.00000000	0.00000000	0.00014344	0.00034794	0.00000000
P06396	Gelsolin	0.00188210	0.00182094	0.00067934	0.00076797	0.00257574	0.00290302	0.00112917	0.00102468	0.00068773	0.00053431	0.00208103	0.00170960	0.00177354	0.00145925	0.00162922	0.00102037	0.00103831	0.00190125	0.00164040	0.00215853	0.00068786	0.00066015	0.00076838	0.00075846	0.00061374	0.00049244	0.00030019	0.00020306	0.00136818	0.00105014
P06396-1	Isoform 1 of Gelsolin	0.00188210	0.00182094	0.00067934	0.00076797	0.00257574	0.00290302	0.00112917	0.00102468	0.00068773	0.00053431	0.00208103	0.00170960	0.00177354	0.00145925	0.00162922	0.00102037	0.00103831	0.00190125	0.00164040	0.00215853	0.00068786	0.00066015	0.00076838	0.00075846	0.00061374	0.00049244	0.00030019	0.00020306	0.00136818	0.00105014
P06454	Prothymosin alpha	0.00000000	0.00000000	0.00000000	0.00000000	0.00035581	0.00017631	0.00000000	0.00000000	0.00000000	0.00017925	0.00000000	0.00000000	0.00000000	0.00000000	0.00000000	0.00000000	0.00000000	0.00000000	0.00000000	0.00073582	0.00000000	0.00000000	0.00031843	0.00015267	0.00000000	0.00000000	0.00000000	0.00000000	0.00000000	0.00000000
P06454-1	Isoform 1 of Prothymosin alpha	0.00000000	0.00000000	0.00000000	0.00000000	0.00035581	0.00017631	0.00000000	0.00000000	0.00000000	0.00017925	0.00000000	0.00000000	0.00000000	0.00000000	0.00000000	0.00000000	0.00000000	0.00000000	0.00000000	0.00073582	0.00000000	0.00000000	0.00031843	0.00015267	0.00000000	0.00000000	0.00000000	0.00000000	0.00000000	0.00000000
P06576	ATP synthase subunit beta, mitochondrial	0.00028906	0.00043069	0.00100424	0.00073458	0.00044795	0.00055493	0.00014728	0.00011361	0.00117305	0.00097791	0.00000000	0.00000000	0.00000000	0.00000000	0.00000000	0.00000000	0.00000000	0.00000000	0.00000000	0.00000000	0.00108696	0.00109417	0.00113587	0.00121730	0.00052526	0.00088972	0.00081925	0.00086717	0.00129442	0.00112413
P06681	Complement C2	0.00000000	0.00000000	0.00000000	0.00000000	0.00000000	0.00002602	0.00003454	0.00000000	0.00000000	0.00002646	0.00000000	0.00000000	0.00000000	0.00000000	0.00000000	0.00000000	0.00000000	0.00000000	0.00000000	0.00000000	0.00000000	0.00000000	0.00000000	0.00000000	0.00000000	0.00000000	0.00000000	0.00000000	0.00000000	0.00000000
P06681-1	Isoform 1 of Complement C2	0.00000000	0.00000000	0.00000000	0.00000000	0.00000000	0.00002602	0.00003454	0.00000000	0.00000000	0.00002646	0.00000000	0.00000000	0.00000000	0.00000000	0.00000000	0.00000000	0.00000000	0.00000000	0.00000000	0.00000000	0.00000000	0.00000000	0.00000000	0.00000000	0.00000000	0.00000000	0.00000000	0.00000000	0.00000000	0.00000000
P06702	Protein S100-A9	0.03470755	0.04030424	0.01674160	0.01952252	0.02823520	0.02592214	0.01526363	0.01370647	0.01778171	0.01745330	0.02194145	0.00735439	0.00740531	0.00235528	0.00192688	0.00427738	0.00534183	0.00825437	0.00815404	0.01289623	0.02180250	0.01976042	0.01596749	0.01620284	0.01816979	0.01726508	0.01362249	0.01346488	0.02778028	0.03427908
P06703	Protein S100-A6	0.00169905	0.00189863	0.00153033	0.00117755	0.00087766	0.00108724	0.00201996	0.00133550	0.00022983	0.00066323	0.00334849	0.00000000	0.00044667	0.00074584	0.00024407	0.00000000	0.00000000	0.00041822	0.00041314	0.00060501	0.00144265	0.00121673	0.00137455	0.00094145	0.00140336	0.00118854	0.00120385	0.00137228	0.00142656	0.00062928
P06727	Apolipoprotein A-IV	0.00000000	0.00000000	0.00000000	0.00000000	0.00000000	0.00000000	0.00000000	0.00005059	0.00000000	0.00000000	0.00045661	0.00000000	0.00000000	0.00005650	0.00000000	0.00000000	0.00000000	0.00000000	0.00000000	0.00000000	0.00000000	0.00000000	0.00000000	0.00000000	0.00000000	0.00000000	0.00000000	0.00000000	0.00000000	0.00000000
P06730	Eukaryotic translation initiation factor 4E	0.00000000	0.00000000	0.00000000	0.00000000	0.00000000	0.00000000	0.00000000	0.00000000	0.00000000	0.00000000	0.00000000	0.00000000	0.00000000	0.00000000	0.00000000	0.00000000	0.00000000	0.00000000	0.00000000	0.00000000	0.00000000	0.00000000	0.00000000	0.00007809	0.00000000	0.00000000	0.00000000	0.00000000	0.00000000	0.00000000
P06730-1	Isoform 1 of Eukaryotic translation initiation factor 4E	0.00000000	0.00000000	0.00000000	0.00000000	0.00000000	0.00000000	0.00000000	0.00000000	0.00000000	0.00000000	0.00000000	0.00000000	0.00000000	0.00000000	0.00000000	0.00000000	0.00000000	0.00000000	0.00000000	0.00000000	0.00000000	0.00000000	0.00000000	0.00007809	0.00000000	0.00000000	0.00000000	0.00000000	0.00000000	0.00000000
P06731	Carcinoembryonic antigen-related cell adhesion molecule 5	0.00000000	0.00000000	0.00008408	0.00000000	0.00000000	0.00011151	0.00007399	0.00000000	0.00000000	0.00000000	0.00000000	0.00009684	0.00000000	0.00012749	0.00012516	0.00000000	0.00000000	0.00000000	0.00000000	0.00000000	0.00007927	0.00004457	0.00010070	0.00007242	0.00000000	0.00000000	0.00000000	0.00000000	0.00009145	0.00004034
P06731-1	Isoform 1 of Carcinoembryonic antigen-related cell adhesion molecule 5	0.00000000	0.00000000	0.00008408	0.00000000	0.00000000	0.00011151	0.00007399	0.00000000	0.00000000	0.00000000	0.00000000	0.00009684	0.00000000	0.00012749	0.00012516	0.00000000	0.00000000	0.00000000	0.00000000	0.00000000	0.00007927	0.00004457	0.00010070	0.00007242	0.00000000	0.00000000	0.00000000	0.00000000	0.00009145	0.00004034
P06732	Creatine kinase M-type	0.00035118	0.00029900	0.00000000	0.00000000	0.00000000	0.00000000	0.00000000	0.00000000	0.00000000	0.00000000	0.00000000	0.00000000	0.00000000	0.00000000	0.00000000	0.00000000	0.00000000	0.00000000	0.00000000	0.00000000	0.00000000	0.00000000	0.00000000	0.00000000	0.00000000	0.00000000	0.00000000	0.00000000	0.00000000	0.00000000
P06733	Alpha-enolase	0.00154148	0.00157490	0.00308283	0.00264541	0.00282105	0.00302123	0.00233380	0.00203095	0.00185878	0.00146704	0.00854097	0.00715288	0.00676180	0.00618668	0.00637735	0.00526026	0.00571655	0.00676478	0.00672539	0.00696317	0.00299168	0.00342430	0.00350197	0.00324084	0.00273558	0.00261259	0.00124823	0.00130091	0.00310621	0.00339288
P06733-1	Isoform alpha-enolase of Alpha-enolase	0.00154148	0.00157490	0.00308283	0.00264541	0.00282105	0.00302123	0.00233380	0.00203095	0.00185878	0.00146704	0.00854097	0.00715288	0.00676180	0.00618668	0.00637735	0.00526026	0.00571655	0.00676478	0.00672539	0.00696317	0.00299168	0.00342430	0.00350197	0.00324084	0.00273558	0.00261259	0.00124823	0.00130091	0.00310621	0.00339288
P06737	Glycogen phosphorylase, liver form	0.00020310	0.00026899	0.00018584	0.00014598	0.00055955	0.00062385	0.00003066	0.00007095	0.00024421	0.00014095	0.00284642	0.00080258	0.00092551	0.00105668	0.00098551	0.00062804	0.00074560	0.00168869	0.00144867	0.00231432	0.00045988	0.00044327	0.00037557	0.00038014	0.00008947	0.00020207	0.00000000	0.00000000	0.00053054	0.00043463
P06737-1	Isoform 1 of Glycogen phosphorylase, liver form	0.00020310	0.00026899	0.00018584	0.00014598	0.00055955	0.00062385	0.00003066	0.00007095	0.00024421	0.00014095	0.00284642	0.00080258	0.00092551	0.00105668	0.00098551	0.00062804	0.00074560	0.00168869	0.00144867	0.00231432	0.00045988	0.00044327	0.00037557	0.00038014	0.00008947	0.00020207	0.00000000	0.00000000	0.00053054	0.00043463
P06744	Glucose-6-phosphate isomerase	0.00133595	0.00112285	0.00084627	0.00110791	0.00152175	0.00164840	0.00079123	0.00150783	0.00059311	0.00067749	0.00340250	0.00255833	0.00237744	0.00228563	0.00255881	0.00206552	0.00238478	0.00269820	0.00243218	0.00395207	0.00083102	0.00084106	0.00088680	0.00081997	0.00058850	0.00065178	0.00019417	0.00025296	0.00130384	0.00131945
P06744-1	Isoform 1 of Glucose-6-phosphate isomerase	0.00133595	0.00112285	0.00084627	0.00110791	0.00152175	0.00164840	0.00079123	0.00150783	0.00059311	0.00067749	0.00340250	0.00255833	0.00237744	0.00228563	0.00255881	0.00206552	0.00238478	0.00269820	0.00243218	0.00395207	0.00083102	0.00084106	0.00088680	0.00081997	0.00058850	0.00065178	0.00019417	0.00025296	0.00130384	0.00131945
P06748	Nucleophosmin	0.00000000	0.00000000	0.00000000	0.00006008	0.00006717	0.00019970	0.00000000	0.00000000	0.00000000	0.00006768	0.00000000	0.00000000	0.00000000	0.00000000	0.00000000	0.00000000	0.00000000	0.00000000	0.00000000	0.00000000	0.00000000	0.00000000	0.00018033	0.00005764	0.00000000	0.00007277	0.00000000	0.00000000	0.00000000	0.00000000
P06748-1	Isoform 1 of Nucleophosmin	0.00000000	0.00000000	0.00000000	0.00006008	0.00006717	0.00019970	0.00000000	0.00000000	0.00000000	0.00006768	0.00000000	0.00000000	0.00000000	0.00000000	0.00000000	0.00000000	0.00000000	0.00000000	0.00000000	0.00000000	0.00000000	0.00000000	0.00018033	0.00005764	0.00000000	0.00007277	0.00000000	0.00000000	0.00000000	0.00000000
P06753	Tropomyosin alpha-3 chain	0.00073775	0.00053295	0.00000000	0.00037186	0.00076218	0.00061801	0.00000000	0.00028116	0.00000000	0.00048869	0.00084594	0.00000000	0.00000000	0.00031404	0.00000000	0.00000000	0.00000000	0.00046224	0.00000000	0.00000000	0.00032541	0.00000000	0.00049608	0.00000000	0.00044317	0.00052546	0.00000000	0.00000000	0.00060065	0.00059616
P06753-1	Isoform 1 of Tropomyosin alpha-3 chain	0.00073775	0.00053295	0.00000000	0.00037186	0.00076218	0.00061801	0.00000000	0.00028116	0.00000000	0.00048869	0.00084594	0.00000000	0.00000000	0.00031404	0.00000000	0.00000000	0.00000000	0.00046224	0.00000000	0.00000000	0.00032541	0.00000000	0.00049608	0.00000000	0.00044317	0.00052546	0.00000000	0.00000000	0.00060065	0.00059616
P06858	Lipoprotein lipase	0.00000000	0.00000000	0.00000000	0.00000000	0.00000000	0.00000000	0.00000000	0.00000000	0.00004355	0.00000000	0.00000000	0.00000000	0.00000000	0.00000000	0.00000000	0.00000000	0.00000000	0.00000000	0.00000000	0.00000000	0.00000000	0.00000000	0.00000000	0.00000000	0.00000000	0.00000000	0.00000000	0.00000000	0.00000000	0.00000000
P06865	Beta-hexosaminidase subunit alpha	0.00000000	0.00000000	0.00003719	0.00003339	0.00003733	0.00000000	0.00000000	0.00003787	0.00000000	0.00003761	0.00005697	0.00004283	0.00000000	0.00021149	0.00020762	0.00020950	0.00004264	0.00000000	0.00000000	0.00015440	0.00000000	0.00005914	0.00000000	0.00000000	0.00000000	0.00000000	0.00003414	0.00006671	0.00000000	0.00000000
P06865-1	Isoform 1 of Beta-hexosaminidase subunit alpha	0.00000000	0.00000000	0.00003719	0.00003339	0.00003733	0.00000000	0.00000000	0.00003787	0.00000000	0.00003761	0.00005697	0.00004283	0.00000000	0.00021149	0.00020762	0.00020950	0.00004264	0.00000000	0.00000000	0.00015440	0.00000000	0.00005914	0.00000000	0.00000000	0.00000000	0.00000000	0.00003414	0.00006671	0.00000000	0.00000000
P06870	Kallikrein-1	0.00145911	0.00101453	0.00090118	0.00094384	0.00120594	0.00104574	0.00178426	0.00129982	0.00094740	0.00083536	0.00276059	0.00328649	0.00268513	0.00256204	0.00226372	0.00169195	0.00232431	0.00222679	0.00227068	0.00249393	0.00120352	0.00137330	0.00121416	0.00181103	0.00077131	0.00065324	0.00151630	0.00181824	0.00196015	0.00226972
P06870-1	Isoform 1 of Kallikrein-1	0.00145911	0.00101453	0.00090118	0.00094384	0.00120594	0.00104574	0.00178426	0.00129982	0.00094740	0.00083536	0.00276059	0.00328649	0.00268513	0.00256204	0.00226372	0.00169195	0.00232431	0.00222679	0.00227068	0.00249393	0.00120352	0.00137330	0.00121416	0.00181103	0.00077131	0.00065324	0.00151630	0.00181824	0.00196015	0.00226972
P07093	Glia-derived nexin	0.00000000	0.00000000	0.00000000	0.00000000	0.00000000	0.00000000	0.00000000	0.00000000	0.00005197	0.00000000	0.00000000	0.00000000	0.00000000	0.00000000	0.00000000	0.00000000	0.00000000	0.00000000	0.00000000	0.00000000	0.00000000	0.00000000	0.00000000	0.00000000	0.00000000	0.00000000	0.00000000	0.00000000	0.00000000	0.00000000
P07093-1	Isoform 1 of Glia-derived nexin	0.00000000	0.00000000	0.00000000	0.00000000	0.00000000	0.00000000	0.00000000	0.00000000	0.00005197	0.00000000	0.00000000	0.00000000	0.00000000	0.00000000	0.00000000	0.00000000	0.00000000	0.00000000	0.00000000	0.00000000	0.00000000	0.00000000	0.00000000	0.00000000	0.00000000	0.00000000	0.00000000	0.00000000	0.00000000	0.00000000
P07099	Epoxide hydrolase 1	0.00000000	0.00008346	0.00000000	0.00000000	0.00000000	0.00000000	0.00000000	0.00000000	0.00018184	0.00013119	0.00000000	0.00000000	0.00000000	0.00000000	0.00000000	0.00000000	0.00000000	0.00000000	0.00000000	0.00000000	0.00012230	0.00010315	0.00003884	0.00000000	0.00000000	0.00004702	0.00000000	0.00000000	0.00000000	0.00000000
P07108	Acyl-CoA-binding protein	0.00175764	0.00152763	0.00135694	0.00142118	0.00204283	0.00179957	0.00268665	0.00299337	0.00118878	0.00114349	0.00311756	0.00078136	0.00138622	0.00257186	0.00227239	0.00025477	0.00051849	0.00043264	0.00064108	0.00187761	0.00213200	0.00215775	0.00243762	0.00233739	0.00145175	0.00147543	0.00041512	0.00081120	0.00147575	0.00227842
P07108-1	Isoform 1 of Acyl-CoA-binding protein	0.00175764	0.00152763	0.00135694	0.00142118	0.00204283	0.00179957	0.00268665	0.00299337	0.00118878	0.00114349	0.00311756	0.00078136	0.00138622	0.00257186	0.00227239	0.00025477	0.00051849	0.00043264	0.00064108	0.00187761	0.00213200	0.00215775	0.00243762	0.00233739	0.00145175	0.00147543	0.00041512	0.00081120	0.00147575	0.00227842
P07195	L-lactate dehydrogenase B chain	0.00022891	0.00034107	0.00047127	0.00031730	0.00065036	0.00058594	0.00023327	0.00005998	0.00012386	0.00017871	0.00162412	0.00156038	0.00186558	0.00167479	0.00118382	0.00106178	0.00121551	0.00180311	0.00144722	0.00171178	0.00027767	0.00032786	0.00074077	0.00045663	0.00000000	0.00025621	0.00016220	0.00015848	0.00051253	0.00050870
P07225	Vitamin K-dependent protein S	0.00000000	0.00002809	0.00000000	0.00000000	0.00002921	0.00000000	0.00000000	0.00000000	0.00003060	0.00000000	0.00000000	0.00000000	0.00000000	0.00000000	0.00000000	0.00000000	0.00000000	0.00000000	0.00002750	0.00000000	0.00000000	0.00000000	0.00000000	0.00000000	0.00000000	0.00000000	0.00000000	0.00000000	0.00000000	0.00000000
P07237	Protein disulfide-isomerase	0.00120405	0.00149498	0.00158800	0.00146035	0.00143829	0.00134835	0.00112473	0.00126189	0.00162873	0.00137084	0.00284754	0.00330079	0.00288840	0.00343556	0.00341604	0.00279239	0.00230872	0.00196350	0.00175665	0.00342997	0.00215424	0.00187847	0.00187860	0.00150113	0.00169066	0.00164243	0.00131523	0.00149346	0.00189552	0.00222972
P07305	Histone H1.0	0.00049264	0.00039147	0.00030426	0.00018210	0.00040716	0.00010088	0.00000000	0.00010326	0.00010662	0.00020512	0.00000000	0.00000000	0.00000000	0.00000000	0.00000000	0.00000000	0.00000000	0.00000000	0.00000000	0.00000000	0.00066927	0.00048382	0.00054658	0.00052411	0.00065104	0.00044111	0.00027924	0.00054568	0.00077210	0.00072983
P07305-1	Isoform 1 of Histone H1.0	0.00049264	0.00039147	0.00030426	0.00018210	0.00040716	0.00010088	0.00000000	0.00010326	0.00010662	0.00020512	0.00000000	0.00000000	0.00000000	0.00000000	0.00000000	0.00000000	0.00000000	0.00000000	0.00000000	0.00000000	0.00066927	0.00048382	0.00054658	0.00052411	0.00065104	0.00044111	0.00027924	0.00054568	0.00077210	0.00072983
P07339	Cathepsin D	0.00032476	0.00032258	0.00038205	0.00038585	0.00038344	0.00047501	0.00050429	0.00048623	0.00050206	0.00028976	0.00095091	0.00065998	0.00078059	0.00179218	0.00170613	0.00107595	0.00142334	0.00095927	0.00094761	0.00105730	0.00027012	0.00026579	0.00030027	0.00037018	0.00024525	0.00020771	0.00017532	0.00017130	0.00041550	0.00020620
P07355	Annexin A2	0.00321391	0.00336041	0.00446911	0.00364727	0.00314559	0.00294421	0.00030644	0.00000000	0.00488138	0.00422586	0.00000000	0.00000000	0.00000000	0.00000000	0.00000000	0.00000000	0.00000000	0.00000000	0.00000000	0.00000000	0.00574508	0.00512226	0.00599518	0.00589864	0.00640825	0.00542731	0.00607251	0.00567303	0.00580722	0.00701672
P07355-1	Isoform 1 of Annexin A2	0.00321391	0.00336041	0.00446911	0.00364727	0.00314559	0.00294421	0.00030644	0.00000000	0.00488138	0.00422586	0.00000000	0.00000000	0.00000000	0.00000000	0.00000000	0.00000000	0.00000000	0.00000000	0.00000000	0.00000000	0.00574508	0.00512226	0.00599518	0.00589864	0.00640825	0.00542731	0.00607251	0.00567303	0.00580722	0.00701672
P07357	Complement component C8 alpha chain	0.00000000	0.00000000	0.00000000	0.00000000	0.00006763	0.00000000	0.00000000	0.00000000	0.00014168	0.00006814	0.00005160	0.00000000	0.00000000	0.00000000	0.00000000	0.00000000	0.00000000	0.00000000	0.00000000	0.00000000	0.00000000	0.00000000	0.00000000	0.00000000	0.00000000	0.00000000	0.00000000	0.00000000	0.00000000	0.00000000
P07358	Complement component C8 beta chain	0.00000000	0.00003213	0.00000000	0.00000000	0.00003341	0.00000000	0.00000000	0.00000000	0.00007000	0.00006733	0.00000000	0.00000000	0.00000000	0.00000000	0.00000000	0.00000000	0.00000000	0.00000000	0.00000000	0.00000000	0.00000000	0.00000000	0.00000000	0.00000000	0.00000000	0.00000000	0.00000000	0.00000000	0.00000000	0.00000000
P07360	Complement component C8 gamma chain	0.00000000	0.00000000	0.00000000	0.00000000	0.00019552	0.00009688	0.00000000	0.00000000	0.00000000	0.00009850	0.00000000	0.00000000	0.00000000	0.00000000	0.00000000	0.00000000	0.00000000	0.00000000	0.00000000	0.00000000	0.00000000	0.00000000	0.00000000	0.00000000	0.00000000	0.00000000	0.00000000	0.00000000	0.00000000	0.00000000
P07384	Calpain-1 catalytic subunit	0.00045510	0.00029251	0.00044091	0.00017317	0.00030423	0.00021928	0.00000000	0.00000000	0.00034764	0.00039013	0.00029546	0.00019042	0.00014076	0.00015669	0.00006153	0.00000000	0.00012636	0.00023723	0.00026038	0.00007626	0.00070141	0.00065730	0.00066830	0.00068829	0.00045992	0.00056930	0.00050582	0.00051893	0.00062936	0.00051558
P07437	Tubulin beta chain	0.00081795	0.00085524	0.00000000	0.00083542	0.00177904	0.00176310	0.00000000	0.00000000	0.00167715	0.00165806	0.00000000	0.00000000	0.00000000	0.00000000	0.00009895	0.00000000	0.00000000	0.00000000	0.00000000	0.00012264	0.00150392	0.00130364	0.00175135	0.00167934	0.00125164	0.00130097	0.00000000	0.00091397	0.00120486	0.00102045
P07451	Carbonic anhydrase 3	0.00014703	0.00007302	0.00000000	0.00000000	0.00000000	0.00000000	0.00000000	0.00000000	0.00000000	0.00000000	0.00000000	0.00000000	0.00000000	0.00000000	0.00000000	0.00000000	0.00000000	0.00000000	0.00000000	0.00000000	0.00000000	0.00000000	0.00000000	0.00000000	0.00000000	0.00000000	0.00000000	0.00000000	0.00000000	0.00000000
P07476	Involucrin	0.00003267	0.00006491	0.00003363	0.00006039	0.00000000	0.00003345	0.00000000	0.00006849	0.00003536	0.00003401	0.00000000	0.00030987	0.00051539	0.00030598	0.00041304	0.00079565	0.00088675	0.00000000	0.00000000	0.00027923	0.00022195	0.00026741	0.00042294	0.00037658	0.00125223	0.00109711	0.00070996	0.00066352	0.00000000	0.00000000
P07602	Prosaposin	0.00047421	0.00057973	0.00052569	0.00057304	0.00045223	0.00037348	0.00064432	0.00084106	0.00035527	0.00022783	0.00028756	0.00112433	0.00103569	0.00196423	0.00209603	0.00160736	0.00163562	0.00089790	0.00106438	0.00000000	0.00014159	0.00053738	0.00030354	0.00016170	0.00019283	0.00020414	0.00024123	0.00037038	0.00024502	0.00016212
P07602-1	Isoform Sap-mu-0 of Prosaposin	0.00047421	0.00057973	0.00052569	0.00057304	0.00045223	0.00037348	0.00064432	0.00084106	0.00035527	0.00022783	0.00028756	0.00112433	0.00103569	0.00196423	0.00209603	0.00160736	0.00163562	0.00089790	0.00106438	0.00000000	0.00014159	0.00053738	0.00030354	0.00016170	0.00019283	0.00020414	0.00024123	0.00037038	0.00024502	0.00016212
P07686	Beta-hexosaminidase subunit beta	0.00000000	0.00006830	0.00007078	0.00000000	0.00000000	0.00000000	0.00000000	0.00003603	0.00000000	0.00000000	0.00000000	0.00000000	0.00000000	0.00012073	0.00011852	0.00007973	0.00020283	0.00000000	0.00000000	0.00019587	0.00000000	0.00000000	0.00000000	0.00003048	0.00000000	0.00000000	0.00000000	0.00000000	0.00000000	0.00000000
P07711	Cathepsin L1	0.00005740	0.00005702	0.00000000	0.00015913	0.00005930	0.00000000	0.00000000	0.00006016	0.00006212	0.00000000	0.00018100	0.00020414	0.00030180	0.00026877	0.00013193	0.00026624	0.00027092	0.00016955	0.00011166	0.00016352	0.00000000	0.00004698	0.00000000	0.00000000	0.00000000	0.00000000	0.00005423	0.00005298	0.00000000	0.00000000
P07737	Profilin-1	0.00327674	0.00271233	0.00281081	0.00277565	0.00296210	0.00335492	0.00296811	0.00314797	0.00177299	0.00255815	0.01722083	0.00793082	0.01105507	0.00671255	0.00706064	0.00902416	0.00773293	0.01236740	0.01049075	0.01400162	0.00423963	0.00279351	0.00277715	0.00290504	0.00360863	0.00336186	0.00180577	0.00113423	0.00412682	0.00444989
P07738	Bisphosphoglycerate mutase	0.00000000	0.00000000	0.00007597	0.00000000	0.00000000	0.00000000	0.00000000	0.00000000	0.00000000	0.00000000	0.00000000	0.00000000	0.00000000	0.00000000	0.00000000	0.00000000	0.00000000	0.00007266	0.00007178	0.00000000	0.00000000	0.00000000	0.00000000	0.00000000	0.00000000	0.00000000	0.00000000	0.00000000	0.00000000	0.00000000
P07741	Adenine phosphoribosyltransferase	0.00000000	0.00000000	0.00021862	0.00019626	0.00000000	0.00021745	0.00000000	0.00011129	0.00068949	0.00033161	0.00033485	0.00000000	0.00033500	0.00000000	0.00000000	0.00000000	0.00000000	0.00041822	0.00041314	0.00000000	0.00051523	0.00086909	0.00117818	0.00084730	0.00028067	0.00023771	0.00050160	0.00049010	0.00047552	0.00031464
P07741-1	Isoform 1 of Adenine phosphoribosyltransferase	0.00000000	0.00000000	0.00021862	0.00019626	0.00000000	0.00021745	0.00000000	0.00011129	0.00068949	0.00033161	0.00033485	0.00000000	0.00033500	0.00000000	0.00000000	0.00000000	0.00000000	0.00041822	0.00041314	0.00000000	0.00051523	0.00086909	0.00117818	0.00084730	0.00028067	0.00023771	0.00050160	0.00049010	0.00047552	0.00031464
P07814	Bifunctional glutamate/proline--tRNA ligase	0.00000000	0.00000000	0.00000000	0.00000000	0.00000000	0.00000000	0.00000000	0.00000000	0.00000000	0.00001316	0.00000000	0.00000000	0.00000000	0.00000000	0.00000000	0.00000000	0.00000000	0.00000000	0.00000000	0.00000000	0.00000000	0.00001035	0.00002338	0.00002242	0.00000000	0.00000000	0.00000000	0.00001167	0.00000000	0.00000000
P07858	Cathepsin B	0.00000000	0.00000000	0.00017412	0.00000000	0.00000000	0.00000000	0.00030644	0.00005909	0.00000000	0.00011739	0.00017780	0.00073526	0.00065222	0.00112206	0.00110156	0.00065382	0.00053226	0.00066619	0.00065810	0.00048187	0.00027358	0.00004615	0.00026066	0.00004999	0.00022354	0.00025243	0.00010654	0.00015614	0.00000000	0.00000000
P07900	Heat shock protein HSP 90-alpha	0.00031335	0.00031125	0.00059135	0.00036195	0.00045861	0.00056144	0.00000000	0.00000000	0.00067819	0.00032618	0.00032936	0.00024764	0.00024713	0.00036681	0.00024007	0.00003028	0.00000000	0.00048850	0.00017778	0.00040912	0.00065882	0.00042742	0.00065186	0.00062506	0.00062116	0.00078911	0.00056739	0.00062669	0.00084775	0.00096713
P07900-1	Isoform 1 of Heat shock protein HSP 90-alpha	0.00031335	0.00031125	0.00059135	0.00036195	0.00045861	0.00056144	0.00000000	0.00000000	0.00067819	0.00032618	0.00032936	0.00024764	0.00024713	0.00036681	0.00024007	0.00003028	0.00000000	0.00048850	0.00017778	0.00040912	0.00065882	0.00042742	0.00065186	0.00062506	0.00062116	0.00078911	0.00056739	0.00062669	0.00084775	0.00096713
P07910	Heterogeneous nuclear ribonucleoproteins C1/C2	0.00006246	0.00000000	0.00000000	0.00000000	0.00000000	0.00000000	0.00000000	0.00000000	0.00000000	0.00000000	0.00000000	0.00000000	0.00000000	0.00000000	0.00000000	0.00000000	0.00000000	0.00000000	0.00000000	0.00000000	0.00000000	0.00015337	0.00005775	0.00011076	0.00000000	0.00000000	0.00005901	0.00005766	0.00006993	0.00000000
P07910-1	Isoform C2 of Heterogeneous nuclear ribonucleoproteins C1/C2	0.00006246	0.00000000	0.00000000	0.00000000	0.00000000	0.00000000	0.00000000	0.00000000	0.00000000	0.00000000	0.00000000	0.00000000	0.00000000	0.00000000	0.00000000	0.00000000	0.00000000	0.00000000	0.00000000	0.00000000	0.00000000	0.00015337	0.00005775	0.00011076	0.00000000	0.00000000	0.00005901	0.00005766	0.00006993	0.00000000
P07911	Uromodulin	0.00002987	0.00000000	0.00000000	0.00000000	0.00000000	0.00000000	0.00000000	0.00000000	0.00000000	0.00000000	0.00000000	0.00000000	0.00000000	0.00000000	0.00000000	0.00000000	0.00000000	0.00000000	0.00000000	0.00000000	0.00000000	0.00000000	0.00000000	0.00000000	0.00000000	0.00000000	0.00000000	0.00000000	0.00000000	0.00000000
P07911-1	Isoform 1 of Uromodulin	0.00002987	0.00000000	0.00000000	0.00000000	0.00000000	0.00000000	0.00000000	0.00000000	0.00000000	0.00000000	0.00000000	0.00000000	0.00000000	0.00000000	0.00000000	0.00000000	0.00000000	0.00000000	0.00000000	0.00000000	0.00000000	0.00000000	0.00000000	0.00000000	0.00000000	0.00000000	0.00000000	0.00000000	0.00000000	0.00000000
P07947	Tyrosine-protein kinase Yes	0.00000000	0.00000000	0.00000000	0.00000000	0.00003637	0.00003604	0.00000000	0.00000000	0.00000000	0.00000000	0.00000000	0.00000000	0.00000000	0.00000000	0.00000000	0.00000000	0.00000000	0.00000000	0.00000000	0.00000000	0.00000000	0.00000000	0.00000000	0.00000000	0.00000000	0.00000000	0.00000000	0.00000000	0.00000000	0.00000000
P07948	Tyrosine-protein kinase Lyn	0.00000000	0.00000000	0.00000000	0.00000000	0.00000000	0.00000000	0.00000000	0.00000000	0.00000000	0.00000000	0.00000000	0.00000000	0.00000000	0.00000000	0.00000000	0.00000000	0.00000000	0.00000000	0.00003631	0.00000000	0.00000000	0.00000000	0.00000000	0.00000000	0.00000000	0.00000000	0.00000000	0.00000000	0.00000000	0.00000000
P07948-1	Isoform 1 of Tyrosine-protein kinase Lyn	0.00000000	0.00000000	0.00000000	0.00000000	0.00000000	0.00000000	0.00000000	0.00000000	0.00000000	0.00000000	0.00000000	0.00000000	0.00000000	0.00000000	0.00000000	0.00000000	0.00000000	0.00000000	0.00003631	0.00000000	0.00000000	0.00000000	0.00000000	0.00000000	0.00000000	0.00000000	0.00000000	0.00000000	0.00000000	0.00000000
P07954	Fumarate hydratase, mitochondrial	0.00000000	0.00000000	0.00000000	0.00000000	0.00000000	0.00000000	0.00000000	0.00000000	0.00000000	0.00000000	0.00000000	0.00000000	0.00000000	0.00000000	0.00000000	0.00000000	0.00000000	0.00000000	0.00000000	0.00000000	0.00003637	0.00003067	0.00003465	0.00003323	0.00000000	0.00000000	0.00000000	0.00000000	0.00000000	0.00000000
P07954-1	Isoform Mitochondrial of Fumarate hydratase, mitochondrial	0.00000000	0.00000000	0.00000000	0.00000000	0.00000000	0.00000000	0.00000000	0.00000000	0.00000000	0.00000000	0.00000000	0.00000000	0.00000000	0.00000000	0.00000000	0.00000000	0.00000000	0.00000000	0.00000000	0.00000000	0.00003637	0.00003067	0.00003465	0.00003323	0.00000000	0.00000000	0.00000000	0.00000000	0.00000000	0.00000000
P07996	Thrombospondin-1	0.00000000	0.00001623	0.00006727	0.00003019	0.00001688	0.00000000	0.00000000	0.00000000	0.00000000	0.00001701	0.00007727	0.00000000	0.00000000	0.00000000	0.00000000	0.00000000	0.00000000	0.00000000	0.00000000	0.00004654	0.00006341	0.00005348	0.00000000	0.00000000	0.00000000	0.00000000	0.00003087	0.00000000	0.00000000	0.00000000
P07996-1	Isoform 1 of Thrombospondin-1	0.00000000	0.00001623	0.00006727	0.00003019	0.00001688	0.00000000	0.00000000	0.00000000	0.00000000	0.00001701	0.00007727	0.00000000	0.00000000	0.00000000	0.00000000	0.00000000	0.00000000	0.00000000	0.00000000	0.00004654	0.00006341	0.00005348	0.00000000	0.00000000	0.00000000	0.00000000	0.00003087	0.00000000	0.00000000	0.00000000
P07998	Ribonuclease pancreatic	0.00000000	0.00000000	0.00000000	0.00000000	0.00000000	0.00000000	0.00116536	0.00051365	0.00000000	0.00000000	0.00000000	0.00000000	0.00000000	0.00000000	0.00000000	0.00000000	0.00000000	0.00000000	0.00000000	0.00000000	0.00000000	0.00000000	0.00000000	0.00000000	0.00000000	0.00000000	0.00000000	0.00000000	0.00000000	0.00000000
P08107	Heat shock 70 kDa protein 1A/1B	0.00122260	0.00133289	0.00122781	0.00115734	0.00126309	0.00116018	0.00121549	0.00093756	0.00119398	0.00105537	0.00263282	0.00194426	0.00156787	0.00153589	0.00147357	0.00162517	0.00137226	0.00214330	0.00203024	0.00344034	0.00150471	0.00136669	0.00148881	0.00132185	0.00157631	0.00150190	0.00200015	0.00176161	0.00277077	0.00216468
P08107-1	Isoform 1 of Heat shock 70 kDa protein 1A/1B	0.00122260	0.00133289	0.00122781	0.00115734	0.00126309	0.00116018	0.00121549	0.00093756	0.00119398	0.00105537	0.00263282	0.00194426	0.00156787	0.00153589	0.00147357	0.00162517	0.00137226	0.00214330	0.00203024	0.00344034	0.00150471	0.00136669	0.00148881	0.00132185	0.00157631	0.00150190	0.00200015	0.00176161	0.00277077	0.00216468
P08118	Beta-microseminoprotein	0.00000000	0.00000000	0.00000000	0.00000000	0.00000000	0.00154503	0.00000000	0.00000000	0.00000000	0.00000000	0.00000000	0.00000000	0.00000000	0.00000000	0.00000000	0.00000000	0.00000000	0.00000000	0.00000000	0.00000000	0.00000000	0.00000000	0.00000000	0.00000000	0.00000000	0.00000000	0.00000000	0.00000000	0.00000000	0.00000000
P08118-1	Isoform PSP94 of Beta-microseminoprotein	0.00000000	0.00000000	0.00000000	0.00000000	0.00000000	0.00154503	0.00000000	0.00000000	0.00000000	0.00000000	0.00000000	0.00000000	0.00000000	0.00000000	0.00000000	0.00000000	0.00000000	0.00000000	0.00000000	0.00000000	0.00000000	0.00000000	0.00000000	0.00000000	0.00000000	0.00000000	0.00000000	0.00000000	0.00000000	0.00000000
P08133	Annexin A6	0.00090885	0.00084634	0.00029236	0.00026246	0.00058684	0.00034895	0.00000000	0.00000000	0.00012294	0.00005913	0.00000000	0.00000000	0.00000000	0.00000000	0.00000000	0.00000000	0.00000000	0.00002796	0.00000000	0.00012136	0.00002756	0.00011622	0.00023634	0.00022662	0.00003753	0.00003179	0.00000000	0.00000000	0.00079489	0.00079945
P08133-1	Isoform 1 of Annexin A6	0.00090885	0.00084634	0.00029236	0.00026246	0.00058684	0.00034895	0.00000000	0.00000000	0.00012294	0.00005913	0.00000000	0.00000000	0.00000000	0.00000000	0.00000000	0.00000000	0.00000000	0.00002796	0.00000000	0.00012136	0.00002756	0.00011622	0.00023634	0.00022662	0.00003753	0.00003179	0.00000000	0.00000000	0.00079489	0.00079945
P08174	Complement decay-accelerating factor	0.00000000	0.00009967	0.00000000	0.00000000	0.00000000	0.00005137	0.00000000	0.00000000	0.00000000	0.00000000	0.00000000	0.00000000	0.00010551	0.00000000	0.00005765	0.00000000	0.00000000	0.00000000	0.00009759	0.00007146	0.00000000	0.00000000	0.00000000	0.00000000	0.00000000	0.00000000	0.00000000	0.00004631	0.00000000	0.00000000
P08174-1	Isoform 2 of Complement decay-accelerating factor	0.00000000	0.00009967	0.00000000	0.00000000	0.00000000	0.00005137	0.00000000	0.00000000	0.00000000	0.00000000	0.00000000	0.00000000	0.00010551	0.00000000	0.00005765	0.00000000	0.00000000	0.00000000	0.00009759	0.00007146	0.00000000	0.00000000	0.00000000	0.00000000	0.00000000	0.00000000	0.00000000	0.00004631	0.00000000	0.00000000
P08185	Corticosteroid-binding globulin	0.00004720	0.00000000	0.00004858	0.00004361	0.00009752	0.00004832	0.00006413	0.00009893	0.00000000	0.00004913	0.00000000	0.00000000	0.00000000	0.00000000	0.00000000	0.00000000	0.00000000	0.00000000	0.00000000	0.00000000	0.00000000	0.00000000	0.00000000	0.00000000	0.00000000	0.00000000	0.00000000	0.00000000	0.00000000	0.00000000
P08236	Beta-glucuronidase	0.00000000	0.00000000	0.00000000	0.00000000	0.00000000	0.00003006	0.00000000	0.00000000	0.00003177	0.00000000	0.00000000	0.00000000	0.00000000	0.00000000	0.00000000	0.00000000	0.00000000	0.00000000	0.00000000	0.00004182	0.00000000	0.00000000	0.00000000	0.00000000	0.00000000	0.00000000	0.00000000	0.00000000	0.00000000	0.00000000
P08236-1	Isoform 1 of Beta-glucuronidase	0.00000000	0.00000000	0.00000000	0.00000000	0.00000000	0.00003006	0.00000000	0.00000000	0.00003177	0.00000000	0.00000000	0.00000000	0.00000000	0.00000000	0.00000000	0.00000000	0.00000000	0.00000000	0.00000000	0.00004182	0.00000000	0.00000000	0.00000000	0.00000000	0.00000000	0.00000000	0.00000000	0.00000000	0.00000000	0.00000000
P08238	Heat shock protein HSP 90-beta	0.00042242	0.00039336	0.00062506	0.00036595	0.00054551	0.00056765	0.00000000	0.00000000	0.00085711	0.00063208	0.00037462	0.00025038	0.00024986	0.00021633	0.00012136	0.00000000	0.00000000	0.00033793	0.00015407	0.00045125	0.00081982	0.00066983	0.00085435	0.00093625	0.00097692	0.00085693	0.00072331	0.00065798	0.00091623	0.00082136
P08240	Signal recognition particle receptor subunit alpha	0.00000000	0.00000000	0.00000000	0.00000000	0.00000000	0.00000000	0.00000000	0.00000000	0.00000000	0.00000000	0.00000000	0.00000000	0.00000000	0.00000000	0.00000000	0.00000000	0.00000000	0.00000000	0.00000000	0.00000000	0.00000000	0.00000000	0.00000000	0.00002656	0.00000000	0.00000000	0.00000000	0.00000000	0.00000000	0.00000000
P08240-1	Isoform 1 of Signal recognition particle receptor subunit alpha	0.00000000	0.00000000	0.00000000	0.00000000	0.00000000	0.00000000	0.00000000	0.00000000	0.00000000	0.00000000	0.00000000	0.00000000	0.00000000	0.00000000	0.00000000	0.00000000	0.00000000	0.00000000	0.00000000	0.00000000	0.00000000	0.00000000	0.00000000	0.00002656	0.00000000	0.00000000	0.00000000	0.00000000	0.00000000	0.00000000
P08246	Neutrophil elastase	0.00186132	0.00199107	0.00147384	0.00152155	0.00214484	0.00212562	0.00097270	0.00082531	0.00085218	0.00096876	0.00079009	0.00084867	0.00037641	0.00067042	0.00041136	0.00058109	0.00050684	0.00070487	0.00069630	0.00101968	0.00069470	0.00058590	0.00072809	0.00069815	0.00094608	0.00072114	0.00000000	0.00000000	0.00240431	0.00254539
P08263	Glutathione S-transferase A1	0.00000000	0.00000000	0.00000000	0.00000000	0.00008895	0.00008815	0.00023397	0.00063166	0.00000000	0.00000000	0.00000000	0.00000000	0.00000000	0.00000000	0.00000000	0.00000000	0.00000000	0.00000000	0.00000000	0.00000000	0.00000000	0.00000000	0.00000000	0.00000000	0.00000000	0.00000000	0.00000000	0.00000000	0.00000000	0.00000000
P08311	Cathepsin G	0.00592169	0.00491410	0.00370366	0.00325558	0.00418178	0.00399082	0.00101847	0.00117838	0.00202793	0.00265290	0.00000000	0.00000000	0.00000000	0.00000000	0.00000000	0.00000000	0.00000000	0.00014761	0.00021872	0.00224209	0.00116382	0.00159504	0.00284150	0.00245884	0.00188215	0.00159404	0.00000000	0.00000000	0.00495099	0.00488616
P08493	Matrix Gla protein	0.00000000	0.00000000	0.00038205	0.00017149	0.00000000	0.00000000	0.00000000	0.00000000	0.00020082	0.00019317	0.00000000	0.00043999	0.00000000	0.00000000	0.00000000	0.00000000	0.00000000	0.00000000	0.00000000	0.00052865	0.00126057	0.00121504	0.00068632	0.00016453	0.00147148	0.00145394	0.00122722	0.00119908	0.00000000	0.00000000
P08493-1	Isoform 1 of Matrix Gla protein	0.00000000	0.00000000	0.00038205	0.00017149	0.00000000	0.00000000	0.00000000	0.00000000	0.00020082	0.00019317	0.00000000	0.00043999	0.00000000	0.00000000	0.00000000	0.00000000	0.00000000	0.00000000	0.00000000	0.00052865	0.00126057	0.00121504	0.00068632	0.00016453	0.00147148	0.00145394	0.00122722	0.00119908	0.00000000	0.00000000
P08567	Pleckstrin	0.00000000	0.00000000	0.00000000	0.00000000	0.00000000	0.00000000	0.00000000	0.00000000	0.00000000	0.00000000	0.00000000	0.00000000	0.00000000	0.00000000	0.00000000	0.00000000	0.00000000	0.00000000	0.00000000	0.00007779	0.00000000	0.00000000	0.00000000	0.00000000	0.00000000	0.00000000	0.00000000	0.00000000	0.00000000	0.00000000
P08571	Monocyte differentiation antigen CD14	0.00000000	0.00005063	0.00005247	0.00014131	0.00015798	0.00010438	0.00000000	0.00010684	0.00000000	0.00000000	0.00032146	0.00030213	0.00016080	0.00047734	0.00046862	0.00041374	0.00024058	0.00025093	0.00019831	0.00043561	0.00009892	0.00016687	0.00009425	0.00004519	0.00006736	0.00005705	0.00019262	0.00018820	0.00000000	0.00000000
P08574	Cytochrome c1, heme protein, mitochondrial	0.00000000	0.00000000	0.00000000	0.00000000	0.00000000	0.00000000	0.00000000	0.00000000	0.00000000	0.00000000	0.00000000	0.00000000	0.00000000	0.00000000	0.00000000	0.00000000	0.00000000	0.00000000	0.00000000	0.00000000	0.00000000	0.00004813	0.00000000	0.00000000	0.00000000	0.00000000	0.00000000	0.00010858	0.00000000	0.00000000
P08575	Receptor-type tyrosine-protein phosphatase C	0.00004391	0.00005815	0.00000000	0.00000000	0.00004536	0.00005994	0.00000000	0.00000000	0.00000000	0.00000000	0.00000000	0.00000000	0.00000000	0.00000000	0.00000000	0.00000000	0.00000000	0.00000000	0.00000000	0.00000000	0.00000000	0.00001198	0.00000000	0.00000000	0.00000000	0.00000000	0.00000000	0.00000000	0.00000000	0.00000000
P08575-3	Isoform 1 of Receptor-type tyrosine-protein phosphatase C	0.00004391	0.00005815	0.00000000	0.00000000	0.00004536	0.00005994	0.00000000	0.00000000	0.00000000	0.00000000	0.00000000	0.00000000	0.00000000	0.00000000	0.00000000	0.00000000	0.00000000	0.00000000	0.00000000	0.00000000	0.00000000	0.00001198	0.00000000	0.00000000	0.00000000	0.00000000	0.00000000	0.00000000	0.00000000	0.00000000
P08582	Melanotransferrin	0.00000000	0.00000000	0.00000000	0.00000000	0.00000000	0.00000000	0.00000000	0.00000000	0.00000000	0.00000000	0.00004084	0.00003070	0.00013618	0.00009096	0.00014882	0.00009010	0.00006112	0.00002550	0.00007557	0.00000000	0.00000000	0.00000000	0.00000000	0.00002296	0.00000000	0.00000000	0.00000000	0.00000000	0.00000000	0.00000000
P08582-1	Isoform 1 of Melanotransferrin	0.00000000	0.00000000	0.00000000	0.00000000	0.00000000	0.00000000	0.00000000	0.00000000	0.00000000	0.00000000	0.00004084	0.00003070	0.00013618	0.00009096	0.00014882	0.00009010	0.00006112	0.00002550	0.00007557	0.00000000	0.00000000	0.00000000	0.00000000	0.00002296	0.00000000	0.00000000	0.00000000	0.00000000	0.00000000	0.00000000
P08590	Myosin light chain 3	0.00000000	0.00000000	0.00000000	0.00000000	0.00010127	0.00000000	0.00000000	0.00000000	0.00000000	0.00000000	0.00000000	0.00000000	0.00000000	0.00000000	0.00000000	0.00000000	0.00000000	0.00000000	0.00000000	0.00000000	0.00000000	0.00000000	0.00000000	0.00000000	0.00000000	0.00000000	0.00000000	0.00000000	0.00000000	0.00000000
P08603	Complement factor H	0.00009316	0.00010796	0.00009590	0.00015784	0.00025667	0.00028616	0.00021097	0.00021155	0.00010082	0.00019396	0.00017137	0.00005522	0.00009797	0.00001818	0.00001784	0.00003601	0.00000000	0.00016817	0.00006041	0.00011058	0.00000000	0.00001271	0.00000000	0.00001377	0.00000000	0.00000000	0.00001467	0.00000000	0.00000000	0.00000000
P08603-1	Isoform 1 of Complement factor H	0.00009316	0.00010796	0.00009590	0.00015784	0.00025667	0.00028616	0.00021097	0.00021155	0.00010082	0.00019396	0.00017137	0.00005522	0.00009797	0.00001818	0.00001784	0.00003601	0.00000000	0.00016817	0.00006041	0.00011058	0.00000000	0.00001271	0.00000000	0.00001377	0.00000000	0.00000000	0.00001467	0.00000000	0.00000000	0.00000000
P08621	U1 small nuclear ribonucleoprotein 70 kDa	0.00000000	0.00000000	0.00000000	0.00000000	0.00000000	0.00000000	0.00000000	0.00000000	0.00000000	0.00000000	0.00000000	0.00000000	0.00000000	0.00015361	0.00000000	0.00000000	0.00000000	0.00000000	0.00000000	0.00000000	0.00000000	0.00000000	0.00000000	0.00000000	0.00000000	0.00000000	0.00000000	0.00000000	0.00000000	0.00000000
P08621-1	Isoform 1 of U1 small nuclear ribonucleoprotein 70 kDa	0.00000000	0.00000000	0.00000000	0.00000000	0.00000000	0.00000000	0.00000000	0.00000000	0.00000000	0.00000000	0.00000000	0.00000000	0.00000000	0.00015361	0.00000000	0.00000000	0.00000000	0.00000000	0.00000000	0.00000000	0.00000000	0.00000000	0.00000000	0.00000000	0.00000000	0.00000000	0.00000000	0.00000000	0.00000000	0.00000000
P08637	Low affinity immunoglobulin gamma Fc region receptor III-A	0.00000000	0.00000000	0.00000000	0.00000000	0.00031098	0.00023115	0.00000000	0.00000000	0.00000000	0.00000000	0.00011865	0.00017842	0.00015827	0.00000000	0.00008648	0.00000000	0.00000000	0.00014819	0.00043916	0.00000000	0.00000000	0.00000000	0.00000000	0.00000000	0.00000000	0.00000000	0.00000000	0.00000000	0.00000000	0.00000000
P08670	Vimentin	0.00188682	0.00199641	0.00114001	0.00075808	0.00228832	0.00243580	0.00144902	0.00103172	0.00057705	0.00089664	0.00000000	0.00000000	0.00000000	0.00000000	0.00000000	0.00000000	0.00000000	0.00000000	0.00000000	0.00000000	0.00143292	0.00107424	0.00144113	0.00116368	0.00189724	0.00160682	0.00019375	0.00000000	0.00174493	0.00200532
P08697	Alpha-2-antiplasmin	0.00027251	0.00030935	0.00008015	0.00003597	0.00072393	0.00055801	0.00005289	0.00000000	0.00033702	0.00024314	0.00030689	0.00009230	0.00008187	0.00027342	0.00026843	0.00013543	0.00004594	0.00034497	0.00022718	0.00033269	0.00000000	0.00003186	0.00000000	0.00000000	0.00000000	0.00000000	0.00000000	0.00000000	0.00004358	0.00011535
P08697-1	Isoform 1 of Alpha-2-antiplasmin	0.00027251	0.00030935	0.00008015	0.00003597	0.00072393	0.00055801	0.00005289	0.00000000	0.00033702	0.00024314	0.00030689	0.00009230	0.00008187	0.00027342	0.00026843	0.00013543	0.00004594	0.00034497	0.00022718	0.00033269	0.00000000	0.00003186	0.00000000	0.00000000	0.00000000	0.00000000	0.00000000	0.00000000	0.00004358	0.00011535
P08708	40S ribosomal protein S17	0.00000000	0.00000000	0.00014575	0.00013084	0.00000000	0.00000000	0.00000000	0.00000000	0.00000000	0.00000000	0.00000000	0.00000000	0.00000000	0.00000000	0.00000000	0.00000000	0.00000000	0.00000000	0.00000000	0.00000000	0.00013740	0.00023176	0.00026182	0.00000000	0.00000000	0.00000000	0.00000000	0.00000000	0.00000000	0.00000000
P08727	Keratin, type I cytoskeletal 19	0.00807579	0.00735719	0.01037893	0.00944983	0.00394946	0.00347374	0.00000000	0.00000000	0.01204892	0.01129141	0.00000000	0.00000000	0.00000000	0.00000000	0.00000000	0.00000000	0.00000000	0.00000000	0.00000000	0.00000000	0.01150000	0.01075502	0.01144311	0.01084549	0.01250392	0.01256879	0.00000000	0.00000000	0.01235753	0.01210573
P08729	Keratin, type II cytoskeletal 7	0.00179324	0.00000000	0.00000000	0.00139347	0.00000000	0.00000000	0.00000000	0.00000000	0.00000000	0.00000000	0.00000000	0.00000000	0.00000000	0.00000000	0.00000000	0.00000000	0.00000000	0.00000000	0.00000000	0.00000000	0.00454811	0.00473646	0.00000000	0.00372163	0.00000000	0.00000000	0.00319571	0.00304720	0.00000000	0.00000000
P08754	Guanine nucleotide-binding protein G(i) subunit alpha	0.00000000	0.00000000	0.00000000	0.00000000	0.00000000	0.00022113	0.00000000	0.00000000	0.00000000	0.00000000	0.00000000	0.00000000	0.00000000	0.00000000	0.00000000	0.00000000	0.00000000	0.00000000	0.00000000	0.00000000	0.00000000	0.00000000	0.00024962	0.00009574	0.00000000	0.00000000	0.00010202	0.00000000	0.00000000	0.00000000
P08758	Annexin A5	0.00095572	0.00071199	0.00061487	0.00033119	0.00141934	0.00165125	0.00000000	0.00000000	0.00058176	0.00087048	0.00009418	0.00000000	0.00000000	0.00000000	0.00000000	0.00000000	0.00000000	0.00005881	0.00000000	0.00000000	0.00034778	0.00029332	0.00066273	0.00090026	0.00000000	0.00020057	0.00028215	0.00027568	0.00080244	0.00097341
P08779	Keratin, type I cytoskeletal 16	0.00735476	0.00722523	0.00923468	0.00814077	0.00430016	0.00401337	0.00000000	0.00038117	0.01403771	0.01501722	0.00000000	0.00000000	0.00000000	0.00000000	0.00000000	0.00000000	0.00000000	0.00071619	0.00062888	0.00023024	0.01329367	0.01058345	0.01225510	0.01185868	0.01393864	0.01365939	0.00828441	0.00843015	0.01298376	0.01359000
P08865	40S ribosomal protein SA	0.00000000	0.00000000	0.00000000	0.00005988	0.00000000	0.00000000	0.00000000	0.00000000	0.00014024	0.00026979	0.00000000	0.00000000	0.00000000	0.00000000	0.00000000	0.00000000	0.00000000	0.00000000	0.00000000	0.00000000	0.00037726	0.00031818	0.00017972	0.00028722	0.00017126	0.00036260	0.00030606	0.00023924	0.00000000	0.00000000
P08962	CD63 antigen	0.00040156	0.00031910	0.00008267	0.00014843	0.00033189	0.00032891	0.00010912	0.00025251	0.00000000	0.00000000	0.00000000	0.00009521	0.00000000	0.00009401	0.00027689	0.00009313	0.00018953	0.00000000	0.00000000	0.00022878	0.00015587	0.00000000	0.00000000	0.00000000	0.00021227	0.00008989	0.00000000	0.00000000	0.00017982	0.00035694
P08962-1	Isoform 1 of CD63 antigen	0.00040156	0.00031910	0.00008267	0.00014843	0.00033189	0.00032891	0.00010912	0.00025251	0.00000000	0.00000000	0.00000000	0.00009521	0.00000000	0.00009401	0.00027689	0.00009313	0.00018953	0.00000000	0.00000000	0.00022878	0.00015587	0.00000000	0.00000000	0.00000000	0.00021227	0.00008989	0.00000000	0.00000000	0.00017982	0.00035694
P09110	3-ketoacyl-CoA thiolase, peroxisomal	0.00000000	0.00000000	0.00000000	0.00000000	0.00000000	0.00000000	0.00000000	0.00000000	0.00000000	0.00000000	0.00000000	0.00000000	0.00000000	0.00000000	0.00000000	0.00000000	0.00000000	0.00000000	0.00000000	0.00000000	0.00000000	0.00000000	0.00000000	0.00003997	0.00000000	0.00000000	0.00000000	0.00000000	0.00000000	0.00000000
P09110-1	Isoform 1 of 3-ketoacyl-CoA thiolase, peroxisomal	0.00000000	0.00000000	0.00000000	0.00000000	0.00000000	0.00000000	0.00000000	0.00000000	0.00000000	0.00000000	0.00000000	0.00000000	0.00000000	0.00000000	0.00000000	0.00000000	0.00000000	0.00000000	0.00000000	0.00000000	0.00000000	0.00000000	0.00000000	0.00003997	0.00000000	0.00000000	0.00000000	0.00000000	0.00000000	0.00000000
P09211	Glutathione S-transferase P	0.00200245	0.00189863	0.00215496	0.00235510	0.00225684	0.00242300	0.00259710	0.00314797	0.00285648	0.00255815	0.00473573	0.00323707	0.00392431	0.00426193	0.00366107	0.00358855	0.00257764	0.00188200	0.00221324	0.00466721	0.00256144	0.00260728	0.00252468	0.00217878	0.00216518	0.00224124	0.00146181	0.00142829	0.00315880	0.00337113
P09228	Cystatin-SA	0.02507905	0.02518040	0.04186319	0.04559869	0.00672249	0.00513548	0.01712978	0.01065560	0.01349650	0.01467562	0.00940428	0.03873003	0.04005771	0.02602500	0.02664014	0.04039931	0.04206954	0.03924160	0.03968762	0.01795716	0.01486502	0.01875021	0.01704606	0.01814793	0.01827351	0.02033159	0.04072591	0.04417166	0.01001624	0.01004167
P09237	Matrilysin	0.00000000	0.00000000	0.00000000	0.00000000	0.00000000	0.00000000	0.00000000	0.00000000	0.00000000	0.00000000	0.00000000	0.00000000	0.00000000	0.00000000	0.00000000	0.00024904	0.00000000	0.00000000	0.00000000	0.00000000	0.00000000	0.00000000	0.00000000	0.00000000	0.00000000	0.00000000	0.00000000	0.00000000	0.00000000	0.00000000
P09238	Stromelysin-2	0.00000000	0.00000000	0.00000000	0.00000000	0.00000000	0.00000000	0.00000000	0.00004209	0.00000000	0.00000000	0.00000000	0.00000000	0.00000000	0.00000000	0.00000000	0.00000000	0.00000000	0.00000000	0.00000000	0.00000000	0.00000000	0.00000000	0.00000000	0.00000000	0.00000000	0.00000000	0.00000000	0.00000000	0.00000000	0.00000000
P09382	Galectin-1	0.00000000	0.00000000	0.00000000	0.00000000	0.00000000	0.00000000	0.00000000	0.00000000	0.00000000	0.00000000	0.00044647	0.00000000	0.00000000	0.00000000	0.00000000	0.00000000	0.00000000	0.00000000	0.00013771	0.00020167	0.00000000	0.00000000	0.00000000	0.00000000	0.00000000	0.00000000	0.00000000	0.00000000	0.00000000	0.00000000
P09429	High mobility group protein B1	0.00000000	0.00000000	0.00000000	0.00000000	0.00018370	0.00036410	0.00000000	0.00000000	0.00000000	0.00000000	0.00000000	0.00000000	0.00028047	0.00000000	0.00020434	0.00000000	0.00000000	0.00000000	0.00000000	0.00000000	0.00017254	0.00014552	0.00016440	0.00000000	0.00000000	0.00000000	0.00000000	0.00000000	0.00000000	0.00000000
P09467	Fructose-1,6-bisphosphatase 1	0.00000000	0.00000000	0.00000000	0.00000000	0.00000000	0.00000000	0.00000000	0.00000000	0.00000000	0.00000000	0.00000000	0.00000000	0.00005947	0.00000000	0.00000000	0.00000000	0.00000000	0.00011136	0.00011001	0.00000000	0.00000000	0.00000000	0.00000000	0.00000000	0.00000000	0.00000000	0.00000000	0.00000000	0.00000000	0.00000000
P09493	Tropomyosin alpha-1 chain	0.00000000	0.00000000	0.00000000	0.00000000	0.00000000	0.00000000	0.00000000	0.00028215	0.00000000	0.00000000	0.00000000	0.00000000	0.00000000	0.00000000	0.00000000	0.00000000	0.00000000	0.00000000	0.00000000	0.00047932	0.00000000	0.00000000	0.00000000	0.00000000	0.00000000	0.00000000	0.00000000	0.00000000	0.00000000	0.00000000
P09493-1	Isoform 1 of Tropomyosin alpha-1 chain	0.00000000	0.00000000	0.00000000	0.00000000	0.00000000	0.00000000	0.00000000	0.00028215	0.00000000	0.00000000	0.00000000	0.00000000	0.00000000	0.00000000	0.00000000	0.00000000	0.00000000	0.00000000	0.00000000	0.00047932	0.00000000	0.00000000	0.00000000	0.00000000	0.00000000	0.00000000	0.00000000	0.00000000	0.00000000	0.00000000
P09497	Clathrin light chain B	0.00000000	0.00000000	0.00000000	0.00000000	0.00000000	0.00000000	0.00000000	0.00000000	0.00000000	0.00000000	0.00000000	0.00000000	0.00000000	0.00000000	0.00000000	0.00000000	0.00000000	0.00000000	0.00000000	0.00000000	0.00008100	0.00013663	0.00023152	0.00014800	0.00011031	0.00009342	0.00007885	0.00000000	0.00009344	0.00000000
P09497-1	Isoform Brain of Clathrin light chain B	0.00000000	0.00000000	0.00000000	0.00000000	0.00000000	0.00000000	0.00000000	0.00000000	0.00000000	0.00000000	0.00000000	0.00000000	0.00000000	0.00000000	0.00000000	0.00000000	0.00000000	0.00000000	0.00000000	0.00000000	0.00008100	0.00013663	0.00023152	0.00014800	0.00011031	0.00009342	0.00007885	0.00000000	0.00009344	0.00000000
P09525	Annexin A4	0.00083887	0.00089277	0.00018504	0.00044296	0.00049523	0.00042944	0.00000000	0.00000000	0.00012969	0.00012474	0.00000000	0.00000000	0.00000000	0.00000000	0.00000000	0.00000000	0.00000000	0.00000000	0.00000000	0.00000000	0.00034887	0.00029424	0.00027700	0.00031874	0.00000000	0.00006706	0.00005661	0.00000000	0.00087203	0.00044385
P09525-1	Isoform 1 of Annexin A4	0.00083887	0.00089277	0.00018504	0.00044296	0.00049523	0.00042944	0.00000000	0.00000000	0.00012969	0.00012474	0.00000000	0.00000000	0.00000000	0.00000000	0.00000000	0.00000000	0.00000000	0.00000000	0.00000000	0.00000000	0.00034887	0.00029424	0.00027700	0.00031874	0.00000000	0.00006706	0.00005661	0.00000000	0.00087203	0.00044385
P09543	2',3'-cyclic-nucleotide 3'-phosphodiesterase	0.00000000	0.00000000	0.00000000	0.00000000	0.00000000	0.00004649	0.00000000	0.00000000	0.00000000	0.00004726	0.00000000	0.00000000	0.00000000	0.00000000	0.00000000	0.00000000	0.00000000	0.00000000	0.00000000	0.00000000	0.00000000	0.00000000	0.00000000	0.00004025	0.00000000	0.00000000	0.00004289	0.00000000	0.00005083	0.00000000
P09543-1	Isoform CNPII of 2',3'-cyclic-nucleotide 3'-phosphodiesterase	0.00000000	0.00000000	0.00000000	0.00000000	0.00000000	0.00004649	0.00000000	0.00000000	0.00000000	0.00004726	0.00000000	0.00000000	0.00000000	0.00000000	0.00000000	0.00000000	0.00000000	0.00000000	0.00000000	0.00000000	0.00000000	0.00000000	0.00000000	0.00004025	0.00000000	0.00000000	0.00004289	0.00000000	0.00005083	0.00000000
P09622	Dihydrolipoyl dehydrogenase, mitochondrial	0.00000000	0.00003730	0.00000000	0.00000000	0.00003880	0.00000000	0.00000000	0.00000000	0.00000000	0.00011727	0.00000000	0.00000000	0.00000000	0.00000000	0.00000000	0.00000000	0.00000000	0.00000000	0.00000000	0.00000000	0.00000000	0.00003073	0.00000000	0.00000000	0.00000000	0.00000000	0.00000000	0.00000000	0.00004204	0.00000000
P09622-1	Isoform 1 of Dihydrolipoyl dehydrogenase, mitochondrial	0.00000000	0.00003730	0.00000000	0.00000000	0.00003880	0.00000000	0.00000000	0.00000000	0.00000000	0.00011727	0.00000000	0.00000000	0.00000000	0.00000000	0.00000000	0.00000000	0.00000000	0.00000000	0.00000000	0.00000000	0.00000000	0.00003073	0.00000000	0.00000000	0.00000000	0.00000000	0.00000000	0.00000000	0.00004204	0.00000000
P09651	Heterogeneous nuclear ribonucleoprotein A1	0.00000000	0.00000000	0.00000000	0.00000000	0.00000000	0.00000000	0.00000000	0.00000000	0.00000000	0.00000000	0.00000000	0.00000000	0.00000000	0.00000000	0.00005905	0.00000000	0.00000000	0.00000000	0.00000000	0.00000000	0.00029917	0.00000000	0.00000000	0.00000000	0.00000000	0.00000000	0.00000000	0.00000000	0.00000000	0.00000000
P09651-1	Isoform A1-B of Heterogeneous nuclear ribonucleoprotein A1	0.00000000	0.00000000	0.00000000	0.00000000	0.00000000	0.00000000	0.00000000	0.00000000	0.00000000	0.00000000	0.00000000	0.00000000	0.00000000	0.00000000	0.00005905	0.00000000	0.00000000	0.00000000	0.00000000	0.00000000	0.00029917	0.00000000	0.00000000	0.00000000	0.00000000	0.00000000	0.00000000	0.00000000	0.00000000	0.00000000
P09661	U2 small nuclear ribonucleoprotein A'	0.00000000	0.00000000	0.00000000	0.00000000	0.00000000	0.00000000	0.00000000	0.00000000	0.00000000	0.00000000	0.00000000	0.00000000	0.00000000	0.00000000	0.00000000	0.00000000	0.00000000	0.00000000	0.00000000	0.00000000	0.00000000	0.00000000	0.00006930	0.00000000	0.00000000	0.00000000	0.00000000	0.00000000	0.00000000	0.00000000
P09668	Pro-cathepsin H	0.00000000	0.00000000	0.00000000	0.00000000	0.00000000	0.00000000	0.00000000	0.00000000	0.00000000	0.00000000	0.00000000	0.00000000	0.00000000	0.00000000	0.00006557	0.00006616	0.00000000	0.00005618	0.00000000	0.00000000	0.00000000	0.00000000	0.00000000	0.00000000	0.00000000	0.00000000	0.00000000	0.00000000	0.00000000	0.00000000
P09669	Cytochrome c oxidase subunit 6C	0.00000000	0.00000000	0.00000000	0.00000000	0.00000000	0.00000000	0.00000000	0.00000000	0.00000000	0.00000000	0.00000000	0.00000000	0.00000000	0.00000000	0.00000000	0.00000000	0.00000000	0.00000000	0.00000000	0.00000000	0.00049462	0.00000000	0.00047127	0.00000000	0.00000000	0.00000000	0.00000000	0.00000000	0.00000000	0.00000000
P09758	Tumor-associated calcium signal transducer 2	0.00011835	0.00005878	0.00012183	0.00010937	0.00000000	0.00000000	0.00000000	0.00000000	0.00000000	0.00018480	0.00000000	0.00000000	0.00000000	0.00000000	0.00000000	0.00000000	0.00000000	0.00000000	0.00000000	0.00000000	0.00011485	0.00019373	0.00010943	0.00010493	0.00007821	0.00006623	0.00016772	0.00005462	0.00019875	0.00017534
P09769	Tyrosine-protein kinase Fgr	0.00014453	0.00000000	0.00000000	0.00000000	0.00003733	0.00007399	0.00000000	0.00000000	0.00000000	0.00000000	0.00005697	0.00000000	0.00003800	0.00000000	0.00000000	0.00000000	0.00000000	0.00000000	0.00000000	0.00005147	0.00000000	0.00000000	0.00000000	0.00003203	0.00000000	0.00000000	0.00000000	0.00000000	0.00000000	0.00000000
P09871	Complement C1s subcomponent	0.00000000	0.00002760	0.00000000	0.00000000	0.00000000	0.00005689	0.00000000	0.00000000	0.00000000	0.00000000	0.00000000	0.00000000	0.00000000	0.00000000	0.00000000	0.00000000	0.00000000	0.00000000	0.00000000	0.00000000	0.00000000	0.00000000	0.00000000	0.00000000	0.00000000	0.00000000	0.00000000	0.00000000	0.00000000	0.00000000
P09917	Arachidonate 5-lipoxygenase	0.00011344	0.00028170	0.00000000	0.00000000	0.00002930	0.00011614	0.00000000	0.00000000	0.00003069	0.00002952	0.00000000	0.00000000	0.00000000	0.00000000	0.00000000	0.00000000	0.00000000	0.00000000	0.00000000	0.00000000	0.00000000	0.00002321	0.00000000	0.00002514	0.00000000	0.00000000	0.00000000	0.00000000	0.00012699	0.00004201
P09917-1	Isoform 1 of Arachidonate 5-lipoxygenase	0.00011344	0.00028170	0.00000000	0.00000000	0.00002930	0.00011614	0.00000000	0.00000000	0.00003069	0.00002952	0.00000000	0.00000000	0.00000000	0.00000000	0.00000000	0.00000000	0.00000000	0.00000000	0.00000000	0.00000000	0.00000000	0.00002321	0.00000000	0.00002514	0.00000000	0.00000000	0.00000000	0.00000000	0.00012699	0.00004201
P09958	Furin	0.00000000	0.00000000	0.00002478	0.00002225	0.00000000	0.00000000	0.00000000	0.00000000	0.00000000	0.00000000	0.00000000	0.00008562	0.00012658	0.00000000	0.00000000	0.00008375	0.00011362	0.00002370	0.00000000	0.00000000	0.00000000	0.00000000	0.00000000	0.00000000	0.00000000	0.00000000	0.00000000	0.00000000	0.00000000	0.00000000
P09960	Leukotriene A-4 hydrolase	0.00003128	0.00006215	0.00041863	0.00031800	0.00064639	0.00073669	0.00021253	0.00022951	0.00016927	0.00003256	0.00221954	0.00111258	0.00111850	0.00098875	0.00107855	0.00090690	0.00070136	0.00184811	0.00170394	0.00213882	0.00042500	0.00033284	0.00028924	0.00022188	0.00020671	0.00021009	0.00000000	0.00005775	0.00045528	0.00037077
P09960-1	Isoform 1 of Leukotriene A-4 hydrolase	0.00003128	0.00006215	0.00041863	0.00031800	0.00064639	0.00073669	0.00021253	0.00022951	0.00016927	0.00003256	0.00221954	0.00111258	0.00111850	0.00098875	0.00107855	0.00090690	0.00070136	0.00184811	0.00170394	0.00213882	0.00042500	0.00033284	0.00028924	0.00022188	0.00020671	0.00021009	0.00000000	0.00005775	0.00045528	0.00037077
P09972	Fructose-bisphosphate aldolase C	0.00015754	0.00010432	0.00032432	0.00038820	0.00021700	0.00026882	0.00021405	0.00000000	0.00011365	0.00021865	0.00033117	0.00031126	0.00060742	0.00018441	0.00030174	0.00000000	0.00043374	0.00051703	0.00045967	0.00089754	0.00015287	0.00012893	0.00038841	0.00004656	0.00013879	0.00023510	0.00004961	0.00009694	0.00047029	0.00046677
P0C0L4	Complement C4-A	0.00000000	0.00000000	0.00041743	0.00053678	0.00091716	0.00086406	0.00058077	0.00047095	0.00110303	0.00108383	0.00000000	0.00007796	0.00008068	0.00033357	0.00034008	0.00007625	0.00009053	0.00029136	0.00028782	0.00067127	0.00004254	0.00002691	0.00003040	0.00003887	0.00002897	0.00003680	0.00000000	0.00000000	0.00008589	0.00004871
P0C0L4-1	Isoform 1 of Complement C4-A	0.00000000	0.00000000	0.00041743	0.00053678	0.00091716	0.00086406	0.00058077	0.00047095	0.00110303	0.00108383	0.00000000	0.00007796	0.00008068	0.00033357	0.00034008	0.00007625	0.00009053	0.00029136	0.00028782	0.00067127	0.00004254	0.00002691	0.00003040	0.00003887	0.00002897	0.00003680	0.00000000	0.00000000	0.00008589	0.00004871
P0C0L5	Complement C4-B	0.00050416	0.00042458	0.00041743	0.00052666	0.00090584	0.00084162	0.00000000	0.00047095	0.00109117	0.00108383	0.00060480	0.00000000	0.00000000	0.00000000	0.00000000	0.00000000	0.00000000	0.00000000	0.00000000	0.00000000	0.00000000	0.00000000	0.00000000	0.00000000	0.00000000	0.00000000	0.00000000	0.00000000	0.00000000	0.00000000
P0C7P4	Putative cytochrome b-c1 complex subunit Rieske-like protein 1	0.00000000	0.00000000	0.00000000	0.00000000	0.00000000	0.00000000	0.00000000	0.00000000	0.00007309	0.00000000	0.00000000	0.00000000	0.00000000	0.00000000	0.00000000	0.00000000	0.00000000	0.00000000	0.00000000	0.00000000	0.00000000	0.00000000	0.00000000	0.00005988	0.00000000	0.00000000	0.00000000	0.00000000	0.00000000	0.00000000
P0C869	Cytosolic phospholipase A2 beta	0.00002447	0.00002431	0.00002519	0.00000000	0.00000000	0.00000000	0.00000000	0.00000000	0.00002649	0.00007643	0.00000000	0.00000000	0.00000000	0.00000000	0.00000000	0.00000000	0.00000000	0.00000000	0.00000000	0.00000000	0.00000000	0.00008012	0.00004526	0.00006509	0.00000000	0.00002739	0.00002312	0.00002259	0.00002740	0.00003626
P0C869-1	Isoform 1 of Cytosolic phospholipase A2 beta	0.00002447	0.00002431	0.00002519	0.00000000	0.00000000	0.00000000	0.00000000	0.00000000	0.00002649	0.00007643	0.00000000	0.00000000	0.00000000	0.00000000	0.00000000	0.00000000	0.00000000	0.00000000	0.00000000	0.00000000	0.00000000	0.00008012	0.00004526	0.00006509	0.00000000	0.00002739	0.00002312	0.00002259	0.00002740	0.00003626
P0CG04	Immunoglobulin lambda constant 1	0.00000000	0.00000000	0.00000000	0.00000000	0.00000000	0.00000000	0.00000000	0.00000000	0.00000000	0.00000000	0.00000000	0.00000000	0.00000000	0.02300842	0.02279535	0.00000000	0.00000000	0.00000000	0.02244976	0.00000000	0.00000000	0.00000000	0.00000000	0.00000000	0.00000000	0.00000000	0.00000000	0.00000000	0.00000000	0.00000000
P0CG05	Ig lambda-2 chain C regions	0.03011405	0.03116618	0.01670578	0.01633015	0.02887579	0.03064792	0.03675136	0.03968710	0.01463551	0.01520413	0.01705836	0.02586601	0.02844358	0.02638580	0.02611104	0.02174640	0.01978829	0.03302369	0.03034226	0.01695165	0.01994827	0.02198968	0.01267103	0.01039147	0.02192416	0.02280647	0.01669487	0.01564624	0.01998523	0.02217313
P0CG38	POTE ankyrin domain family member I	0.00000000	0.00000000	0.00000000	0.00000000	0.00000000	0.00000000	0.00000000	0.00000000	0.00000000	0.00000000	0.00000000	0.00000000	0.00000000	0.00000000	0.00000000	0.00000000	0.00000000	0.00000000	0.00000000	0.00000000	0.00000000	0.00049478	0.00000000	0.00000000	0.00061095	0.00049753	0.00000000	0.00000000	0.00000000	0.00000000
P0CW22	40S ribosomal protein S17-like	0.00000000	0.00000000	0.00014575	0.00013084	0.00000000	0.00000000	0.00000000	0.00000000	0.00000000	0.00000000	0.00000000	0.00000000	0.00000000	0.00000000	0.00000000	0.00000000	0.00000000	0.00000000	0.00000000	0.00000000	0.00013740	0.00023176	0.00026182	0.00000000	0.00000000	0.00000000	0.00000000	0.00000000	0.00000000	0.00000000
P0DJD7	Pepsin A-4	0.00000000	0.00000000	0.00000000	0.00000000	0.00000000	0.00000000	0.00013387	0.00000000	0.00000000	0.00000000	0.00000000	0.00000000	0.00000000	0.00000000	0.00000000	0.00000000	0.00000000	0.00000000	0.00000000	0.00000000	0.00000000	0.00000000	0.00000000	0.00000000	0.00000000	0.00000000	0.00000000	0.00000000	0.00000000	0.00000000
P0DJI8	Serum amyloid A-1 protein	0.00000000	0.00000000	0.00048383	0.00028956	0.00000000	0.00016041	0.00042575	0.00000000	0.00000000	0.00032618	0.00000000	0.00018573	0.00000000	0.00000000	0.00000000	0.00090839	0.00110923	0.00000000	0.00000000	0.00178527	0.00060814	0.00076936	0.00028972	0.00000000	0.00103526	0.00070143	0.00148014	0.00086772	0.00000000	0.00000000
P0DJI9	Serum amyloid A-2 protein	0.00015667	0.00031125	0.00000000	0.00000000	0.00000000	0.00000000	0.00000000	0.00000000	0.00033910	0.00000000	0.00000000	0.00000000	0.00000000	0.00018340	0.00018005	0.00000000	0.00000000	0.00000000	0.00000000	0.00000000	0.00000000	0.00000000	0.00000000	0.00027780	0.00000000	0.00000000	0.00088808	0.00000000	0.00035079	0.00000000
P0DJI9-1	Isoform 1 of Serum amyloid A-2 protein	0.00015667	0.00031125	0.00000000	0.00000000	0.00000000	0.00000000	0.00000000	0.00000000	0.00033910	0.00000000	0.00000000	0.00000000	0.00000000	0.00018340	0.00018005	0.00000000	0.00000000	0.00000000	0.00000000	0.00000000	0.00000000	0.00000000	0.00000000	0.00027780	0.00000000	0.00000000	0.00088808	0.00000000	0.00035079	0.00000000
P0DMM9	Sulfotransferase 1A3	0.00000000	0.00000000	0.00000000	0.00000000	0.00000000	0.00000000	0.00000000	0.00000000	0.00000000	0.00000000	0.00000000	0.00000000	0.00000000	0.00000000	0.00000000	0.00000000	0.00000000	0.00000000	0.00000000	0.00000000	0.00000000	0.00010606	0.00000000	0.00000000	0.00000000	0.00000000	0.00000000	0.00000000	0.00000000	0.00000000
P0DMM9-1	Isoform 1 of Sulfotransferase 1A3	0.00000000	0.00000000	0.00000000	0.00000000	0.00000000	0.00000000	0.00000000	0.00000000	0.00000000	0.00000000	0.00000000	0.00000000	0.00000000	0.00000000	0.00000000	0.00000000	0.00000000	0.00000000	0.00000000	0.00000000	0.00000000	0.00010606	0.00000000	0.00000000	0.00000000	0.00000000	0.00000000	0.00000000	0.00000000	0.00000000
P0DMN0	Sulfotransferase 1A4	0.00000000	0.00000000	0.00000000	0.00000000	0.00000000	0.00000000	0.00000000	0.00000000	0.00000000	0.00000000	0.00000000	0.00000000	0.00000000	0.00000000	0.00000000	0.00000000	0.00000000	0.00000000	0.00000000	0.00000000	0.00000000	0.00010606	0.00000000	0.00000000	0.00000000	0.00000000	0.00000000	0.00000000	0.00000000	0.00000000
P0DMV8	Heat shock 70 kDa protein 1A	0.00122260	0.00133289	0.00122781	0.00115734	0.00126309	0.00116018	0.00121549	0.00093756	0.00119398	0.00105537	0.00263282	0.00194426	0.00156787	0.00153589	0.00147357	0.00162517	0.00137226	0.00214330	0.00203024	0.00344034	0.00150471	0.00136669	0.00148881	0.00132185	0.00157631	0.00150190	0.00200015	0.00176161	0.00277077	0.00216468
P0DMV8-1	Isoform 1 of Heat shock 70 kDa protein 1A	0.00122260	0.00133289	0.00122781	0.00115734	0.00126309	0.00116018	0.00121549	0.00093756	0.00119398	0.00105537	0.00263282	0.00194426	0.00156787	0.00153589	0.00147357	0.00162517	0.00137226	0.00214330	0.00203024	0.00344034	0.00150471	0.00136669	0.00148881	0.00132185	0.00157631	0.00150190	0.00200015	0.00176161	0.00277077	0.00216468
P0DMV9	Heat shock 70 kDa protein 1B	0.00122260	0.00133289	0.00122781	0.00115734	0.00126309	0.00116018	0.00121549	0.00093756	0.00119398	0.00105537	0.00263282	0.00194426	0.00156787	0.00153589	0.00147357	0.00162517	0.00137226	0.00214330	0.00203024	0.00344034	0.00150471	0.00136669	0.00148881	0.00132185	0.00157631	0.00150190	0.00200015	0.00176161	0.00277077	0.00216468
P0DOX2	Immunoglobulin alpha-2 heavy chain	0.00718362	0.00734415	0.00350271	0.00407613	0.00802913	0.00821525	0.01073086	0.01303215	0.00427335	0.00406681	0.00721950	0.01259966	0.01130909	0.00821242	0.00811068	0.00969397	0.01115327	0.00938930	0.00964291	0.00993277	0.00542184	0.00653252	0.00000000	0.00324024	0.00555175	0.00451383	0.00599278	0.00554514	0.00493808	0.00000000
P0DOX3	Immunoglobulin delta heavy chain	0.00000000	0.00000000	0.00003843	0.00006900	0.00007714	0.00011467	0.00065942	0.00054776	0.00000000	0.00000000	0.00005886	0.00000000	0.00003926	0.00008740	0.00012871	0.00021645	0.00022026	0.00011027	0.00010893	0.00031905	0.00000000	0.00000000	0.00000000	0.00000000	0.00000000	0.00000000	0.00000000	0.00000000	0.00000000	0.00000000
P0DOX4	Immunoglobulin epsilon heavy chain	0.00000000	0.00000000	0.00000000	0.00000000	0.00000000	0.00000000	0.00000000	0.00003662	0.00000000	0.00000000	0.00000000	0.00004142	0.00000000	0.00000000	0.00000000	0.00000000	0.00000000	0.00000000	0.00000000	0.00000000	0.00000000	0.00000000	0.00000000	0.00000000	0.00000000	0.00000000	0.00000000	0.00000000	0.00000000	0.00000000
P0DOX5	Immunoglobulin gamma-1 heavy chain	0.00000000	0.00000000	0.00000000	0.00000000	0.00527768	0.00549190	0.00439598	0.00000000	0.00000000	0.00000000	0.00000000	0.00000000	0.00000000	0.00568100	0.00557722	0.00000000	0.00391814	0.00000000	0.00000000	0.00539657	0.00000000	0.00000000	0.00000000	0.00000000	0.00000000	0.00000000	0.00000000	0.00000000	0.00000000	0.00000000
P0DOX6	Immunoglobulin mu heavy chain	0.00086280	0.00065925	0.00000000	0.00000000	0.00188559	0.00166484	0.00000000	0.00139115	0.00086187	0.00110538	0.00313921	0.00000000	0.00000000	0.00186460	0.00198308	0.00288602	0.00305424	0.00264656	0.00280805	0.00189065	0.00125588	0.00114068	0.00082841	0.00082377	0.00000000	0.00000000	0.00075240	0.00067389	0.00000000	0.00000000
P0DOX7	Immunoglobulin kappa light chain	0.01196877	0.01179989	0.00992979	0.01048238	0.01402613	0.01262014	0.02827679	0.02761494	0.00599281	0.00641531	0.00830865	0.01016500	0.00892296	0.00982834	0.00923822	0.01025372	0.00980168	0.00879437	0.00903498	0.01310380	0.00806075	0.01038038	0.00520273	0.00538474	0.00814472	0.00779770	0.01265728	0.01343885	0.00829935	0.00886576
P0DOX8	Immunoglobulin lambda-1 light chain	0.01336232	0.01371232	0.00756057	0.00719613	0.01371341	0.01431535	0.01671279	0.01836316	0.00000000	0.00543476	0.00767363	0.01059540	0.01135285	0.01253423	0.01220357	0.01097969	0.00981534	0.01437635	0.01230807	0.00831887	0.00953181	0.01006699	0.00490910	0.00000000	0.00000000	0.00841881	0.00677164	0.00645300	0.00000000	0.00000000
P0DOY2	Immunoglobulin lambda constant 2	0.03011405	0.03116618	0.01670578	0.01633015	0.02887579	0.03064792	0.03675136	0.03968710	0.01463551	0.01520413	0.01705836	0.02586601	0.02844358	0.02638580	0.02611104	0.02174640	0.01978829	0.03302369	0.03034226	0.01695165	0.01994827	0.02198968	0.01267103	0.01039147	0.02192416	0.02280647	0.01669487	0.01564624	0.01998523	0.02217313
P0DP03	Immunoglobulin heavy variable 3-30-5	0.00130696	0.00113593	0.00117718	0.00105677	0.00202537	0.00150541	0.00288566	0.00205462	0.00070717	0.00085029	0.00206061	0.00174304	0.00120257	0.00210365	0.00244071	0.00322050	0.00231327	0.00096513	0.00158899	0.00162887	0.00095120	0.00106965	0.00045315	0.00043452	0.00129541	0.00146282	0.00092604	0.00120640	0.00128024	0.00193624
P0DP04	Immunoglobulin heavy variable 3-43D	0.00000000	0.00080450	0.00000000	0.00000000	0.00000000	0.00000000	0.00220093	0.00152791	0.00000000	0.00000000	0.00000000	0.00000000	0.00000000	0.00208582	0.00223387	0.00206619	0.00152911	0.00000000	0.00000000	0.00000000	0.00078595	0.00039772	0.00000000	0.00000000	0.00064221	0.00054391	0.00000000	0.00000000	0.00126939	0.00000000
P0DP09	Immunoglobulin kappa variable 1-13	0.00000000	0.00000000	0.00016817	0.00015097	0.00000000	0.00000000	0.00000000	0.00000000	0.00000000	0.00000000	0.00103031	0.00000000	0.00000000	0.00000000	0.00000000	0.00000000	0.00019277	0.00032171	0.00031780	0.00000000	0.00000000	0.00000000	0.00000000	0.00000000	0.00000000	0.00000000	0.00000000	0.00000000	0.00000000	0.00000000
P0DP23	Calmodulin-1	0.00038485	0.00038227	0.00000000	0.00000000	0.00066266	0.00078807	0.00000000	0.00000000	0.00069412	0.00040061	0.00182032	0.00000000	0.00013490	0.00000000	0.00000000	0.00000000	0.00000000	0.00050523	0.00000000	0.00109632	0.00136934	0.00136488	0.00118609	0.00136479	0.00016953	0.00028716	0.00048477	0.00023683	0.00086168	0.00114030
P0DP24	Calmodulin-2	0.00038485	0.00038227	0.00000000	0.00000000	0.00066266	0.00078807	0.00000000	0.00000000	0.00069412	0.00040061	0.00182032	0.00000000	0.00013490	0.00000000	0.00000000	0.00000000	0.00000000	0.00050523	0.00000000	0.00109632	0.00136934	0.00136488	0.00118609	0.00136479	0.00016953	0.00028716	0.00048477	0.00023683	0.00086168	0.00114030
P0DP25	Calmodulin-3	0.00038485	0.00038227	0.00000000	0.00000000	0.00066266	0.00078807	0.00000000	0.00000000	0.00069412	0.00040061	0.00182032	0.00000000	0.00013490	0.00000000	0.00000000	0.00000000	0.00000000	0.00050523	0.00000000	0.00109632	0.00136934	0.00136488	0.00118609	0.00136479	0.00016953	0.00028716	0.00048477	0.00023683	0.00086168	0.00114030
P0DP57	Secreted Ly-6/uPAR domain-containing protein 2	0.00000000	0.00000000	0.00000000	0.00000000	0.00020358	0.00000000	0.00000000	0.00000000	0.00000000	0.00000000	0.00000000	0.00000000	0.00000000	0.00023067	0.00022646	0.00000000	0.00000000	0.00000000	0.00000000	0.00000000	0.00000000	0.00000000	0.00018219	0.00000000	0.00000000	0.00000000	0.00000000	0.00000000	0.00000000	0.00000000
P10153	Non-secretory ribonuclease	0.00035617	0.00070756	0.00000000	0.00021942	0.00061327	0.00036467	0.00000000	0.00024885	0.00000000	0.00000000	0.00018718	0.00000000	0.00000000	0.00000000	0.00000000	0.00000000	0.00000000	0.00011689	0.00011547	0.00016910	0.00000000	0.00029150	0.00000000	0.00000000	0.00000000	0.00000000	0.00000000	0.00000000	0.00000000	0.00000000
P10253	Lysosomal alpha-glucosidase	0.00000000	0.00000000	0.00000000	0.00000000	0.00000000	0.00000000	0.00000000	0.00000000	0.00000000	0.00000000	0.00000000	0.00000000	0.00000000	0.00002350	0.00002307	0.00000000	0.00000000	0.00001977	0.00000000	0.00000000	0.00000000	0.00000000	0.00000000	0.00000000	0.00000000	0.00000000	0.00000000	0.00000000	0.00000000	0.00000000
P10599	Thioredoxin	0.00163837	0.00253151	0.00224865	0.00252332	0.00169263	0.00149107	0.00395748	0.00343415	0.00295498	0.00322138	0.00430521	0.00884799	0.00880577	0.00575361	0.00481169	0.00633274	0.00730333	0.00501865	0.00672825	0.00726010	0.00565284	0.00655544	0.00488105	0.00484174	0.00288691	0.00244499	0.00275165	0.00218445	0.00387208	0.00539381
P10599-1	Isoform 1 of Thioredoxin	0.00163837	0.00253151	0.00224865	0.00252332	0.00169263	0.00149107	0.00395748	0.00343415	0.00295498	0.00322138	0.00430521	0.00884799	0.00880577	0.00575361	0.00481169	0.00633274	0.00730333	0.00501865	0.00672825	0.00726010	0.00565284	0.00655544	0.00488105	0.00484174	0.00288691	0.00244499	0.00275165	0.00218445	0.00387208	0.00539381
P10619	Lysosomal protective protein	0.00000000	0.00000000	0.00000000	0.00000000	0.00000000	0.00000000	0.00000000	0.00000000	0.00000000	0.00000000	0.00000000	0.00000000	0.00000000	0.00000000	0.00000000	0.00000000	0.00000000	0.00000000	0.00000000	0.00005672	0.00000000	0.00000000	0.00000000	0.00000000	0.00000000	0.00000000	0.00000000	0.00000000	0.00000000	0.00000000
P10619-1	Isoform 1 of Lysosomal protective protein	0.00000000	0.00000000	0.00000000	0.00000000	0.00000000	0.00000000	0.00000000	0.00000000	0.00000000	0.00000000	0.00000000	0.00000000	0.00000000	0.00000000	0.00000000	0.00000000	0.00000000	0.00000000	0.00000000	0.00005672	0.00000000	0.00000000	0.00000000	0.00000000	0.00000000	0.00000000	0.00000000	0.00000000	0.00000000	0.00000000
P10643	Complement component C7	0.00000000	0.00000000	0.00000000	0.00000000	0.00000000	0.00000000	0.00000000	0.00002376	0.00000000	0.00000000	0.00000000	0.00000000	0.00000000	0.00000000	0.00000000	0.00000000	0.00000000	0.00000000	0.00000000	0.00000000	0.00000000	0.00000000	0.00000000	0.00000000	0.00000000	0.00000000	0.00000000	0.00000000	0.00000000	0.00000000
P10644	cAMP-dependent protein kinase type I-alpha regulatory subunit	0.00000000	0.00000000	0.00000000	0.00000000	0.00000000	0.00000000	0.00000000	0.00000000	0.00000000	0.00000000	0.00000000	0.00005947	0.00010551	0.00000000	0.00000000	0.00000000	0.00000000	0.00014819	0.00009759	0.00014292	0.00000000	0.00000000	0.00000000	0.00000000	0.00000000	0.00000000	0.00000000	0.00000000	0.00000000	0.00000000
P10644-1	Isoform 1 of cAMP-dependent protein kinase type I-alpha regulatory subunit	0.00000000	0.00000000	0.00000000	0.00000000	0.00000000	0.00000000	0.00000000	0.00000000	0.00000000	0.00000000	0.00000000	0.00005947	0.00010551	0.00000000	0.00000000	0.00000000	0.00000000	0.00014819	0.00009759	0.00014292	0.00000000	0.00000000	0.00000000	0.00000000	0.00000000	0.00000000	0.00000000	0.00000000	0.00000000	0.00000000
P10768	S-formylglutathione hydrolase	0.00000000	0.00000000	0.00000000	0.00000000	0.00000000	0.00000000	0.00000000	0.00000000	0.00000000	0.00000000	0.00000000	0.00000000	0.00000000	0.00000000	0.00000000	0.00000000	0.00000000	0.00000000	0.00000000	0.00000000	0.00000000	0.00000000	0.00000000	0.00006009	0.00000000	0.00000000	0.00000000	0.00000000	0.00000000	0.00000000
P10809	60 kDa heat shock protein, mitochondrial	0.00000000	0.00000000	0.00017169	0.00021578	0.00003446	0.00010246	0.00000000	0.00000000	0.00007220	0.00013890	0.00000000	0.00000000	0.00000000	0.00000000	0.00000000	0.00000000	0.00000000	0.00000000	0.00000000	0.00000000	0.00012948	0.00005460	0.00015421	0.00008872	0.00000000	0.00007467	0.00018909	0.00009238	0.00011203	0.00000000
P10809-1	Isoform 1 of 60 kDa heat shock protein, mitochondrial	0.00000000	0.00000000	0.00017169	0.00021578	0.00003446	0.00010246	0.00000000	0.00000000	0.00007220	0.00013890	0.00000000	0.00000000	0.00000000	0.00000000	0.00000000	0.00000000	0.00000000	0.00000000	0.00000000	0.00000000	0.00012948	0.00005460	0.00015421	0.00008872	0.00000000	0.00007467	0.00018909	0.00009238	0.00011203	0.00000000
P10909	Clusterin	0.00000000	0.00004229	0.00008764	0.00003934	0.00021990	0.00026152	0.00185094	0.00151694	0.00013821	0.00017725	0.00228205	0.00095886	0.00089533	0.00084717	0.00073385	0.00113538	0.00115535	0.00050298	0.00037265	0.00084890	0.00037179	0.00013936	0.00019680	0.00037742	0.00033756	0.00028588	0.00052283	0.00058943	0.00028595	0.00031534
P10909-1	Isoform 1 of Clusterin	0.00000000	0.00004229	0.00008764	0.00003934	0.00021990	0.00026152	0.00185094	0.00151694	0.00013821	0.00017725	0.00228205	0.00095886	0.00089533	0.00084717	0.00073385	0.00113538	0.00115535	0.00050298	0.00037265	0.00084890	0.00037179	0.00013936	0.00019680	0.00037742	0.00033756	0.00028588	0.00052283	0.00058943	0.00028595	0.00031534
P11021	Endoplasmic reticulum chaperone BiP	0.00055531	0.00049353	0.00060170	0.00067520	0.00054350	0.00047879	0.00027798	0.00030631	0.00053768	0.00066931	0.00032256	0.00086619	0.00076835	0.00088953	0.00070534	0.00064393	0.00058628	0.00048920	0.00045483	0.00095747	0.00068068	0.00076544	0.00075663	0.00064779	0.00050212	0.00045797	0.00052461	0.00051258	0.00068710	0.00043299
P11142	Heat shock cognate 71 kDa protein	0.00062136	0.00076415	0.00097465	0.00106636	0.00079478	0.00090884	0.00092466	0.00062020	0.00086454	0.00086240	0.00153948	0.00182398	0.00183577	0.00183573	0.00153017	0.00133811	0.00146638	0.00154405	0.00158284	0.00223366	0.00077524	0.00094443	0.00093015	0.00102306	0.00097757	0.00089416	0.00097836	0.00092861	0.00092748	0.00070136
P11142-1	Isoform 1 of Heat shock cognate 71 kDa protein	0.00062136	0.00076415	0.00097465	0.00106636	0.00079478	0.00090884	0.00092466	0.00062020	0.00086454	0.00086240	0.00153948	0.00182398	0.00183577	0.00183573	0.00153017	0.00133811	0.00146638	0.00154405	0.00158284	0.00223366	0.00077524	0.00094443	0.00093015	0.00102306	0.00097757	0.00089416	0.00097836	0.00092861	0.00092748	0.00070136
P11166	Solute carrier family 2, facilitated glucose transporter member 1	0.00000000	0.00000000	0.00000000	0.00000000	0.00000000	0.00007955	0.00000000	0.00000000	0.00008408	0.00004044	0.00000000	0.00000000	0.00000000	0.00000000	0.00000000	0.00000000	0.00000000	0.00000000	0.00000000	0.00000000	0.00000000	0.00003180	0.00000000	0.00000000	0.00000000	0.00000000	0.00000000	0.00000000	0.00000000	0.00000000
P11169	Solute carrier family 2, facilitated glucose transporter member 3	0.00007707	0.00003828	0.00007934	0.00000000	0.00007963	0.00003946	0.00000000	0.00000000	0.00000000	0.00000000	0.00000000	0.00000000	0.00000000	0.00000000	0.00000000	0.00000000	0.00000000	0.00000000	0.00000000	0.00000000	0.00000000	0.00000000	0.00000000	0.00000000	0.00000000	0.00000000	0.00000000	0.00000000	0.00000000	0.00005709
P11215	Integrin alpha-M	0.00063051	0.00049443	0.00013664	0.00016866	0.00032569	0.00037374	0.00002254	0.00005217	0.00008978	0.00003454	0.00000000	0.00000000	0.00000000	0.00000000	0.00000000	0.00000000	0.00000000	0.00008168	0.00008069	0.00018906	0.00008051	0.00004074	0.00012273	0.00005884	0.00002193	0.00001857	0.00000000	0.00000000	0.00031577	0.00024581
P11215-1	Isoform 1 of Integrin alpha-M	0.00063051	0.00049443	0.00013664	0.00016866	0.00032569	0.00037374	0.00002254	0.00005217	0.00008978	0.00003454	0.00000000	0.00000000	0.00000000	0.00000000	0.00000000	0.00000000	0.00000000	0.00008168	0.00008069	0.00018906	0.00008051	0.00004074	0.00012273	0.00005884	0.00002193	0.00001857	0.00000000	0.00000000	0.00031577	0.00024581
P11216	Glycogen phosphorylase, brain form	0.00000000	0.00000000	0.00000000	0.00000000	0.00000000	0.00000000	0.00000000	0.00000000	0.00022083	0.00011801	0.00039324	0.00000000	0.00028612	0.00000000	0.00039086	0.00026293	0.00000000	0.00037952	0.00000000	0.00051673	0.00017602	0.00018557	0.00012578	0.00010051	0.00008989	0.00000000	0.00010710	0.00016744	0.00000000	0.00000000
P11217	Glycogen phosphorylase, muscle form	0.00013621	0.00018039	0.00000000	0.00000000	0.00000000	0.00000000	0.00000000	0.00000000	0.00000000	0.00000000	0.00000000	0.00000000	0.00000000	0.00000000	0.00000000	0.00000000	0.00000000	0.00000000	0.00000000	0.00000000	0.00000000	0.00000000	0.00000000	0.00000000	0.00000000	0.00000000	0.00000000	0.00000000	0.00000000	0.00000000
P11217-1	Isoform 1 of Glycogen phosphorylase, muscle form	0.00013621	0.00018039	0.00000000	0.00000000	0.00000000	0.00000000	0.00000000	0.00000000	0.00000000	0.00000000	0.00000000	0.00000000	0.00000000	0.00000000	0.00000000	0.00000000	0.00000000	0.00000000	0.00000000	0.00000000	0.00000000	0.00000000	0.00000000	0.00000000	0.00000000	0.00000000	0.00000000	0.00000000	0.00000000	0.00000000
P11233	Ras-related protein Ral-A	0.00000000	0.00000000	0.00000000	0.00008574	0.00000000	0.00028501	0.00000000	0.00000000	0.00000000	0.00000000	0.00000000	0.00000000	0.00000000	0.00000000	0.00000000	0.00000000	0.00000000	0.00000000	0.00000000	0.00000000	0.00036016	0.00000000	0.00017158	0.00000000	0.00012262	0.00020771	0.00000000	0.00000000	0.00031163	0.00027493
P11279	Lysosome-associated membrane glycoprotein 1	0.00013751	0.00009106	0.00000000	0.00000000	0.00000000	0.00000000	0.00000000	0.00000000	0.00009921	0.00009543	0.00000000	0.00000000	0.00000000	0.00000000	0.00000000	0.00000000	0.00000000	0.00000000	0.00000000	0.00000000	0.00004448	0.00000000	0.00008476	0.00008128	0.00000000	0.00000000	0.00000000	0.00000000	0.00000000	0.00000000
P11279-1	Isoform 1 of Lysosome-associated membrane glycoprotein 1	0.00013751	0.00009106	0.00000000	0.00000000	0.00000000	0.00000000	0.00000000	0.00000000	0.00009921	0.00009543	0.00000000	0.00000000	0.00000000	0.00000000	0.00000000	0.00000000	0.00000000	0.00000000	0.00000000	0.00000000	0.00004448	0.00000000	0.00008476	0.00008128	0.00000000	0.00000000	0.00000000	0.00000000	0.00000000	0.00000000
P11413	Glucose-6-phosphate 1-dehydrogenase	0.00085365	0.00081107	0.00042026	0.00065165	0.00107364	0.00125402	0.00020172	0.00023339	0.00040165	0.00042498	0.00228218	0.00070398	0.00070253	0.00082549	0.00063980	0.00060253	0.00096349	0.00073087	0.00072199	0.00185027	0.00028813	0.00027338	0.00027453	0.00046067	0.00014715	0.00020771	0.00014025	0.00003426	0.00078945	0.00060484
P11413-1	Isoform Short of Glucose-6-phosphate 1-dehydrogenase	0.00085365	0.00081107	0.00042026	0.00065165	0.00107364	0.00125402	0.00020172	0.00023339	0.00040165	0.00042498	0.00228218	0.00070398	0.00070253	0.00082549	0.00063980	0.00060253	0.00096349	0.00073087	0.00072199	0.00185027	0.00028813	0.00027338	0.00027453	0.00046067	0.00014715	0.00020771	0.00014025	0.00003426	0.00078945	0.00060484
P11678	Eosinophil peroxidase	0.00000000	0.00000000	0.00000000	0.00000000	0.00276186	0.00273711	0.00000000	0.00000000	0.00000000	0.00000000	0.00000000	0.00000000	0.00000000	0.00000000	0.00000000	0.00000000	0.00000000	0.00000000	0.00000000	0.00000000	0.00000000	0.00000000	0.00000000	0.00000000	0.00038862	0.00000000	0.00000000	0.00000000	0.00000000	0.00000000
P11684	Uteroglobin	0.00063014	0.00020864	0.00000000	0.00000000	0.00173603	0.00150541	0.00856185	0.01254785	0.00000000	0.00000000	0.00000000	0.00000000	0.00000000	0.00000000	0.00000000	0.00000000	0.00000000	0.00000000	0.00000000	0.00000000	0.00020383	0.00000000	0.00019421	0.00037244	0.00000000	0.00000000	0.00000000	0.00019389	0.00023515	0.00000000
P11940	Polyadenylate-binding protein 1	0.00000000	0.00000000	0.00000000	0.00000000	0.00000000	0.00000000	0.00000000	0.00000000	0.00009757	0.00006257	0.00000000	0.00000000	0.00000000	0.00000000	0.00000000	0.00000000	0.00000000	0.00000000	0.00000000	0.00000000	0.00000000	0.00000000	0.00013894	0.00010658	0.00000000	0.00000000	0.00000000	0.00008322	0.00000000	0.00000000
P11940-1	Isoform 1 of Polyadenylate-binding protein 1	0.00000000	0.00000000	0.00000000	0.00000000	0.00000000	0.00000000	0.00000000	0.00000000	0.00009757	0.00006257	0.00000000	0.00000000	0.00000000	0.00000000	0.00000000	0.00000000	0.00000000	0.00000000	0.00000000	0.00000000	0.00000000	0.00000000	0.00013894	0.00010658	0.00000000	0.00000000	0.00000000	0.00008322	0.00000000	0.00000000
P12035	Keratin, type II cytoskeletal 3	0.00392635	0.00386982	0.00294509	0.00278449	0.00238980	0.00196327	0.00028949	0.00000000	0.00573115	0.00608309	0.00000000	0.00000000	0.00000000	0.00000000	0.00000000	0.00000000	0.00000000	0.00000000	0.00000000	0.00000000	0.00578899	0.00620266	0.00655693	0.00720478	0.00567153	0.00572315	0.00658474	0.00660232	0.00558810	0.00491498
P12081	Histidine--tRNA ligase, cytoplasmic	0.00000000	0.00000000	0.00000000	0.00000000	0.00000000	0.00000000	0.00000000	0.00000000	0.00000000	0.00003909	0.00000000	0.00000000	0.00000000	0.00000000	0.00000000	0.00000000	0.00000000	0.00000000	0.00000000	0.00000000	0.00000000	0.00000000	0.00000000	0.00000000	0.00000000	0.00000000	0.00000000	0.00000000	0.00000000	0.00000000
P12081-1	Isoform 1 of Histidine--tRNA ligase, cytoplasmic	0.00000000	0.00000000	0.00000000	0.00000000	0.00000000	0.00000000	0.00000000	0.00000000	0.00000000	0.00003909	0.00000000	0.00000000	0.00000000	0.00000000	0.00000000	0.00000000	0.00000000	0.00000000	0.00000000	0.00000000	0.00000000	0.00000000	0.00000000	0.00000000	0.00000000	0.00000000	0.00000000	0.00000000	0.00000000	0.00000000
P12109	Collagen alpha-1(VI) chain	0.00003719	0.00001847	0.00003828	0.00003436	0.00001921	0.00001904	0.00007579	0.00001949	0.00002012	0.00001935	0.00008795	0.00006613	0.00007821	0.00015236	0.00008547	0.00004312	0.00004388	0.00005492	0.00003617	0.00010594	0.00003609	0.00003044	0.00003438	0.00003297	0.00004914	0.00004162	0.00003513	0.00005149	0.00004163	0.00000000
P12110	Collagen alpha-2(VI) chain	0.00000000	0.00000000	0.00000000	0.00000000	0.00000000	0.00000000	0.00000000	0.00000000	0.00000000	0.00000000	0.00000000	0.00006671	0.00003945	0.00004392	0.00002156	0.00002175	0.00002213	0.00000000	0.00000000	0.00000000	0.00000000	0.00000000	0.00000000	0.00000000	0.00000000	0.00000000	0.00001772	0.00000000	0.00000000	0.00000000
P12110-1	Isoform 2C2 of Collagen alpha-2(VI) chain	0.00000000	0.00000000	0.00000000	0.00000000	0.00000000	0.00000000	0.00000000	0.00000000	0.00000000	0.00000000	0.00000000	0.00006671	0.00003945	0.00004392	0.00002156	0.00002175	0.00002213	0.00000000	0.00000000	0.00000000	0.00000000	0.00000000	0.00000000	0.00000000	0.00000000	0.00000000	0.00001772	0.00000000	0.00000000	0.00000000
P12111	Collagen alpha-3(VI) chain	0.00000000	0.00000000	0.00000000	0.00000000	0.00000000	0.00001848	0.00000000	0.00000000	0.00000000	0.00000000	0.00000000	0.00000000	0.00000000	0.00000000	0.00000000	0.00000000	0.00000000	0.00000000	0.00000000	0.00000000	0.00000000	0.00000000	0.00000000	0.00000000	0.00000000	0.00000000	0.00000000	0.00000000	0.00000000	0.00000000
P12111-1	Isoform 1 of Collagen alpha-3(VI) chain	0.00000000	0.00000000	0.00000000	0.00000000	0.00000000	0.00001848	0.00000000	0.00000000	0.00000000	0.00000000	0.00000000	0.00000000	0.00000000	0.00000000	0.00000000	0.00000000	0.00000000	0.00000000	0.00000000	0.00000000	0.00000000	0.00000000	0.00000000	0.00000000	0.00000000	0.00000000	0.00000000	0.00000000	0.00000000	0.00000000
P12236	ADP/ATP translocase 3	0.00064142	0.00000000	0.00000000	0.00000000	0.00046386	0.00000000	0.00000000	0.00000000	0.00083295	0.00093475	0.00000000	0.00000000	0.00000000	0.00000000	0.00000000	0.00000000	0.00000000	0.00000000	0.00000000	0.00000000	0.00068467	0.00083993	0.00059305	0.00085299	0.00000000	0.00000000	0.00000000	0.00000000	0.00057445	0.00028508
P12259	Coagulation factor V	0.00000000	0.00000000	0.00000000	0.00000000	0.00000000	0.00000000	0.00000000	0.00002702	0.00000000	0.00000000	0.00000000	0.00000000	0.00000000	0.00000000	0.00000000	0.00000000	0.00000000	0.00000000	0.00000000	0.00000000	0.00000000	0.00000000	0.00000000	0.00000000	0.00000000	0.00000000	0.00000000	0.00000000	0.00000000	0.00000000
P12273	Prolactin-inducible protein	0.01400843	0.01248414	0.03261315	0.03786706	0.01041468	0.01072348	0.04055739	0.04816041	0.01586783	0.01580838	0.00557318	0.01474418	0.01762203	0.01685799	0.02347098	0.01776204	0.01575718	0.00940998	0.00904093	0.01137499	0.00978237	0.01660800	0.00702068	0.00916946	0.01090005	0.01289482	0.01632615	0.01800618	0.00806101	0.00872800
P12277	Creatine kinase B-type	0.00000000	0.00000000	0.00000000	0.00000000	0.00000000	0.00000000	0.00000000	0.00000000	0.00000000	0.00000000	0.00000000	0.00000000	0.00000000	0.00000000	0.00000000	0.00000000	0.00000000	0.00000000	0.00000000	0.00000000	0.00000000	0.00004106	0.00009277	0.00004448	0.00000000	0.00000000	0.00000000	0.00000000	0.00000000	0.00000000
P12429	Annexin A3	0.00343229	0.00299784	0.00170563	0.00153118	0.00213980	0.00151473	0.00000000	0.00000000	0.00140888	0.00123200	0.00009330	0.00000000	0.00018669	0.00000000	0.00000000	0.00006862	0.00006983	0.00029133	0.00034535	0.00067431	0.00143563	0.00116238	0.00147729	0.00094436	0.00125129	0.00139092	0.00011181	0.00027312	0.00390867	0.00438351
P12532	Creatine kinase U-type, mitochondrial	0.00022919	0.00013659	0.00023592	0.00016943	0.00000000	0.00000000	0.00000000	0.00000000	0.00029762	0.00014314	0.00000000	0.00000000	0.00000000	0.00000000	0.00000000	0.00000000	0.00000000	0.00000000	0.00000000	0.00000000	0.00026688	0.00045018	0.00050857	0.00028447	0.00042404	0.00020522	0.00017322	0.00025387	0.00015394	0.00020372
P12532-1	Isoform 1 of Creatine kinase U-type, mitochondrial	0.00022919	0.00013659	0.00023592	0.00016943	0.00000000	0.00000000	0.00000000	0.00000000	0.00029762	0.00014314	0.00000000	0.00000000	0.00000000	0.00000000	0.00000000	0.00000000	0.00000000	0.00000000	0.00000000	0.00000000	0.00026688	0.00045018	0.00050857	0.00028447	0.00042404	0.00020522	0.00017322	0.00025387	0.00015394	0.00020372
P12724	Eosinophil cationic protein	0.00119464	0.00106798	0.00061487	0.00033119	0.00197473	0.00122315	0.00000000	0.00025041	0.00051712	0.00024871	0.00000000	0.00000000	0.00000000	0.00000000	0.00000000	0.00000000	0.00000000	0.00000000	0.00000000	0.00017016	0.00000000	0.00009777	0.00000000	0.00000000	0.00063151	0.00040113	0.00000000	0.00000000	0.00066870	0.00123889
P12814	Alpha-actinin-1	0.00113572	0.00114939	0.00088232	0.00077227	0.00110691	0.00109699	0.00081523	0.00058391	0.00074206	0.00064687	0.00121627	0.00045725	0.00031547	0.00032610	0.00032014	0.00019879	0.00017700	0.00065406	0.00052105	0.00094617	0.00072780	0.00057875	0.00071325	0.00062693	0.00062302	0.00057561	0.00000000	0.00000000	0.00100754	0.00104762
P12814-1	Isoform 1 of Alpha-actinin-1	0.00113572	0.00114939	0.00088232	0.00077227	0.00110691	0.00109699	0.00081523	0.00058391	0.00074206	0.00064687	0.00121627	0.00045725	0.00031547	0.00032610	0.00032014	0.00019879	0.00017700	0.00065406	0.00052105	0.00094617	0.00072780	0.00057875	0.00071325	0.00062693	0.00062302	0.00057561	0.00000000	0.00000000	0.00100754	0.00104762
P12830	Cadherin-1	0.00000000	0.00008611	0.00000000	0.00002003	0.00000000	0.00000000	0.00000000	0.00002271	0.00007036	0.00000000	0.00003417	0.00002569	0.00002279	0.00015221	0.00014943	0.00002513	0.00002557	0.00000000	0.00000000	0.00012347	0.00002103	0.00007095	0.00004007	0.00005764	0.00000000	0.00000000	0.00002047	0.00002000	0.00000000	0.00000000
P12830-1	Isoform 1 of Cadherin-1	0.00000000	0.00008611	0.00000000	0.00002003	0.00000000	0.00000000	0.00000000	0.00002271	0.00007036	0.00000000	0.00003417	0.00002569	0.00002279	0.00015221	0.00014943	0.00002513	0.00002557	0.00000000	0.00000000	0.00012347	0.00002103	0.00007095	0.00004007	0.00005764	0.00000000	0.00000000	0.00002047	0.00002000	0.00000000	0.00000000
P12882	Myosin-1	0.00000000	0.00016646	0.00000000	0.00000000	0.00000000	0.00000000	0.00000000	0.00000000	0.00000000	0.00000000	0.00000000	0.00000000	0.00000000	0.00000000	0.00000000	0.00000000	0.00000000	0.00000000	0.00000000	0.00000000	0.00000000	0.00000000	0.00000000	0.00000000	0.00000000	0.00000000	0.00000000	0.00000000	0.00000000	0.00000000
P12955	Xaa-Pro dipeptidase	0.00007754	0.00003851	0.00003991	0.00000000	0.00000000	0.00007939	0.00000000	0.00000000	0.00004196	0.00004036	0.00012226	0.00013789	0.00012231	0.00013616	0.00022278	0.00008992	0.00004575	0.00011452	0.00003771	0.00016567	0.00000000	0.00006346	0.00014339	0.00017187	0.00000000	0.00000000	0.00010988	0.00007158	0.00008681	0.00000000
P12955-1	Isoform 1 of Xaa-Pro dipeptidase	0.00007754	0.00003851	0.00003991	0.00000000	0.00000000	0.00007939	0.00000000	0.00000000	0.00004196	0.00004036	0.00012226	0.00013789	0.00012231	0.00013616	0.00022278	0.00008992	0.00004575	0.00011452	0.00003771	0.00016567	0.00000000	0.00006346	0.00014339	0.00017187	0.00000000	0.00000000	0.00010988	0.00007158	0.00008681	0.00000000
P12956	X-ray repair cross-complementing protein 6	0.00006277	0.00003118	0.00003231	0.00002900	0.00009728	0.00009641	0.00000000	0.00000000	0.00000000	0.00000000	0.00004949	0.00000000	0.00000000	0.00000000	0.00000000	0.00000000	0.00000000	0.00000000	0.00000000	0.00000000	0.00000000	0.00000000	0.00000000	0.00000000	0.00000000	0.00000000	0.00000000	0.00000000	0.00000000	0.00000000
P12956-1	Isoform 1 of X-ray repair cross-complementing protein 6	0.00006277	0.00003118	0.00003231	0.00002900	0.00009728	0.00009641	0.00000000	0.00000000	0.00000000	0.00000000	0.00004949	0.00000000	0.00000000	0.00000000	0.00000000	0.00000000	0.00000000	0.00000000	0.00000000	0.00000000	0.00000000	0.00000000	0.00000000	0.00000000	0.00000000	0.00000000	0.00000000	0.00000000	0.00000000	0.00000000
P13010	X-ray repair cross-complementing protein 5	0.00000000	0.00002594	0.00000000	0.00000000	0.00000000	0.00008021	0.00000000	0.00000000	0.00002826	0.00000000	0.00000000	0.00000000	0.00000000	0.00000000	0.00000000	0.00000000	0.00000000	0.00000000	0.00000000	0.00000000	0.00005068	0.00008548	0.00009657	0.00013890	0.00000000	0.00000000	0.00007401	0.00000000	0.00002923	0.00000000
P13073	Cytochrome c oxidase subunit 4 isoform 1, mitochondrial	0.00011310	0.00000000	0.00023285	0.00010452	0.00000000	0.00011580	0.00000000	0.00000000	0.00024479	0.00023546	0.00000000	0.00000000	0.00000000	0.00000000	0.00000000	0.00000000	0.00000000	0.00000000	0.00000000	0.00000000	0.00000000	0.00000000	0.00020915	0.00030082	0.00014947	0.00050636	0.00021370	0.00020880	0.00050647	0.00033512
P13232	Interleukin-7	0.00000000	0.00000000	0.00000000	0.00000000	0.00000000	0.00000000	0.00000000	0.00000000	0.00000000	0.00000000	0.00000000	0.00000000	0.00000000	0.00000000	0.00000000	0.00000000	0.00000000	0.00000000	0.00000000	0.00000000	0.00000000	0.00000000	0.00000000	0.00009574	0.00000000	0.00000000	0.00000000	0.00000000	0.00000000	0.00000000
P13232-1	Isoform 1 of Interleukin-7	0.00000000	0.00000000	0.00000000	0.00000000	0.00000000	0.00000000	0.00000000	0.00000000	0.00000000	0.00000000	0.00000000	0.00000000	0.00000000	0.00000000	0.00000000	0.00000000	0.00000000	0.00000000	0.00000000	0.00000000	0.00000000	0.00000000	0.00000000	0.00009574	0.00000000	0.00000000	0.00000000	0.00000000	0.00000000	0.00000000
P13473	Lysosome-associated membrane glycoprotein 2	0.00027972	0.00023154	0.00004799	0.00012924	0.00019266	0.00009547	0.00006334	0.00014658	0.00015135	0.00019411	0.00007350	0.00005527	0.00004902	0.00005457	0.00010715	0.00005406	0.00000000	0.00013771	0.00009069	0.00006640	0.00004524	0.00015262	0.00008621	0.00016533	0.00000000	0.00000000	0.00004404	0.00008607	0.00015657	0.00013813
P13473-1	Isoform LAMP-2A of Lysosome-associated membrane glycoprotein 2	0.00027972	0.00023154	0.00004799	0.00012924	0.00019266	0.00009547	0.00006334	0.00014658	0.00015135	0.00019411	0.00007350	0.00005527	0.00004902	0.00005457	0.00010715	0.00005406	0.00000000	0.00013771	0.00009069	0.00006640	0.00004524	0.00015262	0.00008621	0.00016533	0.00000000	0.00000000	0.00004404	0.00008607	0.00015657	0.00013813
P13489	Ribonuclease inhibitor	0.00008293	0.00000000	0.00008536	0.00019158	0.00000000	0.00000000	0.00000000	0.00000000	0.00017948	0.00017264	0.00006537	0.00004915	0.00004360	0.00000000	0.00000000	0.00000000	0.00000000	0.00000000	0.00004033	0.00000000	0.00040235	0.00037328	0.00042169	0.00040435	0.00016438	0.00018563	0.00023502	0.00026791	0.00032492	0.00024570
P13498	Cytochrome b-245 light chain	0.00049011	0.00029210	0.00010090	0.00018116	0.00020254	0.00020072	0.00000000	0.00000000	0.00000000	0.00000000	0.00000000	0.00000000	0.00000000	0.00000000	0.00000000	0.00000000	0.00000000	0.00000000	0.00000000	0.00000000	0.00000000	0.00000000	0.00000000	0.00008690	0.00000000	0.00000000	0.00000000	0.00000000	0.00010974	0.00000000
P13535	Myosin-8	0.00011842	0.00000000	0.00000000	0.00000000	0.00000000	0.00000000	0.00000000	0.00000000	0.00000000	0.00000000	0.00000000	0.00000000	0.00000000	0.00000000	0.00000000	0.00000000	0.00000000	0.00000000	0.00000000	0.00000000	0.00000000	0.00000000	0.00000000	0.00000000	0.00000000	0.00000000	0.00000000	0.00000000	0.00000000	0.00000000
P13611	Versican core protein	0.00000000	0.00000000	0.00000000	0.00000000	0.00000000	0.00000576	0.00000000	0.00000000	0.00000000	0.00000000	0.00000000	0.00000000	0.00000000	0.00000000	0.00000000	0.00000000	0.00000000	0.00000000	0.00000000	0.00000000	0.00000000	0.00000000	0.00000000	0.00000000	0.00000000	0.00000000	0.00000000	0.00000000	0.00000000	0.00000000
P13611-1	Isoform V0 of Versican core protein	0.00000000	0.00000000	0.00000000	0.00000000	0.00000000	0.00000576	0.00000000	0.00000000	0.00000000	0.00000000	0.00000000	0.00000000	0.00000000	0.00000000	0.00000000	0.00000000	0.00000000	0.00000000	0.00000000	0.00000000	0.00000000	0.00000000	0.00000000	0.00000000	0.00000000	0.00000000	0.00000000	0.00000000	0.00000000	0.00000000
P13639	Elongation factor 2	0.00060150	0.00050896	0.00061917	0.00063818	0.00043729	0.00038776	0.00000000	0.00004670	0.00120541	0.00122905	0.00014050	0.00002641	0.00016399	0.00007823	0.00002560	0.00012916	0.00007886	0.00010967	0.00013001	0.00019039	0.00108091	0.00151331	0.00173020	0.00169856	0.00108932	0.00104724	0.00115755	0.00150115	0.00102253	0.00092411
P13647	Keratin, type II cytoskeletal 5	0.00647943	0.00627513	0.00763684	0.00820292	0.00545561	0.00527405	0.00083635	0.00054326	0.01107866	0.01102753	0.00000000	0.00000000	0.00000000	0.00011377	0.00029785	0.00000000	0.00015291	0.00054227	0.00040964	0.00013843	0.00987152	0.00904151	0.01195158	0.01246543	0.01074639	0.00971781	0.00970220	0.00909096	0.01138826	0.01094303
P13667	Protein disulfide-isomerase A4	0.00002963	0.00002944	0.00000000	0.00005477	0.00006123	0.00003034	0.00000000	0.00000000	0.00000000	0.00000000	0.00000000	0.00000000	0.00000000	0.00003469	0.00000000	0.00000000	0.00000000	0.00000000	0.00000000	0.00000000	0.00000000	0.00000000	0.00002740	0.00000000	0.00000000	0.00000000	0.00000000	0.00000000	0.00000000	0.00000000
P13671	Complement component C6	0.00004093	0.00000000	0.00000000	0.00000000	0.00000000	0.00004191	0.00002781	0.00000000	0.00004429	0.00004261	0.00009680	0.00000000	0.00000000	0.00000000	0.00000000	0.00000000	0.00000000	0.00000000	0.00000000	0.00005830	0.00000000	0.00000000	0.00000000	0.00000000	0.00000000	0.00000000	0.00000000	0.00000000	0.00000000	0.00000000
P13688	Carcinoembryonic antigen-related cell adhesion molecule 1	0.00007268	0.00010829	0.00000000	0.00000000	0.00000000	0.00000000	0.00000000	0.00000000	0.00003932	0.00003783	0.00000000	0.00000000	0.00000000	0.00012761	0.00000000	0.00000000	0.00000000	0.00000000	0.00000000	0.00010352	0.00000000	0.00000000	0.00010080	0.00000000	0.00000000	0.00000000	0.00000000	0.00000000	0.00000000	0.00000000
P13688-1	Isoform 1 of Carcinoembryonic antigen-related cell adhesion molecule 1	0.00007268	0.00010829	0.00000000	0.00000000	0.00000000	0.00000000	0.00000000	0.00000000	0.00003932	0.00003783	0.00000000	0.00000000	0.00000000	0.00012761	0.00000000	0.00000000	0.00000000	0.00000000	0.00000000	0.00010352	0.00000000	0.00000000	0.00010080	0.00000000	0.00000000	0.00000000	0.00000000	0.00000000	0.00000000	0.00000000
P13693	Translationally-controlled tumor protein	0.00022226	0.00011039	0.00057197	0.00020539	0.00022962	0.00011378	0.00000000	0.00000000	0.00048104	0.00034704	0.00070085	0.00052696	0.00023372	0.00000000	0.00000000	0.00051546	0.00039339	0.00010942	0.00032427	0.00094972	0.00075488	0.00072761	0.00061649	0.00059114	0.00058745	0.00049753	0.00052493	0.00030774	0.00049764	0.00016464
P13693-1	Isoform 1 of Translationally-controlled tumor protein	0.00022226	0.00011039	0.00057197	0.00020539	0.00022962	0.00011378	0.00000000	0.00000000	0.00048104	0.00034704	0.00070085	0.00052696	0.00023372	0.00000000	0.00000000	0.00051546	0.00039339	0.00010942	0.00032427	0.00094972	0.00075488	0.00072761	0.00061649	0.00059114	0.00058745	0.00049753	0.00052493	0.00030774	0.00049764	0.00016464
P13727	Bone marrow proteoglycan	0.00000000	0.00000000	0.00000000	0.00000000	0.00293541	0.00308542	0.00000000	0.00000000	0.00000000	0.00000000	0.00000000	0.00000000	0.00000000	0.00000000	0.00000000	0.00000000	0.00000000	0.00000000	0.00000000	0.00000000	0.00000000	0.00000000	0.00000000	0.00000000	0.00000000	0.00000000	0.00000000	0.00000000	0.00000000	0.00000000
P13727-1	Isoform 1 of Bone marrow proteoglycan	0.00000000	0.00000000	0.00000000	0.00000000	0.00293541	0.00308542	0.00000000	0.00000000	0.00000000	0.00000000	0.00000000	0.00000000	0.00000000	0.00000000	0.00000000	0.00000000	0.00000000	0.00000000	0.00000000	0.00000000	0.00000000	0.00000000	0.00000000	0.00000000	0.00000000	0.00000000	0.00000000	0.00000000	0.00000000	0.00000000
P13761	HLA class II histocompatibility antigen, DRB1-7 beta chain	0.00000000	0.00000000	0.00000000	0.00006640	0.00000000	0.00000000	0.00000000	0.00000000	0.00000000	0.00000000	0.00000000	0.00000000	0.00000000	0.00000000	0.00000000	0.00000000	0.00000000	0.00000000	0.00000000	0.00000000	0.00000000	0.00005881	0.00000000	0.00000000	0.00000000	0.00000000	0.00000000	0.00000000	0.00000000	0.00000000
P13796	Plastin-2	0.00310950	0.00296755	0.00182008	0.00211283	0.00336996	0.00365188	0.00223673	0.00217259	0.00161652	0.00117413	0.00447000	0.00365009	0.00323782	0.00235528	0.00262756	0.00219171	0.00255401	0.00318168	0.00370638	0.00373426	0.00124248	0.00104790	0.00135294	0.00121623	0.00108777	0.00098950	0.00000000	0.00000000	0.00252548	0.00284530
P13796-1	Isoform 1 of Plastin-2	0.00310950	0.00296755	0.00182008	0.00211283	0.00336996	0.00365188	0.00223673	0.00217259	0.00161652	0.00117413	0.00447000	0.00365009	0.00323782	0.00235528	0.00262756	0.00219171	0.00255401	0.00318168	0.00370638	0.00373426	0.00124248	0.00104790	0.00135294	0.00121623	0.00108777	0.00098950	0.00000000	0.00000000	0.00252548	0.00284530
P13797	Plastin-3	0.00039442	0.00033151	0.00046847	0.00039252	0.00000000	0.00055915	0.00037101	0.00000000	0.00029550	0.00034740	0.00000000	0.00057548	0.00028714	0.00046171	0.00048814	0.00038700	0.00050121	0.00000000	0.00000000	0.00056179	0.00073605	0.00064561	0.00070130	0.00059177	0.00072173	0.00078104	0.00051593	0.00050410	0.00074724	0.00062928
P13797-1	Isoform 1 of Plastin-3	0.00039442	0.00033151	0.00046847	0.00039252	0.00000000	0.00055915	0.00037101	0.00000000	0.00029550	0.00034740	0.00000000	0.00057548	0.00028714	0.00046171	0.00048814	0.00038700	0.00050121	0.00000000	0.00000000	0.00056179	0.00073605	0.00064561	0.00070130	0.00059177	0.00072173	0.00078104	0.00051593	0.00050410	0.00074724	0.00062928
P13798	Acylamino-acid-releasing enzyme	0.00000000	0.00000000	0.00000000	0.00000000	0.00000000	0.00000000	0.00000000	0.00000000	0.00002826	0.00005436	0.00000000	0.00000000	0.00000000	0.00000000	0.00000000	0.00000000	0.00000000	0.00000000	0.00000000	0.00000000	0.00000000	0.00000000	0.00000000	0.00000000	0.00000000	0.00000000	0.00000000	0.00000000	0.00000000	0.00000000
P13804	Electron transfer flavoprotein subunit alpha, mitochondrial	0.00000000	0.00000000	0.00000000	0.00000000	0.00000000	0.00005877	0.00000000	0.00000000	0.00006212	0.00005975	0.00000000	0.00000000	0.00000000	0.00000000	0.00000000	0.00000000	0.00000000	0.00000000	0.00000000	0.00000000	0.00000000	0.00000000	0.00015921	0.00000000	0.00000000	0.00000000	0.00000000	0.00000000	0.00006426	0.00000000
P13804-1	Isoform 1 of Electron transfer flavoprotein subunit alpha, mitochondrial	0.00000000	0.00000000	0.00000000	0.00000000	0.00000000	0.00005877	0.00000000	0.00000000	0.00006212	0.00005975	0.00000000	0.00000000	0.00000000	0.00000000	0.00000000	0.00000000	0.00000000	0.00000000	0.00000000	0.00000000	0.00000000	0.00000000	0.00015921	0.00000000	0.00000000	0.00000000	0.00000000	0.00000000	0.00006426	0.00000000
P13807	Glycogen [starch] synthase, muscle	0.00000000	0.00002576	0.00000000	0.00000000	0.00002679	0.00000000	0.00000000	0.00000000	0.00000000	0.00000000	0.00000000	0.00000000	0.00000000	0.00000000	0.00000000	0.00000000	0.00000000	0.00000000	0.00000000	0.00000000	0.00000000	0.00002123	0.00000000	0.00002299	0.00000000	0.00000000	0.00000000	0.00000000	0.00002903	0.00000000
P13807-1	Isoform 1 of Glycogen [starch] synthase, muscle	0.00000000	0.00002576	0.00000000	0.00000000	0.00002679	0.00000000	0.00000000	0.00000000	0.00000000	0.00000000	0.00000000	0.00000000	0.00000000	0.00000000	0.00000000	0.00000000	0.00000000	0.00000000	0.00000000	0.00000000	0.00000000	0.00002123	0.00000000	0.00002299	0.00000000	0.00000000	0.00000000	0.00000000	0.00002903	0.00000000
P13861	cAMP-dependent protein kinase type II-alpha regulatory subunit	0.00000000	0.00000000	0.00000000	0.00000000	0.00000000	0.00000000	0.00000000	0.00000000	0.00000000	0.00004925	0.00007460	0.00000000	0.00000000	0.00000000	0.00000000	0.00000000	0.00000000	0.00000000	0.00000000	0.00000000	0.00000000	0.00000000	0.00000000	0.00000000	0.00000000	0.00000000	0.00000000	0.00000000	0.00000000	0.00000000
P13861-1	Isoform 1 of cAMP-dependent protein kinase type II-alpha regulatory subunit	0.00000000	0.00000000	0.00000000	0.00000000	0.00000000	0.00000000	0.00000000	0.00000000	0.00000000	0.00004925	0.00007460	0.00000000	0.00000000	0.00000000	0.00000000	0.00000000	0.00000000	0.00000000	0.00000000	0.00000000	0.00000000	0.00000000	0.00000000	0.00000000	0.00000000	0.00000000	0.00000000	0.00000000	0.00000000	0.00000000
P13928	Annexin A8	0.00011691	0.00000000	0.00000000	0.00000000	0.00000000	0.00000000	0.00000000	0.00000000	0.00000000	0.00000000	0.00000000	0.00000000	0.00000000	0.00000000	0.00000000	0.00000000	0.00000000	0.00000000	0.00000000	0.00000000	0.00051051	0.00066976	0.00048641	0.00057005	0.00000000	0.00000000	0.00000000	0.00080934	0.00058894	0.00051959
P13928-1	Isoform 1 of Annexin A8	0.00011691	0.00000000	0.00000000	0.00000000	0.00000000	0.00000000	0.00000000	0.00000000	0.00000000	0.00000000	0.00000000	0.00000000	0.00000000	0.00000000	0.00000000	0.00000000	0.00000000	0.00000000	0.00000000	0.00000000	0.00051051	0.00066976	0.00048641	0.00057005	0.00000000	0.00000000	0.00000000	0.00080934	0.00058894	0.00051959
P13929	Beta-enolase	0.00039638	0.00065621	0.00000000	0.00048838	0.00000000	0.00000000	0.00000000	0.00000000	0.00038129	0.00000000	0.00034719	0.00000000	0.00000000	0.00000000	0.00000000	0.00000000	0.00000000	0.00000000	0.00000000	0.00000000	0.00051286	0.00000000	0.00000000	0.00000000	0.00000000	0.00000000	0.00037447	0.00020327	0.00000000	0.00000000
P13929-1	Isoform 1 of Beta-enolase	0.00039638	0.00065621	0.00000000	0.00048838	0.00000000	0.00000000	0.00000000	0.00000000	0.00038129	0.00000000	0.00034719	0.00000000	0.00000000	0.00000000	0.00000000	0.00000000	0.00000000	0.00000000	0.00000000	0.00000000	0.00051286	0.00000000	0.00000000	0.00000000	0.00000000	0.00000000	0.00037447	0.00020327	0.00000000	0.00000000
P13987	CD59 glycoprotein	0.00044799	0.00029666	0.00030743	0.00000000	0.00061710	0.00045868	0.00000000	0.00062602	0.00016160	0.00000000	0.00000000	0.00035405	0.00062813	0.00087403	0.00068645	0.00034632	0.00000000	0.00029406	0.00043573	0.00000000	0.00028982	0.00024443	0.00041421	0.00026478	0.00000000	0.00000000	0.00000000	0.00013784	0.00000000	0.00000000
P13987-1	Isoform 1 of CD59 glycoprotein	0.00044799	0.00029666	0.00030743	0.00000000	0.00061710	0.00045868	0.00000000	0.00062602	0.00016160	0.00000000	0.00000000	0.00035405	0.00062813	0.00087403	0.00068645	0.00034632	0.00000000	0.00029406	0.00043573	0.00000000	0.00028982	0.00024443	0.00041421	0.00026478	0.00000000	0.00000000	0.00000000	0.00013784	0.00000000	0.00000000
P14174	Macrophage migration inhibitory factor	0.00000000	0.00000000	0.00000000	0.00000000	0.00000000	0.00000000	0.00000000	0.00000000	0.00000000	0.00000000	0.00026206	0.00078816	0.00087392	0.00000000	0.00000000	0.00038547	0.00000000	0.00065461	0.00048499	0.00000000	0.00016129	0.00027206	0.00061470	0.00058943	0.00000000	0.00000000	0.00000000	0.00015342	0.00018607	0.00049248
P14314	Glucosidase 2 subunit beta	0.00003620	0.00000000	0.00003726	0.00000000	0.00000000	0.00000000	0.00000000	0.00000000	0.00000000	0.00000000	0.00022831	0.00017166	0.00022841	0.00012713	0.00016641	0.00000000	0.00004272	0.00003564	0.00000000	0.00000000	0.00000000	0.00011851	0.00000000	0.00009628	0.00000000	0.00000000	0.00000000	0.00000000	0.00000000	0.00000000
P14314-1	Isoform 1 of Glucosidase 2 subunit beta	0.00003620	0.00000000	0.00003726	0.00000000	0.00000000	0.00000000	0.00000000	0.00000000	0.00000000	0.00000000	0.00022831	0.00017166	0.00022841	0.00012713	0.00016641	0.00000000	0.00004272	0.00003564	0.00000000	0.00000000	0.00000000	0.00011851	0.00000000	0.00009628	0.00000000	0.00000000	0.00000000	0.00000000	0.00000000	0.00000000
P14324	Farnesyl pyrophosphate synthase	0.00000000	0.00000000	0.00000000	0.00000000	0.00000000	0.00000000	0.00000000	0.00000000	0.00000000	0.00000000	0.00000000	0.00000000	0.00004797	0.00016020	0.00005243	0.00000000	0.00000000	0.00000000	0.00000000	0.00006498	0.00000000	0.00000000	0.00000000	0.00004044	0.00000000	0.00000000	0.00000000	0.00004211	0.00000000	0.00000000
P14324-1	Isoform 1 of Farnesyl pyrophosphate synthase	0.00000000	0.00000000	0.00000000	0.00000000	0.00000000	0.00000000	0.00000000	0.00000000	0.00000000	0.00000000	0.00000000	0.00000000	0.00004797	0.00016020	0.00005243	0.00000000	0.00000000	0.00000000	0.00000000	0.00006498	0.00000000	0.00000000	0.00000000	0.00004044	0.00000000	0.00000000	0.00000000	0.00004211	0.00000000	0.00000000
P14406	Cytochrome c oxidase subunit 7A2, mitochondrial	0.00023029	0.00022875	0.00094823	0.00085124	0.00000000	0.00000000	0.00000000	0.00000000	0.00049843	0.00047944	0.00000000	0.00000000	0.00000000	0.00000000	0.00000000	0.00000000	0.00000000	0.00000000	0.00000000	0.00000000	0.00044695	0.00056543	0.00042585	0.00020417	0.00000000	0.00025776	0.00000000	0.00021257	0.00051562	0.00068235
P14543	Nidogen-1	0.00001533	0.00000000	0.00000000	0.00000000	0.00000000	0.00000000	0.00000000	0.00000000	0.00000000	0.00000000	0.00000000	0.00000000	0.00000000	0.00000000	0.00000000	0.00000000	0.00000000	0.00000000	0.00000000	0.00000000	0.00000000	0.00000000	0.00000000	0.00000000	0.00000000	0.00000000	0.00000000	0.00000000	0.00000000	0.00000000
P14543-1	Isoform 1 of Nidogen-1	0.00001533	0.00000000	0.00000000	0.00000000	0.00000000	0.00000000	0.00000000	0.00000000	0.00000000	0.00000000	0.00000000	0.00000000	0.00000000	0.00000000	0.00000000	0.00000000	0.00000000	0.00000000	0.00000000	0.00000000	0.00000000	0.00000000	0.00000000	0.00000000	0.00000000	0.00000000	0.00000000	0.00000000	0.00000000	0.00000000
P14550	Aldo-keto reductase family 1 member A1	0.00000000	0.00000000	0.00012108	0.00010870	0.00000000	0.00000000	0.00000000	0.00006164	0.00000000	0.00000000	0.00009273	0.00013944	0.00000000	0.00006885	0.00006759	0.00000000	0.00000000	0.00000000	0.00000000	0.00016754	0.00034243	0.00028881	0.00032627	0.00005214	0.00007772	0.00000000	0.00016669	0.00000000	0.00006584	0.00000000
P14555	Phospholipase A2, membrane associated	0.00000000	0.00000000	0.00000000	0.00000000	0.00000000	0.00000000	0.00000000	0.00000000	0.00000000	0.00000000	0.00000000	0.00000000	0.00000000	0.00000000	0.00000000	0.00000000	0.00000000	0.00000000	0.00000000	0.00000000	0.00000000	0.00000000	0.00000000	0.00000000	0.00017542	0.00014857	0.00000000	0.00000000	0.00000000	0.00000000
P14618	Pyruvate kinase PKM	0.00064794	0.00067936	0.00114868	0.00093139	0.00122723	0.00114253	0.00034237	0.00026408	0.00105177	0.00086182	0.00334849	0.00170693	0.00193052	0.00172765	0.00231661	0.00129398	0.00165654	0.00212655	0.00168056	0.00240978	0.00202600	0.00206225	0.00209677	0.00236160	0.00199800	0.00197418	0.00112223	0.00129586	0.00177312	0.00159986
P14618-1	Isoform M2 of Pyruvate kinase PKM	0.00064794	0.00067936	0.00114868	0.00093139	0.00122723	0.00114253	0.00034237	0.00026408	0.00105177	0.00086182	0.00334849	0.00170693	0.00193052	0.00172765	0.00231661	0.00129398	0.00165654	0.00212655	0.00168056	0.00240978	0.00202600	0.00206225	0.00209677	0.00236160	0.00199800	0.00197418	0.00112223	0.00129586	0.00177312	0.00159986
P14625	Endoplasmin	0.00014282	0.00014187	0.00012251	0.00002200	0.00017214	0.00014623	0.00000000	0.00000000	0.00020608	0.00014867	0.00000000	0.00000000	0.00000000	0.00000000	0.00000000	0.00000000	0.00000000	0.00000000	0.00000000	0.00000000	0.00013859	0.00019482	0.00017607	0.00014772	0.00018875	0.00015985	0.00015741	0.00008789	0.00007994	0.00010579
P14780	Matrix metalloproteinase-9	0.00113550	0.00112790	0.00072358	0.00062458	0.00128483	0.00127332	0.00051428	0.00045335	0.00026331	0.00016886	0.00166241	0.00105766	0.00090977	0.00094944	0.00068354	0.00097186	0.00098895	0.00173026	0.00157775	0.00150182	0.00020988	0.00019914	0.00034996	0.00026366	0.00014292	0.00018156	0.00000000	0.00000000	0.00063559	0.00052069
P14854	Cytochrome c oxidase subunit 6B1	0.00000000	0.00044154	0.00045757	0.00000000	0.00000000	0.00000000	0.00000000	0.00000000	0.00000000	0.00000000	0.00000000	0.00000000	0.00000000	0.00000000	0.00000000	0.00000000	0.00000000	0.00000000	0.00000000	0.00000000	0.00021568	0.00054571	0.00000000	0.00019705	0.00000000	0.00000000	0.00000000	0.00020516	0.00000000	0.00000000
P14923	Junction plakoglobin	0.00069273	0.00071358	0.00121488	0.00097207	0.00015904	0.00015761	0.00000000	0.00000000	0.00169366	0.00170925	0.00000000	0.00000000	0.00000000	0.00000000	0.00000000	0.00000000	0.00000000	0.00000000	0.00000000	0.00000000	0.00189218	0.00170085	0.00192147	0.00188795	0.00220393	0.00221116	0.00174518	0.00177621	0.00114890	0.00129234
P14927	Cytochrome b-c1 complex subunit 7	0.00000000	0.00000000	0.00000000	0.00000000	0.00000000	0.00000000	0.00000000	0.00000000	0.00018635	0.00017925	0.00000000	0.00000000	0.00000000	0.00000000	0.00000000	0.00000000	0.00000000	0.00000000	0.00000000	0.00000000	0.00016710	0.00028187	0.00015921	0.00015267	0.00000000	0.00000000	0.00000000	0.00000000	0.00019278	0.00000000
P14927-1	Isoform 1 of Cytochrome b-c1 complex subunit 7	0.00000000	0.00000000	0.00000000	0.00000000	0.00000000	0.00000000	0.00000000	0.00000000	0.00018635	0.00017925	0.00000000	0.00000000	0.00000000	0.00000000	0.00000000	0.00000000	0.00000000	0.00000000	0.00000000	0.00000000	0.00016710	0.00028187	0.00015921	0.00015267	0.00000000	0.00000000	0.00000000	0.00000000	0.00019278	0.00000000
P15104	Glutamine synthetase	0.00000000	0.00000000	0.00010550	0.00004735	0.00010588	0.00010493	0.00000000	0.00000000	0.00016637	0.00021337	0.00000000	0.00000000	0.00000000	0.00000000	0.00000000	0.00000000	0.00000000	0.00000000	0.00000000	0.00000000	0.00009946	0.00020970	0.00037904	0.00031802	0.00013544	0.00017207	0.00014524	0.00018921	0.00017210	0.00000000
P15121	Aldo-keto reductase family 1 member B1	0.00000000	0.00000000	0.00000000	0.00000000	0.00006249	0.00000000	0.00000000	0.00000000	0.00006546	0.00006296	0.00000000	0.00000000	0.00000000	0.00000000	0.00000000	0.00000000	0.00000000	0.00000000	0.00000000	0.00000000	0.00005870	0.00000000	0.00000000	0.00005363	0.00000000	0.00000000	0.00005714	0.00000000	0.00000000	0.00000000
P15144	Aminopeptidase N	0.00000000	0.00003927	0.00000000	0.00000000	0.00000000	0.00010119	0.00008057	0.00006215	0.00000000	0.00000000	0.00000000	0.00000000	0.00000000	0.00000000	0.00000000	0.00000000	0.00000000	0.00000000	0.00000000	0.00000000	0.00000000	0.00000000	0.00000000	0.00000000	0.00000000	0.00000000	0.00000000	0.00000000	0.00000000	0.00000000
P15153	Ras-related C3 botulinum toxin substrate 2	0.00000000	0.00000000	0.00000000	0.00009200	0.00000000	0.00040772	0.00000000	0.00000000	0.00021547	0.00000000	0.00141265	0.00177027	0.00146563	0.00058269	0.00034323	0.00069264	0.00070482	0.00196041	0.00116195	0.00042540	0.00048303	0.00016295	0.00018409	0.00008826	0.00000000	0.00000000	0.00000000	0.00000000	0.00066870	0.00000000
P15291	Beta-1,4-galactosyltransferase 1	0.00000000	0.00000000	0.00000000	0.00000000	0.00000000	0.00004917	0.00006525	0.00005033	0.00000000	0.00004999	0.00007572	0.00000000	0.00000000	0.00000000	0.00000000	0.00005569	0.00005667	0.00000000	0.00000000	0.00006841	0.00000000	0.00000000	0.00000000	0.00000000	0.00000000	0.00000000	0.00000000	0.00000000	0.00000000	0.00000000
P15291-1	Isoform Long of Beta-1,4-galactosyltransferase 1	0.00000000	0.00000000	0.00000000	0.00000000	0.00000000	0.00004917	0.00006525	0.00005033	0.00000000	0.00004999	0.00007572	0.00000000	0.00000000	0.00000000	0.00000000	0.00005569	0.00005667	0.00000000	0.00000000	0.00006841	0.00000000	0.00000000	0.00000000	0.00000000	0.00000000	0.00000000	0.00000000	0.00000000	0.00000000	0.00000000
P15309	Prostatic acid phosphatase	0.00000000	0.00000000	0.00000000	0.00000000	0.00000000	0.00000000	0.00000000	0.00000000	0.00000000	0.00000000	0.00000000	0.00000000	0.00000000	0.00000000	0.00005691	0.00000000	0.00000000	0.00000000	0.00000000	0.00000000	0.00000000	0.00000000	0.00000000	0.00000000	0.00000000	0.00000000	0.00000000	0.00000000	0.00000000	0.00000000
P15309-1	Isoform 1 of Prostatic acid phosphatase	0.00000000	0.00000000	0.00000000	0.00000000	0.00000000	0.00000000	0.00000000	0.00000000	0.00000000	0.00000000	0.00000000	0.00000000	0.00000000	0.00000000	0.00005691	0.00000000	0.00000000	0.00000000	0.00000000	0.00000000	0.00000000	0.00000000	0.00000000	0.00000000	0.00000000	0.00000000	0.00000000	0.00000000	0.00000000	0.00000000
P15311	Ezrin	0.00071760	0.00097199	0.00077225	0.00081383	0.00155013	0.00153624	0.00141821	0.00146996	0.00095306	0.00081488	0.00190281	0.00162406	0.00140632	0.00141277	0.00161187	0.00181553	0.00180897	0.00118829	0.00085659	0.00246236	0.00151932	0.00144157	0.00120633	0.00127240	0.00107766	0.00091270	0.00117098	0.00096348	0.00113199	0.00082150
P15328	Folate receptor alpha	0.00000000	0.00000000	0.00000000	0.00000000	0.00000000	0.00000000	0.00050527	0.00023384	0.00000000	0.00000000	0.00000000	0.00035268	0.00015642	0.00026119	0.00000000	0.00017249	0.00035104	0.00007323	0.00000000	0.00000000	0.00000000	0.00000000	0.00000000	0.00000000	0.00000000	0.00000000	0.00007026	0.00000000	0.00000000	0.00000000
P15374	Ubiquitin carboxyl-terminal hydrolase isozyme L3	0.00000000	0.00000000	0.00000000	0.00000000	0.00008586	0.00000000	0.00000000	0.00000000	0.00000000	0.00000000	0.00013103	0.00009852	0.00000000	0.00000000	0.00000000	0.00000000	0.00000000	0.00000000	0.00000000	0.00000000	0.00000000	0.00006802	0.00000000	0.00000000	0.00000000	0.00000000	0.00000000	0.00000000	0.00000000	0.00000000
P15515	Histatin-1	0.00000000	0.00000000	0.00103556	0.00061976	0.00000000	0.00000000	0.00000000	0.00000000	0.00000000	0.00000000	0.00687322	0.00000000	0.00211580	0.00000000	0.00000000	0.00583279	0.00633106	0.00000000	0.00000000	0.00000000	0.00162705	0.00137225	0.00124019	0.00208110	0.00398849	0.00337795	0.01172167	0.00804798	0.00000000	0.00000000
P15531	Nucleoside diphosphate kinase A	0.00050301	0.00024982	0.00000000	0.00000000	0.00000000	0.00000000	0.00000000	0.00000000	0.00000000	0.00026180	0.00000000	0.00000000	0.00066119	0.00058882	0.00101161	0.00043746	0.00000000	0.00000000	0.00000000	0.00107469	0.00000000	0.00030876	0.00000000	0.00055744	0.00000000	0.00000000	0.00000000	0.00000000	0.00000000	0.00000000
P15531-1	Isoform 1 of Nucleoside diphosphate kinase A	0.00050301	0.00024982	0.00000000	0.00000000	0.00000000	0.00000000	0.00000000	0.00000000	0.00000000	0.00026180	0.00000000	0.00000000	0.00066119	0.00058882	0.00101161	0.00043746	0.00000000	0.00000000	0.00000000	0.00107469	0.00000000	0.00030876	0.00000000	0.00055744	0.00000000	0.00000000	0.00000000	0.00000000	0.00000000	0.00000000
P15559	NAD(P)H dehydrogenase [quinone] 1	0.00000000	0.00000000	0.00000000	0.00000000	0.00000000	0.00000000	0.00009478	0.00014622	0.00037746	0.00014523	0.00000000	0.00000000	0.00000000	0.00000000	0.00000000	0.00000000	0.00000000	0.00000000	0.00000000	0.00000000	0.00020308	0.00017128	0.00006450	0.00000000	0.00000000	0.00000000	0.00006590	0.00006439	0.00000000	0.00000000
P15559-1	Isoform 1 of NAD(P)H dehydrogenase [quinone] 1	0.00000000	0.00000000	0.00000000	0.00000000	0.00000000	0.00000000	0.00009478	0.00014622	0.00037746	0.00014523	0.00000000	0.00000000	0.00000000	0.00000000	0.00000000	0.00000000	0.00000000	0.00000000	0.00000000	0.00000000	0.00020308	0.00017128	0.00006450	0.00000000	0.00000000	0.00000000	0.00006590	0.00006439	0.00000000	0.00000000
P15586	N-acetylglucosamine-6-sulfatase	0.00000000	0.00000000	0.00000000	0.00000000	0.00000000	0.00000000	0.00000000	0.00000000	0.00000000	0.00000000	0.00000000	0.00000000	0.00000000	0.00000000	0.00000000	0.00000000	0.00000000	0.00003409	0.00000000	0.00009864	0.00000000	0.00000000	0.00000000	0.00000000	0.00000000	0.00000000	0.00000000	0.00000000	0.00000000	0.00000000
P15586-1	Isoform 1 of N-acetylglucosamine-6-sulfatase	0.00000000	0.00000000	0.00000000	0.00000000	0.00000000	0.00000000	0.00000000	0.00000000	0.00000000	0.00000000	0.00000000	0.00000000	0.00000000	0.00000000	0.00000000	0.00000000	0.00000000	0.00003409	0.00000000	0.00009864	0.00000000	0.00000000	0.00000000	0.00000000	0.00000000	0.00000000	0.00000000	0.00000000	0.00000000	0.00000000
P15814	Immunoglobulin lambda-like polypeptide 1	0.00035895	0.00026741	0.00027712	0.00033170	0.00037084	0.00055128	0.00085351	0.00103454	0.00029134	0.00009341	0.00014149	0.00021276	0.00009437	0.00010505	0.00010313	0.00000000	0.00000000	0.00017671	0.00017457	0.00012782	0.00043541	0.00036722	0.00008297	0.00015912	0.00011859	0.00020088	0.00016956	0.00016567	0.00000000	0.00000000
P15814-1	Isoform 1 of Immunoglobulin lambda-like polypeptide 1	0.00035895	0.00026741	0.00027712	0.00033170	0.00037084	0.00055128	0.00085351	0.00103454	0.00029134	0.00009341	0.00014149	0.00021276	0.00009437	0.00010505	0.00010313	0.00000000	0.00000000	0.00017671	0.00017457	0.00012782	0.00043541	0.00036722	0.00008297	0.00015912	0.00011859	0.00020088	0.00016956	0.00016567	0.00000000	0.00000000
P15880	40S ribosomal protein S2	0.00006524	0.00000000	0.00020146	0.00018085	0.00006740	0.00006679	0.00000000	0.00000000	0.00021179	0.00033954	0.00000000	0.00000000	0.00000000	0.00000000	0.00000000	0.00000000	0.00000000	0.00000000	0.00000000	0.00000000	0.00018992	0.00048052	0.00042222	0.00040486	0.00025864	0.00021905	0.00030815	0.00024087	0.00000000	0.00000000
P15924	Desmoplakin	0.00057922	0.00047615	0.00067847	0.00062138	0.00013756	0.00015678	0.00000000	0.00000000	0.00112394	0.00110884	0.00000000	0.00000000	0.00000000	0.00000000	0.00000000	0.00000000	0.00000786	0.00000000	0.00000000	0.00000000	0.00149886	0.00131317	0.00138501	0.00131626	0.00194446	0.00187036	0.00134599	0.00125368	0.00121488	0.00102578
P15924-1	Isoform DPI of Desmoplakin	0.00057922	0.00047615	0.00067847	0.00062138	0.00013756	0.00015678	0.00000000	0.00000000	0.00112394	0.00110884	0.00000000	0.00000000	0.00000000	0.00000000	0.00000000	0.00000000	0.00000786	0.00000000	0.00000000	0.00000000	0.00149886	0.00131317	0.00138501	0.00131626	0.00194446	0.00187036	0.00134599	0.00125368	0.00121488	0.00102578
P15941	Mucin-1	0.00000000	0.00000000	0.00000000	0.00000000	0.00000000	0.00003119	0.00006208	0.00007981	0.00000000	0.00000000	0.00000000	0.00000000	0.00000000	0.00003566	0.00005251	0.00000000	0.00000000	0.00000000	0.00000000	0.00000000	0.00001478	0.00001247	0.00000000	0.00000000	0.00000000	0.00000000	0.00000000	0.00000000	0.00000000	0.00000000
P15941-1	Isoform 1 of Mucin-1	0.00000000	0.00000000	0.00000000	0.00000000	0.00000000	0.00003119	0.00006208	0.00007981	0.00000000	0.00000000	0.00000000	0.00000000	0.00000000	0.00003566	0.00005251	0.00000000	0.00000000	0.00000000	0.00000000	0.00000000	0.00001478	0.00001247	0.00000000	0.00000000	0.00000000	0.00000000	0.00000000	0.00000000	0.00000000	0.00000000
P16050	Arachidonate 15-lipoxygenase	0.00000000	0.00000000	0.00000000	0.00000000	0.00017898	0.00014781	0.00000000	0.00000000	0.00000000	0.00000000	0.00000000	0.00000000	0.00000000	0.00000000	0.00000000	0.00000000	0.00000000	0.00000000	0.00000000	0.00000000	0.00000000	0.00000000	0.00000000	0.00000000	0.00000000	0.00000000	0.00000000	0.00000000	0.00000000	0.00000000
P16050-1	Isoform 1 of Arachidonate 15-lipoxygenase	0.00000000	0.00000000	0.00000000	0.00000000	0.00017898	0.00014781	0.00000000	0.00000000	0.00000000	0.00000000	0.00000000	0.00000000	0.00000000	0.00000000	0.00000000	0.00000000	0.00000000	0.00000000	0.00000000	0.00000000	0.00000000	0.00000000	0.00000000	0.00000000	0.00000000	0.00000000	0.00000000	0.00000000	0.00000000	0.00000000
P16070	CD44 antigen	0.00000000	0.00000000	0.00000000	0.00000000	0.00002661	0.00002638	0.00000000	0.00000000	0.00000000	0.00000000	0.00000000	0.00000000	0.00000000	0.00006031	0.00000000	0.00000000	0.00000000	0.00000000	0.00002506	0.00003669	0.00000000	0.00002108	0.00000000	0.00000000	0.00000000	0.00000000	0.00000000	0.00000000	0.00000000	0.00000000
P16070-1	Isoform 1 of CD44 antigen	0.00000000	0.00000000	0.00000000	0.00000000	0.00002661	0.00002638	0.00000000	0.00000000	0.00000000	0.00000000	0.00000000	0.00000000	0.00000000	0.00006031	0.00000000	0.00000000	0.00000000	0.00000000	0.00002506	0.00003669	0.00000000	0.00002108	0.00000000	0.00000000	0.00000000	0.00000000	0.00000000	0.00000000	0.00000000	0.00000000
P16083	Ribosyldihydronicotinamide dehydrogenase [quinone]	0.00000000	0.00000000	0.00008518	0.00000000	0.00008549	0.00000000	0.00000000	0.00000000	0.00000000	0.00000000	0.00000000	0.00000000	0.00000000	0.00000000	0.00000000	0.00000000	0.00000000	0.00000000	0.00000000	0.00000000	0.00000000	0.00000000	0.00000000	0.00000000	0.00000000	0.00000000	0.00000000	0.00000000	0.00000000	0.00000000
P16104	Histone H2AX	0.00000000	0.00000000	0.00000000	0.00000000	0.00000000	0.00000000	0.00000000	0.00000000	0.00000000	0.00000000	0.00000000	0.00000000	0.00000000	0.00000000	0.00000000	0.00000000	0.00000000	0.00000000	0.00000000	0.00000000	0.00000000	0.00207853	0.00000000	0.00000000	0.00000000	0.00000000	0.00000000	0.00000000	0.00000000	0.00000000
P16152	Carbonyl reductase [NADPH] 1	0.00020701	0.00020563	0.00000000	0.00000000	0.00014258	0.00000000	0.00000000	0.00000000	0.00029870	0.00028732	0.00000000	0.00000000	0.00000000	0.00000000	0.00000000	0.00008002	0.00000000	0.00000000	0.00000000	0.00000000	0.00046873	0.00050828	0.00057420	0.00067295	0.00072954	0.00038617	0.00052152	0.00038217	0.00000000	0.00000000
P16152-1	Isoform 1 of Carbonyl reductase [NADPH] 1	0.00020701	0.00020563	0.00000000	0.00000000	0.00014258	0.00000000	0.00000000	0.00000000	0.00029870	0.00028732	0.00000000	0.00000000	0.00000000	0.00000000	0.00000000	0.00008002	0.00000000	0.00000000	0.00000000	0.00000000	0.00046873	0.00050828	0.00057420	0.00067295	0.00072954	0.00038617	0.00052152	0.00038217	0.00000000	0.00000000
P16278	Beta-galactosidase	0.00000000	0.00000000	0.00000000	0.00000000	0.00000000	0.00000000	0.00000000	0.00000000	0.00000000	0.00000000	0.00000000	0.00000000	0.00000000	0.00000000	0.00000000	0.00000000	0.00000000	0.00000000	0.00002746	0.00000000	0.00000000	0.00000000	0.00000000	0.00000000	0.00000000	0.00000000	0.00000000	0.00000000	0.00000000	0.00000000
P16278-1	Isoform 1 of Beta-galactosidase	0.00000000	0.00000000	0.00000000	0.00000000	0.00000000	0.00000000	0.00000000	0.00000000	0.00000000	0.00000000	0.00000000	0.00000000	0.00000000	0.00000000	0.00000000	0.00000000	0.00000000	0.00000000	0.00002746	0.00000000	0.00000000	0.00000000	0.00000000	0.00000000	0.00000000	0.00000000	0.00000000	0.00000000	0.00000000	0.00000000
P16401	Histone H1.5	0.00000000	0.00000000	0.00000000	0.00007816	0.00034951	0.00034638	0.00000000	0.00000000	0.00009153	0.00000000	0.00000000	0.00000000	0.00000000	0.00000000	0.00000000	0.00000000	0.00000000	0.00000000	0.00000000	0.00000000	0.00057451	0.00027688	0.00039099	0.00059986	0.00089418	0.00056797	0.00023970	0.00007807	0.00009468	0.00012530
P16402	Histone H1.3	0.00000000	0.00000000	0.00000000	0.00000000	0.00008935	0.00008855	0.00000000	0.00000000	0.00000000	0.00000000	0.00000000	0.00000000	0.00000000	0.00000000	0.00000000	0.00000000	0.00000000	0.00000000	0.00000000	0.00000000	0.00033572	0.00021236	0.00039984	0.00053675	0.00034290	0.00019361	0.00008171	0.00007984	0.00000000	0.00000000
P16435	NADPH--cytochrome P450 reductase	0.00000000	0.00000000	0.00000000	0.00000000	0.00000000	0.00000000	0.00000000	0.00000000	0.00003055	0.00000000	0.00000000	0.00000000	0.00000000	0.00000000	0.00000000	0.00000000	0.00000000	0.00000000	0.00000000	0.00000000	0.00002740	0.00004621	0.00005221	0.00002503	0.00000000	0.00000000	0.00000000	0.00002606	0.00000000	0.00000000
P16615	Sarcoplasmic/endoplasmic reticulum calcium ATPase 2	0.00000000	0.00000000	0.00000000	0.00000000	0.00001895	0.00000000	0.00000000	0.00000000	0.00000000	0.00001909	0.00000000	0.00000000	0.00000000	0.00000000	0.00000000	0.00000000	0.00000000	0.00000000	0.00000000	0.00000000	0.00003560	0.00009008	0.00010176	0.00008132	0.00000000	0.00004106	0.00003466	0.00003387	0.00000000	0.00000000
P16615-1	Isoform 1 of Sarcoplasmic/endoplasmic reticulum calcium ATPase 2	0.00000000	0.00000000	0.00000000	0.00000000	0.00001895	0.00000000	0.00000000	0.00000000	0.00000000	0.00001909	0.00000000	0.00000000	0.00000000	0.00000000	0.00000000	0.00000000	0.00000000	0.00000000	0.00000000	0.00000000	0.00003560	0.00009008	0.00010176	0.00008132	0.00000000	0.00004106	0.00003466	0.00003387	0.00000000	0.00000000
P16870	Carboxypeptidase E	0.00000000	0.00000000	0.00012401	0.00007422	0.00000000	0.00000000	0.00010912	0.00008417	0.00004346	0.00000000	0.00031656	0.00061885	0.00038004	0.00047007	0.00036918	0.00060534	0.00066336	0.00011861	0.00019529	0.00017159	0.00000000	0.00000000	0.00000000	0.00000000	0.00000000	0.00000000	0.00000000	0.00000000	0.00000000	0.00000000
P16870-1	Isoform 1 of Carboxypeptidase E	0.00000000	0.00000000	0.00012401	0.00007422	0.00000000	0.00000000	0.00010912	0.00008417	0.00004346	0.00000000	0.00031656	0.00061885	0.00038004	0.00047007	0.00036918	0.00060534	0.00066336	0.00011861	0.00019529	0.00017159	0.00000000	0.00000000	0.00000000	0.00000000	0.00000000	0.00000000	0.00000000	0.00000000	0.00000000	0.00000000
P16930	Fumarylacetoacetase	0.00000000	0.00013594	0.00000000	0.00000000	0.00000000	0.00000000	0.00000000	0.00000000	0.00000000	0.00000000	0.00007192	0.00000000	0.00000000	0.00005340	0.00005243	0.00000000	0.00000000	0.00013475	0.00013311	0.00006498	0.00000000	0.00000000	0.00000000	0.00000000	0.00000000	0.00000000	0.00000000	0.00000000	0.00000000	0.00000000
P16930-1	Isoform 1 of Fumarylacetoacetase	0.00000000	0.00013594	0.00000000	0.00000000	0.00000000	0.00000000	0.00000000	0.00000000	0.00000000	0.00000000	0.00007192	0.00000000	0.00000000	0.00005340	0.00005243	0.00000000	0.00000000	0.00013475	0.00013311	0.00006498	0.00000000	0.00000000	0.00000000	0.00000000	0.00000000	0.00000000	0.00000000	0.00000000	0.00000000	0.00000000
P16949	Stathmin	0.00000000	0.00000000	0.00000000	0.00000000	0.00000000	0.00000000	0.00000000	0.00000000	0.00000000	0.00000000	0.00060677	0.00015208	0.00040470	0.00000000	0.00000000	0.00000000	0.00000000	0.00025262	0.00000000	0.00000000	0.00000000	0.00000000	0.00000000	0.00000000	0.00000000	0.00000000	0.00000000	0.00000000	0.00000000	0.00000000
P16949-1	Isoform 1 of Stathmin	0.00000000	0.00000000	0.00000000	0.00000000	0.00000000	0.00000000	0.00000000	0.00000000	0.00000000	0.00000000	0.00060677	0.00015208	0.00040470	0.00000000	0.00000000	0.00000000	0.00000000	0.00025262	0.00000000	0.00000000	0.00000000	0.00000000	0.00000000	0.00000000	0.00000000	0.00000000	0.00000000	0.00000000	0.00000000	0.00000000
P17050	Alpha-N-acetylgalactosaminidase	0.00004651	0.00004620	0.00000000	0.00000000	0.00000000	0.00000000	0.00000000	0.00000000	0.00000000	0.00000000	0.00000000	0.00000000	0.00000000	0.00005444	0.00000000	0.00000000	0.00000000	0.00000000	0.00000000	0.00000000	0.00000000	0.00000000	0.00000000	0.00004123	0.00000000	0.00000000	0.00000000	0.00000000	0.00000000	0.00000000
P17066	Heat shock 70 kDa protein 6	0.00000000	0.00050197	0.00033660	0.00049446	0.00000000	0.00000000	0.00000000	0.00000000	0.00061122	0.00049510	0.00000000	0.00000000	0.00000000	0.00000000	0.00000000	0.00000000	0.00000000	0.00000000	0.00000000	0.00000000	0.00000000	0.00060823	0.00054970	0.00000000	0.00000000	0.00049908	0.00047742	0.00065855	0.00000000	0.00000000
P17174	Aspartate aminotransferase, cytoplasmic	0.00000000	0.00000000	0.00000000	0.00000000	0.00000000	0.00000000	0.00000000	0.00004850	0.00000000	0.00004818	0.00000000	0.00010973	0.00000000	0.00048759	0.00058506	0.00026834	0.00021844	0.00000000	0.00000000	0.00039553	0.00013473	0.00003788	0.00025675	0.00016413	0.00000000	0.00000000	0.00004372	0.00000000	0.00005181	0.00000000
P17174-1	Isoform 1 of Aspartate aminotransferase, cytoplasmic	0.00000000	0.00000000	0.00000000	0.00000000	0.00000000	0.00000000	0.00000000	0.00004850	0.00000000	0.00004818	0.00000000	0.00010973	0.00000000	0.00048759	0.00058506	0.00026834	0.00021844	0.00000000	0.00000000	0.00039553	0.00013473	0.00003788	0.00025675	0.00016413	0.00000000	0.00000000	0.00004372	0.00000000	0.00005181	0.00000000
P17213	Bactericidal permeability-increasing protein	0.00074573	0.00066277	0.00020201	0.00014508	0.00093262	0.00100464	0.00005333	0.00000000	0.00046721	0.00044941	0.00000000	0.00000000	0.00008255	0.00018378	0.00013532	0.00009103	0.00009263	0.00003864	0.00011452	0.00022362	0.00003809	0.00006425	0.00021773	0.00034797	0.00005187	0.00013179	0.00000000	0.00000000	0.00101060	0.00104664
P17655	Calpain-2 catalytic subunit	0.00002731	0.00000000	0.00000000	0.00002523	0.00002821	0.00002796	0.00000000	0.00000000	0.00002955	0.00011370	0.00000000	0.00000000	0.00000000	0.00000000	0.00003138	0.00000000	0.00000000	0.00000000	0.00000000	0.00000000	0.00013249	0.00015644	0.00020197	0.00012104	0.00007217	0.00009169	0.00007739	0.00005041	0.00015285	0.00008091
P17655-1	Isoform 1 of Calpain-2 catalytic subunit	0.00002731	0.00000000	0.00000000	0.00002523	0.00002821	0.00002796	0.00000000	0.00000000	0.00002955	0.00011370	0.00000000	0.00000000	0.00000000	0.00000000	0.00003138	0.00000000	0.00000000	0.00000000	0.00000000	0.00000000	0.00013249	0.00015644	0.00020197	0.00012104	0.00007217	0.00009169	0.00007739	0.00005041	0.00015285	0.00008091
P17661	Desmin	0.00000000	0.00000000	0.00000000	0.00018791	0.00000000	0.00000000	0.00000000	0.00000000	0.00000000	0.00000000	0.00000000	0.00000000	0.00000000	0.00000000	0.00000000	0.00000000	0.00000000	0.00000000	0.00000000	0.00000000	0.00000000	0.00000000	0.00000000	0.00000000	0.00000000	0.00000000	0.00000000	0.00000000	0.00000000	0.00000000
P17858	ATP-dependent 6-phosphofructokinase, liver type	0.00000000	0.00000000	0.00002523	0.00002265	0.00002532	0.00002509	0.00000000	0.00000000	0.00000000	0.00000000	0.00011591	0.00000000	0.00000000	0.00000000	0.00000000	0.00000000	0.00000000	0.00002413	0.00004767	0.00013962	0.00004756	0.00008022	0.00004531	0.00008690	0.00000000	0.00005486	0.00000000	0.00002262	0.00005487	0.00000000
P17858-1	Isoform 1 of ATP-dependent 6-phosphofructokinase, liver type	0.00000000	0.00000000	0.00002523	0.00002265	0.00002532	0.00002509	0.00000000	0.00000000	0.00000000	0.00000000	0.00011591	0.00000000	0.00000000	0.00000000	0.00000000	0.00000000	0.00000000	0.00002413	0.00004767	0.00013962	0.00004756	0.00008022	0.00004531	0.00008690	0.00000000	0.00005486	0.00000000	0.00002262	0.00005487	0.00000000
P17900	Ganglioside GM2 activator	0.00029711	0.00039350	0.00010195	0.00000000	0.00020464	0.00030420	0.00067282	0.00031139	0.00000000	0.00030928	0.00046844	0.00023481	0.00010415	0.00057967	0.00056908	0.00034453	0.00058431	0.00009751	0.00009633	0.00028213	0.00019221	0.00048633	0.00018314	0.00000000	0.00000000	0.00022170	0.00009356	0.00018284	0.00011087	0.00029345
P17931	Galectin-3	0.00000000	0.00000000	0.00000000	0.00000000	0.00031596	0.00023484	0.00000000	0.00000000	0.00000000	0.00000000	0.00012055	0.00045319	0.00032160	0.00080551	0.00070293	0.00035463	0.00009022	0.00000000	0.00007436	0.00000000	0.00059355	0.00031287	0.00028276	0.00027114	0.00040417	0.00017115	0.00014446	0.00035287	0.00017119	0.00011327
P17947	Transcription factor PU.1	0.00000000	0.00000000	0.00000000	0.00000000	0.00000000	0.00007248	0.00000000	0.00000000	0.00000000	0.00000000	0.00000000	0.00000000	0.00000000	0.00000000	0.00000000	0.00000000	0.00000000	0.00000000	0.00000000	0.00000000	0.00000000	0.00000000	0.00000000	0.00000000	0.00000000	0.00000000	0.00000000	0.00000000	0.00000000	0.00000000
P17947-1	Isoform 1 of Transcription factor PU.1	0.00000000	0.00000000	0.00000000	0.00000000	0.00000000	0.00007248	0.00000000	0.00000000	0.00000000	0.00000000	0.00000000	0.00000000	0.00000000	0.00000000	0.00000000	0.00000000	0.00000000	0.00000000	0.00000000	0.00000000	0.00000000	0.00000000	0.00000000	0.00000000	0.00000000	0.00000000	0.00000000	0.00000000	0.00000000	0.00000000
P17980	26S proteasome regulatory subunit 6A	0.00000000	0.00000000	0.00000000	0.00000000	0.00000000	0.00000000	0.00000000	0.00000000	0.00004712	0.00004532	0.00000000	0.00000000	0.00000000	0.00000000	0.00000000	0.00000000	0.00000000	0.00000000	0.00000000	0.00000000	0.00008450	0.00007127	0.00004026	0.00003860	0.00000000	0.00000000	0.00000000	0.00000000	0.00009749	0.00000000
P17987	T-complex protein 1 subunit alpha	0.00000000	0.00000000	0.00007078	0.00000000	0.00000000	0.00000000	0.00000000	0.00000000	0.00007441	0.00003579	0.00000000	0.00000000	0.00000000	0.00000000	0.00000000	0.00000000	0.00000000	0.00000000	0.00000000	0.00000000	0.00006672	0.00016882	0.00019071	0.00009144	0.00000000	0.00003848	0.00012991	0.00006347	0.00007697	0.00000000
P18054	Arachidonate 12-lipoxygenase, 12S-type	0.00002883	0.00000000	0.00000000	0.00002664	0.00000000	0.00000000	0.00000000	0.00000000	0.00003120	0.00000000	0.00000000	0.00000000	0.00000000	0.00000000	0.00000000	0.00000000	0.00000000	0.00000000	0.00000000	0.00000000	0.00005595	0.00002360	0.00000000	0.00000000	0.00003810	0.00009680	0.00008171	0.00005322	0.00009683	0.00004271
P18065	Insulin-like growth factor-binding protein 2	0.00000000	0.00000000	0.00000000	0.00000000	0.00012152	0.00000000	0.00000000	0.00006164	0.00000000	0.00000000	0.00000000	0.00000000	0.00000000	0.00000000	0.00000000	0.00000000	0.00000000	0.00000000	0.00000000	0.00000000	0.00000000	0.00000000	0.00000000	0.00000000	0.00000000	0.00000000	0.00000000	0.00000000	0.00000000	0.00000000
P18077	60S ribosomal protein L35a	0.00000000	0.00000000	0.00000000	0.00016057	0.00000000	0.00000000	0.00000000	0.00000000	0.00000000	0.00018088	0.00000000	0.00000000	0.00000000	0.00000000	0.00000000	0.00000000	0.00000000	0.00000000	0.00000000	0.00000000	0.00000000	0.00042665	0.00064265	0.00046217	0.00000000	0.00000000	0.00016416	0.00016040	0.00000000	0.00000000
P18084	Integrin beta-5	0.00000000	0.00000000	0.00000000	0.00000000	0.00000000	0.00000000	0.00000000	0.00000000	0.00000000	0.00000000	0.00000000	0.00000000	0.00002516	0.00000000	0.00000000	0.00000000	0.00000000	0.00000000	0.00000000	0.00000000	0.00000000	0.00001958	0.00000000	0.00000000	0.00000000	0.00000000	0.00000000	0.00000000	0.00005356	0.00007088
P18085	ADP-ribosylation factor 4	0.00042476	0.00031644	0.00065586	0.00049065	0.00054854	0.00032617	0.00000000	0.00000000	0.00126407	0.00132645	0.00000000	0.00000000	0.00000000	0.00000000	0.00000000	0.00000000	0.00000000	0.00000000	0.00000000	0.00000000	0.00082437	0.00095600	0.00078546	0.00094145	0.00070168	0.00059427	0.00070224	0.00058812	0.00047552	0.00000000
P18124	60S ribosomal protein L7	0.00007707	0.00000000	0.00047603	0.00014245	0.00015925	0.00007891	0.00000000	0.00000000	0.00058385	0.00024069	0.00000000	0.00000000	0.00000000	0.00000000	0.00000000	0.00000000	0.00000000	0.00000000	0.00000000	0.00000000	0.00089750	0.00056771	0.00057009	0.00061498	0.00010186	0.00043132	0.00029125	0.00028457	0.00034513	0.00011418
P18206	Vinculin	0.00011799	0.00023440	0.00001735	0.00003115	0.00012190	0.00010355	0.00002290	0.00008833	0.00001824	0.00001755	0.00061123	0.00033969	0.00038995	0.00003946	0.00009685	0.00011727	0.00009945	0.00013277	0.00019673	0.00031211	0.00000000	0.00005518	0.00004675	0.00007472	0.00000000	0.00001887	0.00003185	0.00000000	0.00003774	0.00000000
P18206-1	Isoform 2 of Vinculin	0.00011799	0.00023440	0.00001735	0.00003115	0.00012190	0.00010355	0.00002290	0.00008833	0.00001824	0.00001755	0.00061123	0.00033969	0.00038995	0.00003946	0.00009685	0.00011727	0.00009945	0.00013277	0.00019673	0.00031211	0.00000000	0.00005518	0.00004675	0.00007472	0.00000000	0.00001887	0.00003185	0.00000000	0.00003774	0.00000000
P18428	Lipopolysaccharide-binding protein	0.00000000	0.00000000	0.00000000	0.00000000	0.00000000	0.00000000	0.00000000	0.00000000	0.00000000	0.00000000	0.00018796	0.00000000	0.00000000	0.00000000	0.00000000	0.00000000	0.00000000	0.00000000	0.00000000	0.00000000	0.00000000	0.00000000	0.00000000	0.00000000	0.00000000	0.00000000	0.00000000	0.00000000	0.00000000	0.00000000
P18510	Interleukin-1 receptor antagonist protein	0.00032397	0.00064360	0.00122278	0.00139709	0.00022313	0.00055283	0.00176074	0.00101860	0.00140236	0.00089929	0.00119184	0.00179228	0.00170340	0.00265468	0.00273029	0.00225403	0.00229367	0.00095695	0.00084028	0.00353776	0.00209586	0.00185603	0.00139785	0.00210629	0.00114172	0.00205476	0.00163234	0.00129586	0.00181342	0.00223980
P18510-1	Isoform 1 of Interleukin-1 receptor antagonist protein	0.00032397	0.00064360	0.00122278	0.00139709	0.00022313	0.00055283	0.00176074	0.00101860	0.00140236	0.00089929	0.00119184	0.00179228	0.00170340	0.00265468	0.00273029	0.00225403	0.00229367	0.00095695	0.00084028	0.00353776	0.00209586	0.00185603	0.00139785	0.00210629	0.00114172	0.00205476	0.00163234	0.00129586	0.00181342	0.00223980
P18621	60S ribosomal protein L17	0.00000000	0.00000000	0.00000000	0.00000000	0.00000000	0.00000000	0.00000000	0.00000000	0.00011242	0.00000000	0.00000000	0.00000000	0.00000000	0.00000000	0.00000000	0.00000000	0.00000000	0.00000000	0.00000000	0.00000000	0.00000000	0.00008502	0.00009605	0.00000000	0.00000000	0.00000000	0.00019628	0.00000000	0.00000000	0.00000000
P18621-1	Isoform 1 of 60S ribosomal protein L17	0.00000000	0.00000000	0.00000000	0.00000000	0.00000000	0.00000000	0.00000000	0.00000000	0.00011242	0.00000000	0.00000000	0.00000000	0.00000000	0.00000000	0.00000000	0.00000000	0.00000000	0.00000000	0.00000000	0.00000000	0.00000000	0.00008502	0.00009605	0.00000000	0.00000000	0.00000000	0.00019628	0.00000000	0.00000000	0.00000000
P18669	Phosphoglycerate mutase 1	0.00060203	0.00029900	0.00054224	0.00041724	0.00139942	0.00100163	0.00040899	0.00039434	0.00114011	0.00117501	0.00403401	0.00240868	0.00221576	0.00149755	0.00155668	0.00148346	0.00159834	0.00214873	0.00234220	0.00267966	0.00131445	0.00098543	0.00118282	0.00120090	0.00049725	0.00092650	0.00092421	0.00055571	0.00160066	0.00211824
P19012	Keratin, type I cytoskeletal 15	0.00871881	0.00907678	0.00000000	0.00000000	0.00333452	0.00287547	0.00000000	0.00000000	0.00000000	0.00000000	0.00000000	0.00000000	0.00000000	0.00000000	0.00000000	0.00000000	0.00000000	0.00000000	0.00000000	0.00000000	0.00000000	0.00000000	0.00000000	0.00000000	0.01135612	0.01107217	0.00000000	0.00000000	0.01159076	0.01173686
P19012-1	Isoform 1 of Keratin, type I cytoskeletal 15	0.00871881	0.00907678	0.00000000	0.00000000	0.00333452	0.00287547	0.00000000	0.00000000	0.00000000	0.00000000	0.00000000	0.00000000	0.00000000	0.00000000	0.00000000	0.00000000	0.00000000	0.00000000	0.00000000	0.00000000	0.00000000	0.00000000	0.00000000	0.00000000	0.01135612	0.01107217	0.00000000	0.00000000	0.01159076	0.01173686
P19013	Keratin, type II cytoskeletal 4	0.01456839	0.01496859	0.02148115	0.02064018	0.00000000	0.00663340	0.00418259	0.00142554	0.02436474	0.02466602	0.00000000	0.00000000	0.00000000	0.00000000	0.00000000	0.00000000	0.00000000	0.00000000	0.00000000	0.00010197	0.02507854	0.03374813	0.02895817	0.03300361	0.00000000	0.00000000	0.03662267	0.03779836	0.02324163	0.02545393
P19021	Peptidyl-glycine alpha-amidating monooxygenase	0.00000000	0.00001951	0.00000000	0.00001815	0.00000000	0.00002011	0.00002669	0.00004118	0.00004252	0.00008180	0.00006195	0.00004658	0.00004132	0.00013798	0.00013546	0.00013668	0.00016226	0.00000000	0.00000000	0.00019587	0.00000000	0.00000000	0.00000000	0.00001742	0.00000000	0.00000000	0.00001856	0.00000000	0.00000000	0.00000000
P19021-1	Isoform 1 of Peptidyl-glycine alpha-amidating monooxygenase	0.00000000	0.00001951	0.00000000	0.00001815	0.00000000	0.00002011	0.00002669	0.00004118	0.00004252	0.00008180	0.00006195	0.00004658	0.00004132	0.00013798	0.00013546	0.00013668	0.00016226	0.00000000	0.00000000	0.00019587	0.00000000	0.00000000	0.00000000	0.00001742	0.00000000	0.00000000	0.00001856	0.00000000	0.00000000	0.00000000
P19338	Nucleolin	0.00000000	0.00000000	0.00000000	0.00000000	0.00000000	0.00000000	0.00000000	0.00000000	0.00002913	0.00000000	0.00000000	0.00000000	0.00000000	0.00000000	0.00000000	0.00000000	0.00000000	0.00000000	0.00000000	0.00000000	0.00000000	0.00000000	0.00002489	0.00000000	0.00000000	0.00000000	0.00000000	0.00000000	0.00000000	0.00000000
P19367	Hexokinase-1	0.00000000	0.00000000	0.00006437	0.00003852	0.00000000	0.00000000	0.00000000	0.00000000	0.00004511	0.00006509	0.00000000	0.00000000	0.00000000	0.00000000	0.00000000	0.00000000	0.00000000	0.00000000	0.00000000	0.00000000	0.00008091	0.00015354	0.00011563	0.00012936	0.00002755	0.00004666	0.00005908	0.00007696	0.00004667	0.00000000
P19367-1	Isoform 1 of Hexokinase-1	0.00000000	0.00000000	0.00006437	0.00003852	0.00000000	0.00000000	0.00000000	0.00000000	0.00004511	0.00006509	0.00000000	0.00000000	0.00000000	0.00000000	0.00000000	0.00000000	0.00000000	0.00000000	0.00000000	0.00000000	0.00008091	0.00015354	0.00011563	0.00012936	0.00002755	0.00004666	0.00005908	0.00007696	0.00004667	0.00000000
P19652	Alpha-1-acid glycoprotein 2	0.00152154	0.00122797	0.00097889	0.00105452	0.00196491	0.00184993	0.00129209	0.00109631	0.00185237	0.00138584	0.00074966	0.00124007	0.00150001	0.00100187	0.00174857	0.00000000	0.00000000	0.00243442	0.00212735	0.00054180	0.00000000	0.00000000	0.00000000	0.00000000	0.00000000	0.00000000	0.00000000	0.00000000	0.00000000	0.00000000
P19823	Inter-alpha-trypsin inhibitor heavy chain H2	0.00002021	0.00000000	0.00008320	0.00009336	0.00029224	0.00016550	0.00002745	0.00004235	0.00010933	0.00008413	0.00025485	0.00000000	0.00000000	0.00002365	0.00000000	0.00000000	0.00000000	0.00000000	0.00000000	0.00000000	0.00000000	0.00000000	0.00000000	0.00000000	0.00000000	0.00000000	0.00000000	0.00000000	0.00000000	0.00000000
P19827	Inter-alpha-trypsin inhibitor heavy chain H1	0.00008393	0.00002084	0.00004320	0.00003878	0.00026012	0.00032223	0.00008552	0.00006597	0.00009082	0.00013104	0.00023156	0.00000000	0.00000000	0.00002456	0.00002411	0.00004866	0.00002476	0.00008263	0.00010204	0.00011954	0.00000000	0.00000000	0.00000000	0.00000000	0.00000000	0.00000000	0.00000000	0.00000000	0.00000000	0.00000000
P19827-1	Isoform 1 of Inter-alpha-trypsin inhibitor heavy chain H1	0.00008393	0.00002084	0.00004320	0.00003878	0.00026012	0.00032223	0.00008552	0.00006597	0.00009082	0.00013104	0.00023156	0.00000000	0.00000000	0.00002456	0.00002411	0.00004866	0.00002476	0.00008263	0.00010204	0.00011954	0.00000000	0.00000000	0.00000000	0.00000000	0.00000000	0.00000000	0.00000000	0.00000000	0.00000000	0.00000000
P19878	Neutrophil cytosol factor 2	0.00003634	0.00000000	0.00000000	0.00000000	0.00003754	0.00003721	0.00000000	0.00000000	0.00000000	0.00000000	0.00017188	0.00000000	0.00000000	0.00000000	0.00000000	0.00000000	0.00000000	0.00000000	0.00000000	0.00000000	0.00000000	0.00000000	0.00003360	0.00000000	0.00000000	0.00000000	0.00000000	0.00000000	0.00000000	0.00000000
P19878-1	Isoform 1 of Neutrophil cytosol factor 2	0.00003634	0.00000000	0.00000000	0.00000000	0.00003754	0.00003721	0.00000000	0.00000000	0.00000000	0.00000000	0.00017188	0.00000000	0.00000000	0.00000000	0.00000000	0.00000000	0.00000000	0.00000000	0.00000000	0.00000000	0.00000000	0.00000000	0.00003360	0.00000000	0.00000000	0.00000000	0.00000000	0.00000000	0.00000000	0.00000000
P19957	Elafin	0.00000000	0.00000000	0.00000000	0.00000000	0.00000000	0.00000000	0.00044395	0.00017122	0.00000000	0.00000000	0.00000000	0.00000000	0.00000000	0.00000000	0.00000000	0.00000000	0.00000000	0.00000000	0.00000000	0.00000000	0.00000000	0.00000000	0.00000000	0.00000000	0.00000000	0.00000000	0.00000000	0.00000000	0.00000000	0.00000000
P19961	Alpha-amylase 2B	0.00000000	0.00000000	0.00000000	0.00000000	0.00000000	0.00000000	0.00000000	0.00000000	0.00000000	0.00000000	0.00000000	0.04412168	0.04590383	0.06086393	0.06263227	0.06042131	0.06519146	0.04636853	0.04656898	0.05322535	0.00000000	0.00000000	0.00000000	0.00000000	0.00000000	0.00000000	0.00000000	0.00000000	0.00000000	0.00000000
P19961-1	Isoform 1 of Alpha-amylase 2B	0.00000000	0.00000000	0.00000000	0.00000000	0.00000000	0.00000000	0.00000000	0.00000000	0.00000000	0.00000000	0.00000000	0.04412168	0.04590383	0.06086393	0.06263227	0.06042131	0.06519146	0.04636853	0.04656898	0.05322535	0.00000000	0.00000000	0.00000000	0.00000000	0.00000000	0.00000000	0.00000000	0.00000000	0.00000000	0.00000000
P19971	Thymidine phosphorylase	0.00000000	0.00000000	0.00000000	0.00000000	0.00000000	0.00000000	0.00000000	0.00000000	0.00008583	0.00000000	0.00018757	0.00004701	0.00004170	0.00000000	0.00009115	0.00000000	0.00004679	0.00003905	0.00003857	0.00005648	0.00000000	0.00000000	0.00000000	0.00003516	0.00000000	0.00000000	0.00000000	0.00000000	0.00000000	0.00000000
P19971-1	Isoform 1 of Thymidine phosphorylase	0.00000000	0.00000000	0.00000000	0.00000000	0.00000000	0.00000000	0.00000000	0.00000000	0.00008583	0.00000000	0.00018757	0.00004701	0.00004170	0.00000000	0.00009115	0.00000000	0.00004679	0.00003905	0.00003857	0.00005648	0.00000000	0.00000000	0.00000000	0.00003516	0.00000000	0.00000000	0.00000000	0.00000000	0.00000000	0.00000000
P20042	Eukaryotic translation initiation factor 2 subunit 2	0.00000000	0.00000000	0.00000000	0.00000000	0.00000000	0.00000000	0.00000000	0.00000000	0.00006212	0.00000000	0.00000000	0.00000000	0.00000000	0.00000000	0.00000000	0.00000000	0.00000000	0.00000000	0.00000000	0.00000000	0.00000000	0.00004698	0.00000000	0.00000000	0.00000000	0.00000000	0.00000000	0.00000000	0.00000000	0.00000000
P20061	Transcobalamin-1	0.00066216	0.00083312	0.00081793	0.00077506	0.00072969	0.00081355	0.00227921	0.00212817	0.00028663	0.00045951	0.00194878	0.00104663	0.00106767	0.00227369	0.00238435	0.00204754	0.00166684	0.00082582	0.00103046	0.00138328	0.00077106	0.00068644	0.00044896	0.00031309	0.00093341	0.00079053	0.00070896	0.00069271	0.00064244	0.00058859
P20073	Annexin A7	0.00000000	0.00000000	0.00000000	0.00003620	0.00000000	0.00000000	0.00000000	0.00000000	0.00004239	0.00000000	0.00000000	0.00000000	0.00000000	0.00000000	0.00000000	0.00000000	0.00000000	0.00000000	0.00000000	0.00000000	0.00000000	0.00000000	0.00000000	0.00000000	0.00000000	0.00000000	0.00000000	0.00000000	0.00000000	0.00000000
P20073-1	Isoform 1 of Annexin A7	0.00000000	0.00000000	0.00000000	0.00003620	0.00000000	0.00000000	0.00000000	0.00000000	0.00004239	0.00000000	0.00000000	0.00000000	0.00000000	0.00000000	0.00000000	0.00000000	0.00000000	0.00000000	0.00000000	0.00000000	0.00000000	0.00000000	0.00000000	0.00000000	0.00000000	0.00000000	0.00000000	0.00000000	0.00000000	0.00000000
P20160	Azurocidin	0.00350302	0.00332827	0.00141101	0.00147780	0.00298963	0.00194924	0.00082776	0.00103754	0.00090651	0.00079270	0.00120066	0.00117360	0.00080080	0.00053486	0.00070013	0.00105966	0.00125801	0.00089976	0.00088882	0.00119314	0.00096067	0.00068558	0.00126737	0.00128277	0.00110703	0.00068187	0.00000000	0.00000000	0.00323959	0.00349738
P20290	Transcription factor BTF3	0.00000000	0.00000000	0.00000000	0.00000000	0.00000000	0.00000000	0.00000000	0.00000000	0.00000000	0.00000000	0.00000000	0.00000000	0.00000000	0.00000000	0.00000000	0.00000000	0.00000000	0.00000000	0.00000000	0.00000000	0.00018008	0.00007594	0.00025737	0.00016453	0.00000000	0.00000000	0.00008766	0.00008565	0.00000000	0.00000000
P20290-1	Isoform 1 of Transcription factor BTF3	0.00000000	0.00000000	0.00000000	0.00000000	0.00000000	0.00000000	0.00000000	0.00000000	0.00000000	0.00000000	0.00000000	0.00000000	0.00000000	0.00000000	0.00000000	0.00000000	0.00000000	0.00000000	0.00000000	0.00000000	0.00018008	0.00007594	0.00025737	0.00016453	0.00000000	0.00000000	0.00008766	0.00008565	0.00000000	0.00000000
P20292	Arachidonate 5-lipoxygenase-activating protein	0.00118722	0.00106135	0.00024442	0.00043884	0.00085858	0.00072933	0.00000000	0.00000000	0.00000000	0.00000000	0.00000000	0.00000000	0.00000000	0.00000000	0.00000000	0.00000000	0.00000000	0.00000000	0.00000000	0.00000000	0.00000000	0.00019433	0.00000000	0.00042102	0.00000000	0.00000000	0.00000000	0.00000000	0.00053164	0.00017589
P20336	Ras-related protein Rab-3A	0.00000000	0.00000000	0.00000000	0.00000000	0.00000000	0.00000000	0.00000000	0.00000000	0.00000000	0.00000000	0.00000000	0.00000000	0.00000000	0.00000000	0.00000000	0.00000000	0.00000000	0.00000000	0.00000000	0.00000000	0.00000000	0.00014222	0.00000000	0.00000000	0.00000000	0.00000000	0.00000000	0.00000000	0.00000000	0.00000000
P20618	Proteasome subunit beta type-1	0.00031725	0.00039391	0.00000000	0.00007329	0.00008194	0.00024361	0.00000000	0.00000000	0.00060080	0.00082559	0.00000000	0.00000000	0.00000000	0.00055706	0.00045574	0.00000000	0.00000000	0.00000000	0.00015428	0.00022594	0.00007696	0.00019473	0.00021999	0.00021095	0.00000000	0.00000000	0.00000000	0.00000000	0.00008879	0.00000000
P20674	Cytochrome c oxidase subunit 5A, mitochondrial	0.00025486	0.00025315	0.00039351	0.00047102	0.00026330	0.00026094	0.00000000	0.00000000	0.00055160	0.00039794	0.00000000	0.00000000	0.00000000	0.00000000	0.00000000	0.00000000	0.00000000	0.00000000	0.00000000	0.00000000	0.00037097	0.00093862	0.00058909	0.00079082	0.00000000	0.00014262	0.00024077	0.00023525	0.00085593	0.00037757
P20700	Lamin-B1	0.00016309	0.00019440	0.00006715	0.00003014	0.00030329	0.00033397	0.00000000	0.00003419	0.00014119	0.00000000	0.00000000	0.00000000	0.00000000	0.00000000	0.00000000	0.00000000	0.00000000	0.00003212	0.00000000	0.00000000	0.00012661	0.00010678	0.00015079	0.00005784	0.00000000	0.00000000	0.00000000	0.00000000	0.00007303	0.00009665
P20742	Pregnancy zone protein	0.00000000	0.00000000	0.00000000	0.00016686	0.00000000	0.00000000	0.00000000	0.00000000	0.00000000	0.00000000	0.00000000	0.00000000	0.00000000	0.00000000	0.00000000	0.00000000	0.00000000	0.00000000	0.00000000	0.00000000	0.00000000	0.00000000	0.00000000	0.00000000	0.00000000	0.00000000	0.00000000	0.00000000	0.00000000	0.00000000
P20742-1	Isoform 1 of Pregnancy zone protein	0.00000000	0.00000000	0.00000000	0.00016686	0.00000000	0.00000000	0.00000000	0.00000000	0.00000000	0.00000000	0.00000000	0.00000000	0.00000000	0.00000000	0.00000000	0.00000000	0.00000000	0.00000000	0.00000000	0.00000000	0.00000000	0.00000000	0.00000000	0.00000000	0.00000000	0.00000000	0.00000000	0.00000000	0.00000000	0.00000000
P20810	Calpastatin	0.00000000	0.00000000	0.00002779	0.00004990	0.00000000	0.00000000	0.00000000	0.00000000	0.00000000	0.00000000	0.00000000	0.00000000	0.00000000	0.00003160	0.00003103	0.00000000	0.00000000	0.00000000	0.00000000	0.00000000	0.00007859	0.00008838	0.00014977	0.00014361	0.00007136	0.00009065	0.00005101	0.00007476	0.00003022	0.00015999
P20810-1	Isoform 1 of Calpastatin	0.00000000	0.00000000	0.00002779	0.00004990	0.00000000	0.00000000	0.00000000	0.00000000	0.00000000	0.00000000	0.00000000	0.00000000	0.00000000	0.00003160	0.00003103	0.00000000	0.00000000	0.00000000	0.00000000	0.00000000	0.00007859	0.00008838	0.00014977	0.00014361	0.00007136	0.00009065	0.00005101	0.00007476	0.00003022	0.00015999
P20827	Ephrin-A1	0.00000000	0.00000000	0.00000000	0.00000000	0.00000000	0.00000000	0.00000000	0.00000000	0.00000000	0.00000000	0.00000000	0.00000000	0.00000000	0.00000000	0.00000000	0.00010812	0.00000000	0.00000000	0.00000000	0.00000000	0.00000000	0.00000000	0.00000000	0.00000000	0.00000000	0.00000000	0.00000000	0.00000000	0.00000000	0.00000000
P20827-1	Isoform 1 of Ephrin-A1	0.00000000	0.00000000	0.00000000	0.00000000	0.00000000	0.00000000	0.00000000	0.00000000	0.00000000	0.00000000	0.00000000	0.00000000	0.00000000	0.00000000	0.00000000	0.00010812	0.00000000	0.00000000	0.00000000	0.00000000	0.00000000	0.00000000	0.00000000	0.00000000	0.00000000	0.00000000	0.00000000	0.00000000	0.00000000	0.00000000
P20908	Collagen alpha-1(V) chain	0.00000000	0.00000000	0.00000000	0.00000000	0.00000000	0.00001065	0.00000000	0.00000000	0.00000000	0.00000000	0.00000000	0.00000000	0.00000000	0.00000000	0.00000000	0.00000000	0.00000000	0.00000000	0.00000000	0.00000000	0.00000000	0.00000000	0.00000000	0.00000000	0.00000000	0.00000000	0.00000000	0.00000000	0.00000000	0.00000000
P20908-1	Isoform 1 of Collagen alpha-1(V) chain	0.00000000	0.00000000	0.00000000	0.00000000	0.00000000	0.00001065	0.00000000	0.00000000	0.00000000	0.00000000	0.00000000	0.00000000	0.00000000	0.00000000	0.00000000	0.00000000	0.00000000	0.00000000	0.00000000	0.00000000	0.00000000	0.00000000	0.00000000	0.00000000	0.00000000	0.00000000	0.00000000	0.00000000	0.00000000	0.00000000
P20930	Filaggrin	0.00000000	0.00000000	0.00000000	0.00000000	0.00000000	0.00000000	0.00000000	0.00000000	0.00000000	0.00000000	0.00000000	0.00000000	0.00000990	0.00000000	0.00000000	0.00002183	0.00001111	0.00000927	0.00000000	0.00000000	0.00000000	0.00000000	0.00000000	0.00000000	0.00002488	0.00003161	0.00000000	0.00000000	0.00000000	0.00000000
P20933	N(4)-(beta-N-acetylglucosaminyl)-L-asparaginase	0.00000000	0.00000000	0.00000000	0.00000000	0.00000000	0.00000000	0.00000000	0.00000000	0.00000000	0.00000000	0.00000000	0.00006549	0.00005809	0.00000000	0.00000000	0.00000000	0.00000000	0.00000000	0.00005373	0.00007869	0.00000000	0.00000000	0.00000000	0.00000000	0.00000000	0.00000000	0.00000000	0.00000000	0.00000000	0.00000000
P21128	Poly(U)-specific endoribonuclease	0.00004662	0.00000000	0.00000000	0.00004308	0.00000000	0.00000000	0.00000000	0.00000000	0.00000000	0.00004853	0.00014701	0.00011053	0.00004902	0.00049116	0.00053577	0.00027030	0.00033006	0.00000000	0.00000000	0.00059763	0.00018096	0.00015262	0.00017242	0.00004133	0.00012322	0.00005218	0.00013213	0.00004303	0.00010438	0.00006907
P21128-1	Isoform 1 of Poly(U)-specific endoribonuclease	0.00004662	0.00000000	0.00000000	0.00004308	0.00000000	0.00000000	0.00000000	0.00000000	0.00000000	0.00004853	0.00014701	0.00011053	0.00004902	0.00049116	0.00053577	0.00027030	0.00033006	0.00000000	0.00000000	0.00059763	0.00018096	0.00015262	0.00017242	0.00004133	0.00012322	0.00005218	0.00013213	0.00004303	0.00010438	0.00006907
P21266	Glutathione S-transferase Mu 3	0.00000000	0.00000000	0.00000000	0.00000000	0.00000000	0.00008698	0.00000000	0.00000000	0.00055160	0.00035372	0.00000000	0.00000000	0.00000000	0.00000000	0.00000000	0.00000000	0.00000000	0.00000000	0.00000000	0.00000000	0.00024731	0.00006953	0.00015709	0.00000000	0.00000000	0.00000000	0.00000000	0.00000000	0.00000000	0.00000000
P21281	V-type proton ATPase subunit B, brain isoform	0.00000000	0.00000000	0.00000000	0.00000000	0.00000000	0.00000000	0.00000000	0.00000000	0.00000000	0.00000000	0.00005898	0.00000000	0.00003933	0.00000000	0.00000000	0.00000000	0.00000000	0.00000000	0.00000000	0.00005328	0.00000000	0.00000000	0.00010375	0.00000000	0.00000000	0.00000000	0.00003534	0.00003453	0.00000000	0.00000000
P21333	Filamin-A	0.00015886	0.00021518	0.00005947	0.00008008	0.00017159	0.00016266	0.00000000	0.00002270	0.00005470	0.00002255	0.00003416	0.00003424	0.00002278	0.00000845	0.00000830	0.00000000	0.00000000	0.00015642	0.00004214	0.00001029	0.00004204	0.00003546	0.00004674	0.00006402	0.00000000	0.00002425	0.00000000	0.00000000	0.00016976	0.00008558
P21333-1	Isoform 1 of Filamin-A	0.00015886	0.00021518	0.00005947	0.00008008	0.00017159	0.00016266	0.00000000	0.00002270	0.00005470	0.00002255	0.00003416	0.00003424	0.00002278	0.00000845	0.00000830	0.00000000	0.00000000	0.00015642	0.00004214	0.00001029	0.00004204	0.00003546	0.00004674	0.00006402	0.00000000	0.00002425	0.00000000	0.00000000	0.00016976	0.00008558
P21399	Cytoplasmic aconitate hydratase	0.00000000	0.00000000	0.00000000	0.00000000	0.00000000	0.00000000	0.00000000	0.00000000	0.00000000	0.00000000	0.00000000	0.00000000	0.00000000	0.00000000	0.00000000	0.00000000	0.00000000	0.00000000	0.00000000	0.00000000	0.00002086	0.00000000	0.00000000	0.00000000	0.00000000	0.00000000	0.00000000	0.00000000	0.00000000	0.00000000
P21796	Voltage-dependent anion-selective channel protein 1	0.00006754	0.00013418	0.00027810	0.00031207	0.00006978	0.00020746	0.00000000	0.00000000	0.00051164	0.00035153	0.00000000	0.00000000	0.00000000	0.00000000	0.00000000	0.00000000	0.00000000	0.00000000	0.00000000	0.00000000	0.00026217	0.00027639	0.00031224	0.00035928	0.00000000	0.00007560	0.00019142	0.00018704	0.00022684	0.00020012
P21926	CD9 antigen	0.00000000	0.00000000	0.00017259	0.00007747	0.00000000	0.00000000	0.00011391	0.00008786	0.00009072	0.00000000	0.00000000	0.00000000	0.00017632	0.00019627	0.00038538	0.00009721	0.00029677	0.00041272	0.00032616	0.00035823	0.00024406	0.00000000	0.00015502	0.00000000	0.00022158	0.00018766	0.00023760	0.00046431	0.00018770	0.00012420
P21964	Catechol O-methyltransferase	0.00007053	0.00000000	0.00000000	0.00000000	0.00000000	0.00000000	0.00000000	0.00000000	0.00000000	0.00000000	0.00000000	0.00000000	0.00000000	0.00000000	0.00000000	0.00000000	0.00000000	0.00000000	0.00000000	0.00000000	0.00000000	0.00011545	0.00013043	0.00006253	0.00000000	0.00007894	0.00006663	0.00000000	0.00000000	0.00000000
P21964-1	Isoform Membrane-bound of Catechol O-methyltransferase	0.00007053	0.00000000	0.00000000	0.00000000	0.00000000	0.00000000	0.00000000	0.00000000	0.00000000	0.00000000	0.00000000	0.00000000	0.00000000	0.00000000	0.00000000	0.00000000	0.00000000	0.00000000	0.00000000	0.00000000	0.00000000	0.00011545	0.00013043	0.00006253	0.00000000	0.00007894	0.00006663	0.00000000	0.00000000	0.00000000
P22061	Protein-L-isoaspartate(D-aspartate) O-methyltransferase	0.00000000	0.00000000	0.00000000	0.00000000	0.00000000	0.00008621	0.00000000	0.00000000	0.00000000	0.00000000	0.00000000	0.00009982	0.00000000	0.00000000	0.00000000	0.00000000	0.00000000	0.00000000	0.00000000	0.00000000	0.00000000	0.00000000	0.00000000	0.00000000	0.00000000	0.00000000	0.00000000	0.00000000	0.00000000	0.00000000
P22061-1	Isoform 1 of Protein-L-isoaspartate(D-aspartate) O-methyltransferase	0.00000000	0.00000000	0.00000000	0.00000000	0.00000000	0.00008621	0.00000000	0.00000000	0.00000000	0.00000000	0.00000000	0.00009982	0.00000000	0.00000000	0.00000000	0.00000000	0.00000000	0.00000000	0.00000000	0.00000000	0.00000000	0.00000000	0.00000000	0.00000000	0.00000000	0.00000000	0.00000000	0.00000000	0.00000000	0.00000000
P22079	Lactoperoxidase	0.00287252	0.00263995	0.00254237	0.00233194	0.00119260	0.00131935	0.00262628	0.00264474	0.00139448	0.00134135	0.00397869	0.00585582	0.00530734	0.00524811	0.00524479	0.00532324	0.00538518	0.00351552	0.00295057	0.00416793	0.00138071	0.00131829	0.00163820	0.00161845	0.00223512	0.00231364	0.00289126	0.00292409	0.00186334	0.00182950
P22079-1	Isoform 1 of Lactoperoxidase	0.00287252	0.00263995	0.00254237	0.00233194	0.00119260	0.00131935	0.00262628	0.00264474	0.00139448	0.00134135	0.00397869	0.00585582	0.00530734	0.00524811	0.00524479	0.00532324	0.00538518	0.00351552	0.00295057	0.00416793	0.00138071	0.00131829	0.00163820	0.00161845	0.00223512	0.00231364	0.00289126	0.00292409	0.00186334	0.00182950
P22102	Trifunctional purine biosynthetic protein adenosine-3	0.00000000	0.00000000	0.00000000	0.00000000	0.00000000	0.00000000	0.00000000	0.00000000	0.00000000	0.00001970	0.00000000	0.00000000	0.00000000	0.00000000	0.00000000	0.00000000	0.00000000	0.00000000	0.00000000	0.00000000	0.00000000	0.00000000	0.00000000	0.00001678	0.00000000	0.00000000	0.00000000	0.00000000	0.00000000	0.00000000
P22102-1	Isoform Long of Trifunctional purine biosynthetic protein adenosine-3	0.00000000	0.00000000	0.00000000	0.00000000	0.00000000	0.00000000	0.00000000	0.00000000	0.00000000	0.00001970	0.00000000	0.00000000	0.00000000	0.00000000	0.00000000	0.00000000	0.00000000	0.00000000	0.00000000	0.00000000	0.00000000	0.00000000	0.00000000	0.00001678	0.00000000	0.00000000	0.00000000	0.00000000	0.00000000	0.00000000
P22234	Multifunctional protein ADE2	0.00000000	0.00000000	0.00000000	0.00000000	0.00000000	0.00000000	0.00000000	0.00000000	0.00000000	0.00000000	0.00000000	0.00000000	0.00000000	0.00000000	0.00000000	0.00000000	0.00000000	0.00000000	0.00000000	0.00000000	0.00000000	0.00000000	0.00004158	0.00000000	0.00000000	0.00000000	0.00000000	0.00000000	0.00000000	0.00000000
P22234-1	Isoform 1 of Multifunctional protein ADE2	0.00000000	0.00000000	0.00000000	0.00000000	0.00000000	0.00000000	0.00000000	0.00000000	0.00000000	0.00000000	0.00000000	0.00000000	0.00000000	0.00000000	0.00000000	0.00000000	0.00000000	0.00000000	0.00000000	0.00000000	0.00000000	0.00000000	0.00004158	0.00000000	0.00000000	0.00000000	0.00000000	0.00000000	0.00000000	0.00000000
P22307	Non-specific lipid-transfer protein	0.00000000	0.00000000	0.00000000	0.00000000	0.00000000	0.00000000	0.00000000	0.00000000	0.00000000	0.00000000	0.00000000	0.00000000	0.00000000	0.00000000	0.00000000	0.00000000	0.00000000	0.00000000	0.00000000	0.00000000	0.00003391	0.00002860	0.00003231	0.00015490	0.00000000	0.00000000	0.00003301	0.00000000	0.00000000	0.00000000
P22307-1	Isoform SCPx of Non-specific lipid-transfer protein	0.00000000	0.00000000	0.00000000	0.00000000	0.00000000	0.00000000	0.00000000	0.00000000	0.00000000	0.00000000	0.00000000	0.00000000	0.00000000	0.00000000	0.00000000	0.00000000	0.00000000	0.00000000	0.00000000	0.00000000	0.00003391	0.00002860	0.00003231	0.00015490	0.00000000	0.00000000	0.00003301	0.00000000	0.00000000	0.00000000
P22314	Ubiquitin-like modifier-activating enzyme 1	0.00010840	0.00010767	0.00014878	0.00015025	0.00011199	0.00016648	0.00004909	0.00007574	0.00015641	0.00015045	0.00031333	0.00017134	0.00030397	0.00006345	0.00008305	0.00006285	0.00010659	0.00014231	0.00015815	0.00030879	0.00026297	0.00025136	0.00036749	0.00027229	0.00009550	0.00008088	0.00008534	0.00013341	0.00024270	0.00016059
P22314-1	Isoform 1 of Ubiquitin-like modifier-activating enzyme 1	0.00010840	0.00010767	0.00014878	0.00015025	0.00011199	0.00016648	0.00004909	0.00007574	0.00015641	0.00015045	0.00031333	0.00017134	0.00030397	0.00006345	0.00008305	0.00006285	0.00010659	0.00014231	0.00015815	0.00030879	0.00026297	0.00025136	0.00036749	0.00027229	0.00009550	0.00008088	0.00008534	0.00013341	0.00024270	0.00016059
P22352	Glutathione peroxidase 3	0.00000000	0.00000000	0.00000000	0.00000000	0.00017476	0.00000000	0.00022983	0.00008864	0.00000000	0.00017608	0.00013335	0.00000000	0.00000000	0.00019801	0.00019439	0.00000000	0.00000000	0.00000000	0.00000000	0.00036140	0.00008207	0.00013844	0.00000000	0.00000000	0.00000000	0.00000000	0.00000000	0.00000000	0.00000000	0.00000000
P22392	Nucleoside diphosphate kinase B	0.00088026	0.00062455	0.00000000	0.00023241	0.00077950	0.00115877	0.00119603	0.00026359	0.00081651	0.00078540	0.00079306	0.00149075	0.00000000	0.00117764	0.00144516	0.00145820	0.00089030	0.00136197	0.00073386	0.00286583	0.00073217	0.00030876	0.00162775	0.00144934	0.00000000	0.00000000	0.00059400	0.00058038	0.00070389	0.00074520
P22392-1	Isoform 1 of Nucleoside diphosphate kinase B	0.00088026	0.00062455	0.00000000	0.00023241	0.00077950	0.00115877	0.00119603	0.00026359	0.00081651	0.00078540	0.00079306	0.00149075	0.00000000	0.00117764	0.00144516	0.00145820	0.00089030	0.00136197	0.00073386	0.00286583	0.00073217	0.00030876	0.00162775	0.00144934	0.00000000	0.00000000	0.00059400	0.00058038	0.00070389	0.00074520
P22528	Cornifin-B	0.00171814	0.00000000	0.00309505	0.00000000	0.00000000	0.00000000	0.00233447	0.00000000	0.00232414	0.00245915	0.00000000	0.00050920	0.00022584	0.00100563	0.00123407	0.00074712	0.00126710	0.00000000	0.00000000	0.00000000	0.00500181	0.00333966	0.00337570	0.00000000	0.00000000	0.00552870	0.00000000	0.00277540	0.00000000	0.00095452
P22531	Small proline-rich protein 2E	0.00000000	0.00000000	0.00245946	0.00318919	0.00000000	0.00000000	0.00000000	0.00000000	0.00000000	0.00193441	0.00000000	0.00000000	0.00000000	0.00000000	0.00000000	0.00000000	0.00000000	0.00000000	0.00000000	0.00000000	0.00000000	0.00195546	0.00294546	0.00188290	0.00561343	0.00594269	0.00250802	0.00000000	0.00000000	0.00000000
P22532	Small proline-rich protein 2D	0.00079643	0.00105479	0.00327928	0.00392516	0.00274268	0.00380535	0.00000000	0.00000000	0.00287290	0.00276344	0.00000000	0.00000000	0.00000000	0.00062153	0.00030509	0.00000000	0.00000000	0.00000000	0.00000000	0.00000000	0.00412187	0.00239000	0.00343637	0.00258899	0.00666595	0.00623982	0.00300962	0.00294061	0.00029720	0.00000000
P22626	Heterogeneous nuclear ribonucleoproteins A2/B1	0.00027074	0.00021514	0.00011148	0.00000000	0.00033565	0.00016632	0.00022072	0.00005675	0.00023439	0.00022546	0.00025612	0.00006419	0.00000000	0.00006339	0.00000000	0.00006279	0.00006389	0.00026657	0.00010533	0.00038563	0.00026273	0.00031021	0.00020026	0.00028804	0.00035780	0.00018182	0.00005115	0.00014995	0.00018186	0.00016044
P22626-1	Isoform B1 of Heterogeneous nuclear ribonucleoproteins A2/B1	0.00027074	0.00021514	0.00011148	0.00000000	0.00033565	0.00016632	0.00022072	0.00005675	0.00023439	0.00022546	0.00025612	0.00006419	0.00000000	0.00006339	0.00000000	0.00006279	0.00006389	0.00026657	0.00010533	0.00038563	0.00026273	0.00031021	0.00020026	0.00028804	0.00035780	0.00018182	0.00005115	0.00014995	0.00018186	0.00016044
P22676	Calretinin	0.00000000	0.00000000	0.00000000	0.00000000	0.00000000	0.00000000	0.00000000	0.00000000	0.00000000	0.00000000	0.00000000	0.00000000	0.00000000	0.00000000	0.00000000	0.00000000	0.00000000	0.00000000	0.00000000	0.00000000	0.00000000	0.00011545	0.00000000	0.00000000	0.00000000	0.00000000	0.00000000	0.00000000	0.00000000	0.00000000
P22695	Cytochrome b-c1 complex subunit 2, mitochondrial	0.00000000	0.00000000	0.00000000	0.00000000	0.00000000	0.00000000	0.00000000	0.00000000	0.00000000	0.00004392	0.00000000	0.00000000	0.00000000	0.00000000	0.00000000	0.00000000	0.00000000	0.00000000	0.00000000	0.00000000	0.00004095	0.00000000	0.00000000	0.00003741	0.00000000	0.00004723	0.00000000	0.00000000	0.00009447	0.00000000
P22735	Protein-glutamine gamma-glutamyltransferase K	0.00039773	0.00034859	0.00069840	0.00054049	0.00012085	0.00014372	0.00000000	0.00002452	0.00088613	0.00087672	0.00000000	0.00000000	0.00000000	0.00000000	0.00000000	0.00000000	0.00000000	0.00000000	0.00000000	0.00000000	0.00090812	0.00072761	0.00101667	0.00091264	0.00083480	0.00065464	0.00075148	0.00082063	0.00070717	0.00048524
P22735-1	Isoform 1 of Protein-glutamine gamma-glutamyltransferase K	0.00039773	0.00034859	0.00069840	0.00054049	0.00012085	0.00014372	0.00000000	0.00002452	0.00088613	0.00087672	0.00000000	0.00000000	0.00000000	0.00000000	0.00000000	0.00000000	0.00000000	0.00000000	0.00000000	0.00000000	0.00090812	0.00072761	0.00101667	0.00091264	0.00083480	0.00065464	0.00075148	0.00082063	0.00070717	0.00048524
P22792	Carboxypeptidase N subunit 2	0.00003507	0.00003484	0.00000000	0.00000000	0.00010870	0.00007182	0.00000000	0.00000000	0.00011386	0.00007302	0.00000000	0.00000000	0.00000000	0.00000000	0.00000000	0.00000000	0.00000000	0.00003453	0.00003411	0.00000000	0.00000000	0.00000000	0.00000000	0.00000000	0.00000000	0.00000000	0.00000000	0.00000000	0.00000000	0.00000000
P22894	Neutrophil collagenase	0.00061395	0.00048787	0.00021066	0.00018911	0.00076114	0.00075432	0.00027806	0.00008579	0.00008859	0.00008521	0.00154877	0.00053373	0.00025825	0.00047913	0.00042334	0.00061700	0.00053126	0.00076569	0.00079620	0.00075788	0.00003972	0.00016749	0.00000000	0.00003629	0.00000000	0.00004581	0.00000000	0.00000000	0.00013746	0.00006064
P23083	Immunoglobulin heavy variable 1-2	0.00000000	0.00000000	0.00033634	0.00000000	0.00033756	0.00016727	0.00000000	0.00034244	0.00000000	0.00000000	0.00000000	0.00019367	0.00017180	0.00057372	0.00056324	0.00037888	0.00000000	0.00000000	0.00047670	0.00000000	0.00047560	0.00013371	0.00000000	0.00000000	0.00021590	0.00018285	0.00000000	0.00000000	0.00018289	0.00024203
P23141	Liver carboxylesterase 1	0.00000000	0.00000000	0.00000000	0.00000000	0.00003483	0.00003452	0.00105350	0.00084794	0.00007296	0.00017546	0.00005315	0.00031971	0.00031905	0.00090763	0.00092980	0.00015636	0.00031823	0.00000000	0.00000000	0.00019207	0.00045799	0.00049662	0.00000000	0.00005977	0.00017820	0.00030185	0.00022293	0.00015559	0.00003774	0.00000000
P23141-1	Isoform 1 of Liver carboxylesterase 1	0.00000000	0.00000000	0.00000000	0.00000000	0.00003483	0.00003452	0.00105350	0.00084794	0.00007296	0.00017546	0.00005315	0.00031971	0.00031905	0.00090763	0.00092980	0.00015636	0.00031823	0.00000000	0.00000000	0.00019207	0.00045799	0.00049662	0.00000000	0.00005977	0.00017820	0.00030185	0.00022293	0.00015559	0.00003774	0.00000000
P23142	Fibulin-1	0.00000000	0.00000000	0.00000000	0.00000000	0.00002809	0.00000000	0.00000000	0.00000000	0.00000000	0.00000000	0.00000000	0.00000000	0.00000000	0.00000000	0.00000000	0.00000000	0.00000000	0.00000000	0.00000000	0.00000000	0.00000000	0.00000000	0.00000000	0.00000000	0.00000000	0.00000000	0.00000000	0.00000000	0.00000000	0.00000000
P23142-1	Isoform D of Fibulin-1	0.00000000	0.00000000	0.00000000	0.00000000	0.00002809	0.00000000	0.00000000	0.00000000	0.00000000	0.00000000	0.00000000	0.00000000	0.00000000	0.00000000	0.00000000	0.00000000	0.00000000	0.00000000	0.00000000	0.00000000	0.00000000	0.00000000	0.00000000	0.00000000	0.00000000	0.00000000	0.00000000	0.00000000	0.00000000	0.00000000
P23246	Splicing factor, proline- and glutamine-rich	0.00000000	0.00000000	0.00000000	0.00000000	0.00000000	0.00000000	0.00000000	0.00000000	0.00000000	0.00000000	0.00000000	0.00000000	0.00000000	0.00000000	0.00000000	0.00000000	0.00000000	0.00000000	0.00000000	0.00000000	0.00000000	0.00000000	0.00000000	0.00004794	0.00000000	0.00006052	0.00000000	0.00000000	0.00000000	0.00000000
P23246-1	Isoform Long of Splicing factor, proline- and glutamine-rich	0.00000000	0.00000000	0.00000000	0.00000000	0.00000000	0.00000000	0.00000000	0.00000000	0.00000000	0.00000000	0.00000000	0.00000000	0.00000000	0.00000000	0.00000000	0.00000000	0.00000000	0.00000000	0.00000000	0.00000000	0.00000000	0.00000000	0.00000000	0.00004794	0.00000000	0.00006052	0.00000000	0.00000000	0.00000000	0.00000000
P23280	Carbonic anhydrase 6	0.00664036	0.00690411	0.00447175	0.00516133	0.00230813	0.00216036	0.00345717	0.00383740	0.00382804	0.00361759	0.01105655	0.00603272	0.00717862	0.01053376	0.01155377	0.01021874	0.00966617	0.00323850	0.00350094	0.01493860	0.00325199	0.00304747	0.00430343	0.00517186	0.00385468	0.00465382	0.00662507	0.00607216	0.00326533	0.00395342
P23280-1	Isoform 1 of Carbonic anhydrase 6	0.00664036	0.00690411	0.00447175	0.00516133	0.00230813	0.00216036	0.00345717	0.00383740	0.00382804	0.00361759	0.01105655	0.00603272	0.00717862	0.01053376	0.01155377	0.01021874	0.00966617	0.00323850	0.00350094	0.01493860	0.00325199	0.00304747	0.00430343	0.00517186	0.00385468	0.00465382	0.00662507	0.00607216	0.00326533	0.00395342
P23284	Peptidyl-prolyl cis-trans isomerase B	0.00141587	0.00158219	0.00118419	0.00073597	0.00118850	0.00090604	0.00012024	0.00018549	0.00114916	0.00119749	0.00209281	0.00115395	0.00176807	0.00217536	0.00183054	0.00482285	0.00490767	0.00043565	0.00077463	0.00277295	0.00085872	0.00094152	0.00130909	0.00094145	0.00093557	0.00099045	0.00100321	0.00089852	0.00099066	0.00078660
P23381	Tryptophan--tRNA ligase, cytoplasmic	0.00000000	0.00000000	0.00004177	0.00003750	0.00004193	0.00004155	0.00000000	0.00000000	0.00000000	0.00000000	0.00006398	0.00000000	0.00000000	0.00000000	0.00000000	0.00000000	0.00000000	0.00000000	0.00000000	0.00000000	0.00000000	0.00000000	0.00007504	0.00014392	0.00000000	0.00004542	0.00000000	0.00000000	0.00000000	0.00000000
P23381-1	Isoform 1 of Tryptophan--tRNA ligase, cytoplasmic	0.00000000	0.00000000	0.00004177	0.00003750	0.00004193	0.00004155	0.00000000	0.00000000	0.00000000	0.00000000	0.00006398	0.00000000	0.00000000	0.00000000	0.00000000	0.00000000	0.00000000	0.00000000	0.00000000	0.00000000	0.00000000	0.00000000	0.00007504	0.00014392	0.00000000	0.00004542	0.00000000	0.00000000	0.00000000	0.00000000
P23396	40S ribosomal protein S3	0.00015732	0.00015627	0.00072873	0.00058151	0.00040632	0.00040268	0.00000000	0.00000000	0.00068098	0.00065504	0.00000000	0.00000000	0.00000000	0.00000000	0.00000000	0.00000000	0.00000000	0.00000000	0.00000000	0.00000000	0.00106863	0.00077253	0.00130909	0.00090658	0.00041581	0.00079236	0.00066880	0.00050825	0.00044029	0.00046613
P23396-1	Isoform 1 of 40S ribosomal protein S3	0.00015732	0.00015627	0.00072873	0.00058151	0.00040632	0.00040268	0.00000000	0.00000000	0.00068098	0.00065504	0.00000000	0.00000000	0.00000000	0.00000000	0.00000000	0.00000000	0.00000000	0.00000000	0.00000000	0.00000000	0.00106863	0.00077253	0.00130909	0.00090658	0.00041581	0.00079236	0.00066880	0.00050825	0.00044029	0.00046613
P23497	Nuclear autoantigen Sp-100	0.00000000	0.00000000	0.00000000	0.00000000	0.00000000	0.00000000	0.00000000	0.00000000	0.00000000	0.00000000	0.00003429	0.00000000	0.00000000	0.00000000	0.00000000	0.00000000	0.00002566	0.00000000	0.00000000	0.00000000	0.00000000	0.00000000	0.00000000	0.00000000	0.00000000	0.00000000	0.00000000	0.00000000	0.00000000	0.00000000
P23497-1	Isoform Sp100-HMG of Nuclear autoantigen Sp-100	0.00000000	0.00000000	0.00000000	0.00000000	0.00000000	0.00000000	0.00000000	0.00000000	0.00000000	0.00000000	0.00003429	0.00000000	0.00000000	0.00000000	0.00000000	0.00000000	0.00002566	0.00000000	0.00000000	0.00000000	0.00000000	0.00000000	0.00000000	0.00000000	0.00000000	0.00000000	0.00000000	0.00000000	0.00000000	0.00000000
P23526	Adenosylhomocysteinase	0.00000000	0.00000000	0.00009109	0.00004089	0.00000000	0.00000000	0.00000000	0.00000000	0.00014364	0.00009211	0.00048832	0.00015736	0.00023264	0.00067333	0.00071188	0.00005131	0.00010442	0.00004356	0.00012911	0.00031511	0.00025762	0.00010864	0.00020455	0.00015691	0.00017542	0.00014857	0.00004180	0.00008168	0.00009907	0.00000000
P23526-1	Isoform 1 of Adenosylhomocysteinase	0.00000000	0.00000000	0.00009109	0.00004089	0.00000000	0.00000000	0.00000000	0.00000000	0.00014364	0.00009211	0.00048832	0.00015736	0.00023264	0.00067333	0.00071188	0.00005131	0.00010442	0.00004356	0.00012911	0.00031511	0.00025762	0.00010864	0.00020455	0.00015691	0.00017542	0.00014857	0.00004180	0.00008168	0.00009907	0.00000000
P23528	Cofilin-1	0.00069088	0.00080063	0.00130381	0.00117045	0.00130856	0.00094315	0.00078226	0.00060339	0.00124608	0.00131846	0.00417553	0.00232055	0.00230062	0.00134790	0.00105862	0.00186930	0.00149457	0.00181397	0.00257589	0.00180409	0.00134085	0.00169630	0.00170340	0.00163336	0.00091303	0.00103102	0.00119660	0.00106287	0.00077343	0.00085294
P23588	Eukaryotic translation initiation factor 4B	0.00000000	0.00000000	0.00000000	0.00000000	0.00000000	0.00000000	0.00000000	0.00000000	0.00000000	0.00000000	0.00004932	0.00000000	0.00000000	0.00000000	0.00000000	0.00000000	0.00000000	0.00000000	0.00000000	0.00000000	0.00000000	0.00000000	0.00000000	0.00000000	0.00000000	0.00000000	0.00000000	0.00000000	0.00000000	0.00000000
P23588-1	Isoform 1 of Eukaryotic translation initiation factor 4B	0.00000000	0.00000000	0.00000000	0.00000000	0.00000000	0.00000000	0.00000000	0.00000000	0.00000000	0.00000000	0.00004932	0.00000000	0.00000000	0.00000000	0.00000000	0.00000000	0.00000000	0.00000000	0.00000000	0.00000000	0.00000000	0.00000000	0.00000000	0.00000000	0.00000000	0.00000000	0.00000000	0.00000000	0.00000000	0.00000000
P23743	Diacylglycerol kinase alpha	0.00002601	0.00000000	0.00000000	0.00000000	0.00000000	0.00000000	0.00000000	0.00000000	0.00000000	0.00000000	0.00000000	0.00000000	0.00000000	0.00000000	0.00000000	0.00000000	0.00000000	0.00000000	0.00000000	0.00000000	0.00000000	0.00000000	0.00002404	0.00000000	0.00000000	0.00000000	0.00000000	0.00002400	0.00000000	0.00000000
P23743-1	Isoform 1 of Diacylglycerol kinase alpha	0.00002601	0.00000000	0.00000000	0.00000000	0.00000000	0.00000000	0.00000000	0.00000000	0.00000000	0.00000000	0.00000000	0.00000000	0.00000000	0.00000000	0.00000000	0.00000000	0.00000000	0.00000000	0.00000000	0.00000000	0.00000000	0.00000000	0.00002404	0.00000000	0.00000000	0.00000000	0.00000000	0.00002400	0.00000000	0.00000000
P23786	Carnitine O-palmitoyltransferase 2, mitochondrial	0.00000000	0.00000000	0.00000000	0.00000000	0.00000000	0.00000000	0.00000000	0.00000000	0.00000000	0.00000000	0.00000000	0.00000000	0.00000000	0.00000000	0.00000000	0.00000000	0.00000000	0.00000000	0.00000000	0.00000000	0.00000000	0.00002377	0.00000000	0.00000000	0.00000000	0.00000000	0.00000000	0.00000000	0.00000000	0.00000000
P24071	Immunoglobulin alpha Fc receptor	0.00006660	0.00000000	0.00000000	0.00000000	0.00000000	0.00000000	0.00000000	0.00000000	0.00000000	0.00000000	0.00000000	0.00000000	0.00000000	0.00000000	0.00000000	0.00000000	0.00000000	0.00000000	0.00000000	0.00000000	0.00000000	0.00000000	0.00000000	0.00000000	0.00000000	0.00000000	0.00000000	0.00000000	0.00000000	0.00000000
P24071-1	Isoform A.1 of Immunoglobulin alpha Fc receptor	0.00006660	0.00000000	0.00000000	0.00000000	0.00000000	0.00000000	0.00000000	0.00000000	0.00000000	0.00000000	0.00000000	0.00000000	0.00000000	0.00000000	0.00000000	0.00000000	0.00000000	0.00000000	0.00000000	0.00000000	0.00000000	0.00000000	0.00000000	0.00000000	0.00000000	0.00000000	0.00000000	0.00000000	0.00000000	0.00000000
P24158	Myeloblastin	0.00179197	0.00237329	0.00107601	0.00110395	0.00115707	0.00099381	0.00182608	0.00156504	0.00113120	0.00108810	0.00211897	0.00097365	0.00109923	0.00131104	0.00145871	0.00129871	0.00123344	0.00132328	0.00108933	0.00202063	0.00072455	0.00073330	0.00069034	0.00059576	0.00108541	0.00075212	0.00000000	0.00000000	0.00192251	0.00221230
P24534	Elongation factor 1-beta	0.00000000	0.00000000	0.00017490	0.00015701	0.00008777	0.00000000	0.00000000	0.00000000	0.00018387	0.00008843	0.00000000	0.00000000	0.00000000	0.00000000	0.00000000	0.00000000	0.00000000	0.00000000	0.00000000	0.00000000	0.00032975	0.00027811	0.00023564	0.00030126	0.00022454	0.00019017	0.00032103	0.00039208	0.00009510	0.00000000
P24539	ATP synthase F(0) complex subunit B1, mitochondrial	0.00014933	0.00007417	0.00000000	0.00000000	0.00015428	0.00022934	0.00000000	0.00000000	0.00032320	0.00023317	0.00000000	0.00000000	0.00000000	0.00000000	0.00000000	0.00000000	0.00000000	0.00000000	0.00000000	0.00000000	0.00028982	0.00024443	0.00020710	0.00033098	0.00000000	0.00000000	0.00007054	0.00006892	0.00000000	0.00000000
P24557	Thromboxane-A synthase	0.00000000	0.00003562	0.00000000	0.00000000	0.00000000	0.00000000	0.00000000	0.00000000	0.00000000	0.00000000	0.00000000	0.00000000	0.00000000	0.00000000	0.00000000	0.00000000	0.00000000	0.00000000	0.00000000	0.00000000	0.00000000	0.00000000	0.00000000	0.00000000	0.00000000	0.00000000	0.00000000	0.00000000	0.00000000	0.00000000
P24557-1	Isoform 1 of Thromboxane-A synthase	0.00000000	0.00003562	0.00000000	0.00000000	0.00000000	0.00000000	0.00000000	0.00000000	0.00000000	0.00000000	0.00000000	0.00000000	0.00000000	0.00000000	0.00000000	0.00000000	0.00000000	0.00000000	0.00000000	0.00000000	0.00000000	0.00000000	0.00000000	0.00000000	0.00000000	0.00000000	0.00000000	0.00000000	0.00000000	0.00000000
P24752	Acetyl-CoA acetyltransferase, mitochondrial	0.00000000	0.00000000	0.00000000	0.00000000	0.00000000	0.00000000	0.00000000	0.00000000	0.00000000	0.00000000	0.00000000	0.00000000	0.00000000	0.00000000	0.00000000	0.00000000	0.00000000	0.00000000	0.00000000	0.00000000	0.00000000	0.00000000	0.00008278	0.00000000	0.00000000	0.00000000	0.00000000	0.00000000	0.00000000	0.00000000
P24752-1	Isoform 1 of Acetyl-CoA acetyltransferase, mitochondrial	0.00000000	0.00000000	0.00000000	0.00000000	0.00000000	0.00000000	0.00000000	0.00000000	0.00000000	0.00000000	0.00000000	0.00000000	0.00000000	0.00000000	0.00000000	0.00000000	0.00000000	0.00000000	0.00000000	0.00000000	0.00000000	0.00000000	0.00008278	0.00000000	0.00000000	0.00000000	0.00000000	0.00000000	0.00000000	0.00000000
P24821	Tenascin	0.00000000	0.00000000	0.00000000	0.00000000	0.00013458	0.00015116	0.00000000	0.00000000	0.00001880	0.00000904	0.00000000	0.00000000	0.00000000	0.00000000	0.00000000	0.00000000	0.00000000	0.00000000	0.00000000	0.00000000	0.00000000	0.00000000	0.00000000	0.00000000	0.00000000	0.00000000	0.00000000	0.00000000	0.00000000	0.00000000
P24821-1	Isoform 1 of Tenascin	0.00000000	0.00000000	0.00000000	0.00000000	0.00013458	0.00015116	0.00000000	0.00000000	0.00001880	0.00000904	0.00000000	0.00000000	0.00000000	0.00000000	0.00000000	0.00000000	0.00000000	0.00000000	0.00000000	0.00000000	0.00000000	0.00000000	0.00000000	0.00000000	0.00000000	0.00000000	0.00000000	0.00000000	0.00000000	0.00000000
P24844	Myosin regulatory light polypeptide 9	0.00000000	0.00000000	0.00000000	0.00000000	0.00000000	0.00000000	0.00015099	0.00000000	0.00000000	0.00000000	0.00000000	0.00000000	0.00000000	0.00000000	0.00000000	0.00000000	0.00000000	0.00000000	0.00000000	0.00000000	0.00000000	0.00000000	0.00000000	0.00000000	0.00000000	0.00000000	0.00000000	0.00000000	0.00000000	0.00000000
P24844-1	Isoform 1 of Myosin regulatory light polypeptide 9	0.00000000	0.00000000	0.00000000	0.00000000	0.00000000	0.00000000	0.00015099	0.00000000	0.00000000	0.00000000	0.00000000	0.00000000	0.00000000	0.00000000	0.00000000	0.00000000	0.00000000	0.00000000	0.00000000	0.00000000	0.00000000	0.00000000	0.00000000	0.00000000	0.00000000	0.00000000	0.00000000	0.00000000	0.00000000	0.00000000
P24941	Cyclin-dependent kinase 2	0.00000000	0.00006371	0.00000000	0.00000000	0.00000000	0.00000000	0.00000000	0.00000000	0.00000000	0.00000000	0.00000000	0.00000000	0.00000000	0.00000000	0.00000000	0.00000000	0.00000000	0.00000000	0.00000000	0.00000000	0.00000000	0.00000000	0.00000000	0.00000000	0.00000000	0.00000000	0.00000000	0.00000000	0.00000000	0.00000000
P24941-1	Isoform 1 of Cyclin-dependent kinase 2	0.00000000	0.00006371	0.00000000	0.00000000	0.00000000	0.00000000	0.00000000	0.00000000	0.00000000	0.00000000	0.00000000	0.00000000	0.00000000	0.00000000	0.00000000	0.00000000	0.00000000	0.00000000	0.00000000	0.00000000	0.00000000	0.00000000	0.00000000	0.00000000	0.00000000	0.00000000	0.00000000	0.00000000	0.00000000	0.00000000
P25024	C-X-C chemokine receptor type 1	0.00000000	0.00000000	0.00000000	0.00000000	0.00000000	0.00000000	0.00000000	0.00000000	0.00000000	0.00005685	0.00000000	0.00000000	0.00000000	0.00000000	0.00000000	0.00000000	0.00000000	0.00000000	0.00000000	0.00000000	0.00000000	0.00000000	0.00000000	0.00000000	0.00000000	0.00000000	0.00000000	0.00000000	0.00000000	0.00000000
P25311	Zinc-alpha-2-glycoprotein	0.00622177	0.00611639	0.00765900	0.00806107	0.00516876	0.00525379	0.01202682	0.01082295	0.00555298	0.00527464	0.01446145	0.01627224	0.01639038	0.01606807	0.01688024	0.01807382	0.01702932	0.01319923	0.01272687	0.01543989	0.00504168	0.00440962	0.00444784	0.00415122	0.00754423	0.00696372	0.00660500	0.00627592	0.00524187	0.00627166
P25325	3-mercaptopyruvate sulfurtransferase	0.00000000	0.00000000	0.00000000	0.00000000	0.00000000	0.00000000	0.00000000	0.00000000	0.00000000	0.00006699	0.00000000	0.00000000	0.00000000	0.00000000	0.00000000	0.00000000	0.00000000	0.00000000	0.00000000	0.00000000	0.00000000	0.00000000	0.00000000	0.00000000	0.00000000	0.00000000	0.00000000	0.00000000	0.00000000	0.00000000
P25325-1	Isoform 1 of 3-mercaptopyruvate sulfurtransferase	0.00000000	0.00000000	0.00000000	0.00000000	0.00000000	0.00000000	0.00000000	0.00000000	0.00000000	0.00006699	0.00000000	0.00000000	0.00000000	0.00000000	0.00000000	0.00000000	0.00000000	0.00000000	0.00000000	0.00000000	0.00000000	0.00000000	0.00000000	0.00000000	0.00000000	0.00000000	0.00000000	0.00000000	0.00000000	0.00000000
P25398	40S ribosomal protein S12	0.00000000	0.00014384	0.00014906	0.00000000	0.00000000	0.00000000	0.00000000	0.00000000	0.00000000	0.00015073	0.00000000	0.00000000	0.00000000	0.00000000	0.00000000	0.00000000	0.00000000	0.00000000	0.00000000	0.00000000	0.00028104	0.00023703	0.00066942	0.00025676	0.00038273	0.00032415	0.00041040	0.00026733	0.00000000	0.00021453
P25685	DnaJ homolog subfamily B member 1	0.00000000	0.00000000	0.00000000	0.00000000	0.00000000	0.00000000	0.00000000	0.00000000	0.00000000	0.00000000	0.00000000	0.00000000	0.00000000	0.00000000	0.00000000	0.00000000	0.00000000	0.00000000	0.00000000	0.00000000	0.00000000	0.00004601	0.00000000	0.00000000	0.00000000	0.00000000	0.00005311	0.00000000	0.00000000	0.00000000
P25685-1	Isoform 1 of DnaJ homolog subfamily B member 1	0.00000000	0.00000000	0.00000000	0.00000000	0.00000000	0.00000000	0.00000000	0.00000000	0.00000000	0.00000000	0.00000000	0.00000000	0.00000000	0.00000000	0.00000000	0.00000000	0.00000000	0.00000000	0.00000000	0.00000000	0.00000000	0.00004601	0.00000000	0.00000000	0.00000000	0.00000000	0.00005311	0.00000000	0.00000000	0.00000000
P25705	ATP synthase subunit alpha, mitochondrial	0.00003456	0.00006867	0.00032022	0.00019164	0.00021426	0.00024773	0.00000000	0.00000000	0.00044886	0.00032382	0.00000000	0.00000000	0.00000000	0.00000000	0.00000000	0.00000000	0.00000000	0.00000000	0.00000000	0.00000000	0.00046958	0.00031118	0.00047937	0.00045966	0.00022839	0.00027081	0.00026123	0.00015953	0.00027086	0.00025604
P25705-1	Isoform 1 of ATP synthase subunit alpha, mitochondrial	0.00003456	0.00006867	0.00032022	0.00019164	0.00021426	0.00024773	0.00000000	0.00000000	0.00044886	0.00032382	0.00000000	0.00000000	0.00000000	0.00000000	0.00000000	0.00000000	0.00000000	0.00000000	0.00000000	0.00000000	0.00046958	0.00031118	0.00047937	0.00045966	0.00022839	0.00027081	0.00026123	0.00015953	0.00027086	0.00025604
P25774	Cathepsin S	0.00017324	0.00022944	0.00000000	0.00000000	0.00005966	0.00011825	0.00000000	0.00006052	0.00000000	0.00000000	0.00000000	0.00000000	0.00012145	0.00013520	0.00013273	0.00013393	0.00000000	0.00011372	0.00016850	0.00000000	0.00000000	0.00000000	0.00000000	0.00000000	0.00000000	0.00000000	0.00000000	0.00000000	0.00000000	0.00000000
P25774-1	Isoform 1 of Cathepsin S	0.00017324	0.00022944	0.00000000	0.00000000	0.00005966	0.00011825	0.00000000	0.00006052	0.00000000	0.00000000	0.00000000	0.00000000	0.00012145	0.00013520	0.00013273	0.00013393	0.00000000	0.00011372	0.00016850	0.00000000	0.00000000	0.00000000	0.00000000	0.00000000	0.00000000	0.00000000	0.00000000	0.00000000	0.00000000	0.00000000
P25786	Proteasome subunit alpha type-1	0.00000000	0.00000000	0.00000000	0.00000000	0.00007508	0.00000000	0.00000000	0.00000000	0.00031460	0.00000000	0.00000000	0.00000000	0.00000000	0.00008508	0.00000000	0.00000000	0.00000000	0.00007156	0.00007069	0.00010352	0.00007053	0.00011896	0.00000000	0.00000000	0.00000000	0.00000000	0.00000000	0.00000000	0.00008136	0.00010767
P25786-1	Isoform Short of Proteasome subunit alpha type-1	0.00000000	0.00000000	0.00000000	0.00000000	0.00007508	0.00000000	0.00000000	0.00000000	0.00031460	0.00000000	0.00000000	0.00000000	0.00000000	0.00008508	0.00000000	0.00000000	0.00000000	0.00007156	0.00007069	0.00010352	0.00007053	0.00011896	0.00000000	0.00000000	0.00000000	0.00000000	0.00000000	0.00000000	0.00008136	0.00010767
P25787	Proteasome subunit alpha type-2	0.00000000	0.00008114	0.00016817	0.00007548	0.00000000	0.00008363	0.00000000	0.00008561	0.00026519	0.00025509	0.00038636	0.00000000	0.00000000	0.00009562	0.00018775	0.00000000	0.00000000	0.00016085	0.00007945	0.00046539	0.00000000	0.00006685	0.00007552	0.00007242	0.00000000	0.00000000	0.00007717	0.00000000	0.00000000	0.00012101
P25788	Proteasome subunit alpha type-3	0.00000000	0.00000000	0.00000000	0.00000000	0.00000000	0.00000000	0.00000000	0.00000000	0.00000000	0.00000000	0.00000000	0.00008886	0.00000000	0.00000000	0.00008614	0.00000000	0.00000000	0.00000000	0.00007291	0.00021353	0.00000000	0.00000000	0.00006930	0.00000000	0.00000000	0.00000000	0.00000000	0.00000000	0.00000000	0.00000000
P25788-1	Isoform 1 of Proteasome subunit alpha type-3	0.00000000	0.00000000	0.00000000	0.00000000	0.00000000	0.00000000	0.00000000	0.00000000	0.00000000	0.00000000	0.00000000	0.00008886	0.00000000	0.00000000	0.00008614	0.00000000	0.00000000	0.00000000	0.00007291	0.00021353	0.00000000	0.00000000	0.00006930	0.00000000	0.00000000	0.00000000	0.00000000	0.00000000	0.00000000	0.00000000
P25789	Proteasome subunit alpha type-4	0.00000000	0.00000000	0.00000000	0.00000000	0.00000000	0.00000000	0.00000000	0.00000000	0.00000000	0.00000000	0.00000000	0.00000000	0.00000000	0.00000000	0.00000000	0.00000000	0.00000000	0.00000000	0.00000000	0.00020862	0.00000000	0.00000000	0.00006771	0.00000000	0.00000000	0.00000000	0.00000000	0.00000000	0.00000000	0.00000000
P25789-1	Isoform 1 of Proteasome subunit alpha type-4	0.00000000	0.00000000	0.00000000	0.00000000	0.00000000	0.00000000	0.00000000	0.00000000	0.00000000	0.00000000	0.00000000	0.00000000	0.00000000	0.00000000	0.00000000	0.00000000	0.00000000	0.00000000	0.00000000	0.00020862	0.00000000	0.00000000	0.00006771	0.00000000	0.00000000	0.00000000	0.00000000	0.00000000	0.00000000	0.00000000
P25815	Protein S100-P	0.00221324	0.00239827	0.00103556	0.00130150	0.00249440	0.00247205	0.00191365	0.00105434	0.00087094	0.00104720	0.00380671	0.00190817	0.00148106	0.00188422	0.00184980	0.00069993	0.00142449	0.00138673	0.00117418	0.00114633	0.00097623	0.00065868	0.00074412	0.00160542	0.00159540	0.00157638	0.00000000	0.00000000	0.00202721	0.00208655
P26010	Integrin beta-7	0.00000000	0.00000000	0.00000000	0.00000000	0.00000000	0.00000000	0.00000000	0.00000000	0.00000000	0.00000000	0.00000000	0.00000000	0.00000000	0.00000000	0.00000000	0.00000000	0.00000000	0.00000000	0.00000000	0.00003412	0.00000000	0.00000000	0.00000000	0.00000000	0.00000000	0.00000000	0.00000000	0.00000000	0.00000000	0.00000000
P26010-1	Isoform Long of Integrin beta-7	0.00000000	0.00000000	0.00000000	0.00000000	0.00000000	0.00000000	0.00000000	0.00000000	0.00000000	0.00000000	0.00000000	0.00000000	0.00000000	0.00000000	0.00000000	0.00000000	0.00000000	0.00000000	0.00000000	0.00003412	0.00000000	0.00000000	0.00000000	0.00000000	0.00000000	0.00000000	0.00000000	0.00000000	0.00000000	0.00000000
P26022	Pentraxin-related protein PTX3	0.00005017	0.00004983	0.00000000	0.00000000	0.00000000	0.00000000	0.00000000	0.00000000	0.00000000	0.00000000	0.00000000	0.00000000	0.00000000	0.00000000	0.00000000	0.00000000	0.00000000	0.00000000	0.00000000	0.00007146	0.00000000	0.00000000	0.00000000	0.00000000	0.00000000	0.00000000	0.00000000	0.00000000	0.00000000	0.00000000
P26038	Moesin	0.00129195	0.00115168	0.00068200	0.00055102	0.00181388	0.00149237	0.00072017	0.00076381	0.00057358	0.00048276	0.00428282	0.00298461	0.00261267	0.00190014	0.00209385	0.00169019	0.00199354	0.00345739	0.00312539	0.00476562	0.00067507	0.00062358	0.00061257	0.00070486	0.00056913	0.00044493	0.00000000	0.00000000	0.00111256	0.00083431
P26368	Splicing factor U2AF 65 kDa subunit	0.00000000	0.00000000	0.00000000	0.00000000	0.00000000	0.00004120	0.00000000	0.00000000	0.00000000	0.00000000	0.00000000	0.00000000	0.00000000	0.00000000	0.00000000	0.00000000	0.00000000	0.00000000	0.00000000	0.00000000	0.00000000	0.00000000	0.00000000	0.00000000	0.00000000	0.00000000	0.00000000	0.00000000	0.00000000	0.00000000
P26368-1	Isoform 1 of Splicing factor U2AF 65 kDa subunit	0.00000000	0.00000000	0.00000000	0.00000000	0.00000000	0.00004120	0.00000000	0.00000000	0.00000000	0.00000000	0.00000000	0.00000000	0.00000000	0.00000000	0.00000000	0.00000000	0.00000000	0.00000000	0.00000000	0.00000000	0.00000000	0.00000000	0.00000000	0.00000000	0.00000000	0.00000000	0.00000000	0.00000000	0.00000000	0.00000000
P26373	60S ribosomal protein L13	0.00000000	0.00000000	0.00000000	0.00000000	0.00000000	0.00000000	0.00000000	0.00000000	0.00000000	0.00000000	0.00000000	0.00000000	0.00000000	0.00000000	0.00000000	0.00000000	0.00000000	0.00000000	0.00000000	0.00000000	0.00008791	0.00007414	0.00050254	0.00048188	0.00000000	0.00010139	0.00034233	0.00041810	0.00000000	0.00000000
P26373-1	Isoform 1 of 60S ribosomal protein L13	0.00000000	0.00000000	0.00000000	0.00000000	0.00000000	0.00000000	0.00000000	0.00000000	0.00000000	0.00000000	0.00000000	0.00000000	0.00000000	0.00000000	0.00000000	0.00000000	0.00000000	0.00000000	0.00000000	0.00000000	0.00008791	0.00007414	0.00050254	0.00048188	0.00000000	0.00010139	0.00034233	0.00041810	0.00000000	0.00000000
P26447	Protein S100-A4	0.00113550	0.00093992	0.00000000	0.00034977	0.00097759	0.00096883	0.00051428	0.00000000	0.00061440	0.00000000	0.00238705	0.00000000	0.00000000	0.00044307	0.00000000	0.00000000	0.00000000	0.00130435	0.00055221	0.00161735	0.00000000	0.00030978	0.00000000	0.00067113	0.00025010	0.00000000	0.00000000	0.00000000	0.00063559	0.00000000
P26572	Alpha-1,3-mannosyl-glycoprotein 2-beta-N-acetylglucosaminyltransferase	0.00000000	0.00000000	0.00004422	0.00000000	0.00000000	0.00000000	0.00000000	0.00000000	0.00004648	0.00000000	0.00000000	0.00000000	0.00000000	0.00005028	0.00009873	0.00004981	0.00005068	0.00000000	0.00000000	0.00012236	0.00012505	0.00000000	0.00000000	0.00000000	0.00000000	0.00000000	0.00004058	0.00000000	0.00000000	0.00000000
P26583	High mobility group protein B2	0.00027437	0.00000000	0.00009414	0.00008451	0.00047242	0.00065547	0.00000000	0.00000000	0.00000000	0.00000000	0.00057677	0.00021684	0.00048086	0.00000000	0.00010510	0.00031815	0.00021583	0.00045024	0.00017791	0.00039079	0.00008875	0.00022455	0.00025368	0.00000000	0.00024173	0.00000000	0.00000000	0.00000000	0.00000000	0.00000000
P26599	Polypyrimidine tract-binding protein 1	0.00000000	0.00000000	0.00000000	0.00000000	0.00007438	0.00014742	0.00000000	0.00000000	0.00000000	0.00003747	0.00000000	0.00000000	0.00000000	0.00000000	0.00000000	0.00000000	0.00000000	0.00000000	0.00000000	0.00000000	0.00010479	0.00002946	0.00003328	0.00000000	0.00000000	0.00000000	0.00000000	0.00000000	0.00000000	0.00000000
P26599-1	Isoform 1 of Polypyrimidine tract-binding protein 1	0.00000000	0.00000000	0.00000000	0.00000000	0.00007438	0.00014742	0.00000000	0.00000000	0.00000000	0.00003747	0.00000000	0.00000000	0.00000000	0.00000000	0.00000000	0.00000000	0.00000000	0.00000000	0.00000000	0.00000000	0.00010479	0.00002946	0.00003328	0.00000000	0.00000000	0.00000000	0.00000000	0.00000000	0.00000000	0.00000000
P26639	Threonine--tRNA ligase, cytoplasmic	0.00002644	0.00002626	0.00000000	0.00000000	0.00005463	0.00005414	0.00000000	0.00000000	0.00020027	0.00019264	0.00000000	0.00000000	0.00000000	0.00000000	0.00000000	0.00000000	0.00000000	0.00000000	0.00000000	0.00003766	0.00007696	0.00008655	0.00014666	0.00016407	0.00000000	0.00005918	0.00002498	0.00000000	0.00005919	0.00015667
P26639-1	Isoform 1 of Threonine--tRNA ligase, cytoplasmic	0.00002644	0.00002626	0.00000000	0.00000000	0.00005463	0.00005414	0.00000000	0.00000000	0.00020027	0.00019264	0.00000000	0.00000000	0.00000000	0.00000000	0.00000000	0.00000000	0.00000000	0.00000000	0.00000000	0.00003766	0.00007696	0.00008655	0.00014666	0.00016407	0.00000000	0.00005918	0.00002498	0.00000000	0.00005919	0.00015667
[truncated: 1,750 more rows]
