# Supplementary material for: Prediction of Oral Cancer Biomarkers by Salivary Proteomics Data
Source: Int J Mol Sci. 2024 Oct 16;25(20):11120. doi: 10.3390/ijms252011120 (PMC11508456; doi:10.3390/ijms252011120)
Supplement: Supplementary file 1 [file ijms-25-11120-s001.zip › Table S2.csv]

UniProt Accession	Protein Name	mean A	mean B	log2 FC	statistics	p-value	p-adj.
A0A075B6H9	Immunoglobulin lambda variable 4-69	0.00014761	0.0002212545	-0.375647082580743	86	0.542516963430082	0.691379316819274
A0A075B6I0	Immunoglobulin lambda variable 8-61	4.8507e-05	1.9396e-05	0.314776430949133	110	0.479451149544828	0.674209570228224
A0A075B6I1	Immunoglobulin lambda variable 4-60	0	4.6859e-05	-0.55443168144418	90	0.333923855116587	0.613484572053341
A0A075B6I4	Immunoglobulin lambda variable 10-54	0	7.945e-06	-0.110296419439477	95	0.524518280213076	0.674209570228224
A0A075B6I9	Immunoglobulin lambda variable 7-46	0.000365967	0.00073002	-0.832918313614165	77	0.321159694060269	0.613484572053341
A0A075B6J9	Immunoglobulin lambda variable 2-18	0	6.3322e-05	-0.7077191396633	75	0.0969044446618861	0.399393867823147
A0A075B6K4	Immunoglobulin lambda variable 3-10	6.6485e-05	0.000374464	-1.51090642786361	77	0.181851692021117	0.460767338469347
A0A075B6Q5	Immunoglobulin heavy variable 3-64	0	7.1466e-05	-0.777922532699581	80	0.146615228247062	0.457940397389394
A0A075B6R2	Immunoglobulin heavy variable 4-4	7.7849e-05	0.000130783	-0.375884093190759	102	0.919045842484748	0.96318467855345
A0A075B6S5	Immunoglobulin kappa variable 1-27	0.000330917	0.000193429	0.554398553342427	110.5	0.632975609128305	0.761464247733409
A0A087WSY6	Immunoglobulin kappa variable 3D-15	0.000377469	0.000266554	0.381381319275702	120	0.382075667820311	0.674209570228224
A0A087WW87	Immunoglobulin kappa variable 2-40	0.000729846	0.0010613065	-0.4848332524894	72	0.230725263408922	0.515878964651401
A0A0A0MRZ8	Immunoglobulin kappa variable 3D-11	0.000957666	0.0007842195	0.258407655166319	122	0.343675575597461	0.626266100390715
A0A0A0MS14	Immunoglobulin heavy variable 1-45	5.6441e-05	0	0.645618663188289	120	0.0473299388579321	0.253778624543007
A0A0A0MS15	Immunoglobulin heavy variable 3-49	8.0508e-05	0.000343832	-1.29795091080583	47	0.015983043935622	0.140162830775003
A0A0A0MT36	Immunoglobulin kappa variable 6D-21	0	9.9385e-06	-0.136696700503188	95	0.524518280213076	0.674209570228224
A0A0A0MT89	Immunoglobulin kappa joining 1	0	0.000251137	-1.81203402385766	95	0.524518280213076	0.674209570228224
A0A0B4J1U7	Immunoglobulin heavy variable 6-1	0.000706528	0.001052245	-0.514650982331645	85.5	0.515901379102385	0.674209570228224
A0A0B4J1V0	Immunoglobulin heavy variable 3-15	0.000996094	0.0011253425	-0.160813530819548	96	0.876862558666425	0.929005684097097
A0A0B4J1V2	Immunoglobulin heavy variable 2-26	3.304e-05	0.000165557	-0.997161485187114	90	0.572959356320082	0.717473571192629
A0A0B4J1X5	Immunoglobulin heavy variable 3-74	0.000986389	0.00152322	-0.579317768966176	69	0.176933105821908	0.457940397389394
A0A0B4J1X8	Immunoglobulin heavy variable 3-43	0	3.9388e-05	-0.479106364034998	95	0.524518280213076	0.674209570228224
A0A0B4J1Y9	Immunoglobulin heavy variable 3-72	0.000778095	0.0007374405	0.0683903407063617	99	0.980601774307661	0.998408694958489
A0A0B4J2D5	Glutamine amidotransferase-like class 1 domain-containing protein 3B, mitochondrial	6.591e-06	0	0.0920856294337238	110	0.179109192726722	0.457940397389394
A0A0B4J2D5-1	Isoform 1 of Glutamine amidotransferase-like class 1 domain-containing protein 3B, mitochondrial	6.591e-06	0	0.0920856294337238	110	0.179109192726722	0.457940397389394
A0A0B4J2D9	Immunoglobulin kappa variable 1D-13	3.1914e-05	9.31295e-05	-0.549970863239803	96	0.825599628235779	0.895495284820576
A0A0C4DH24	Immunoglobulin kappa variable 6-21	1.6655e-05	0	0.222248144618403	110	0.179109192726722	0.457940397389394
A0A0C4DH25	Immunoglobulin kappa variable 3D-20	0.000680577	0.001342198	-0.885656387461051	63	0.0939266026140397	0.399393867823147
A0A0C4DH29	Immunoglobulin heavy variable 1-3	0.000199777	0.0001241365	0.419512091814711	101	0.966307075684792	0.992032975219799
A0A0C4DH31	Immunoglobulin heavy variable 1-18	0.000105517	5.5908e-05	0.39856277805209	110	0.479451149544828	0.674209570228224
A0A0C4DH32	Immunoglobulin heavy variable 3-20	8.5029e-05	0.000153769	-0.455764437496418	94.5	0.709741753995744	0.810845388594975
A0A0C4DH34	Immunoglobulin heavy variable 4-28	0.000201499	0.000328211	-0.506168639480656	83	0.43784448045186	0.674209570228224
A0A0C4DH38	Immunoglobulin heavy variable 5-51	0.000812946	0.000523432	0.550297319884969	118.5	0.427907901845634	0.674209570228224
A0A0C4DH43	Immunoglobulin heavy variable 2-70D	4.3649e-05	0	0.522547949709542	110	0.179109192726722	0.457940397389394
A0A0C4DH67	Immunoglobulin kappa variable 1-8	6.8071e-05	0	0.749070814606894	110	0.179109192726722	0.457940397389394
A0A0C4DH68	Immunoglobulin kappa variable 2-24	0.000374594	0.000951761	-1.148041140174	74	0.260062377938322	0.56706087830858
A0A0C4DH72	Immunoglobulin kappa variable 1-6	0.000476884	0.0002402165	0.761828139214932	100	1	1
A0A0J9YX35	Immunoglobulin heavy variable 3-64D	1.7006e-05	4.6148e-05	-0.320847574073889	94.5	0.709741753995744	0.810845388594975
A0A0J9YXX1	Immunoglobulin heavy variable 5-10-1	0.000500861	0.000217118	0.922011515231757	143.5	0.0400304761778853	0.253292912039704
A0A1B0GUS4	Ubiquitin-conjugating enzyme E2 L5	1.2329e-05	4.69005e-05	-0.387108869664178	89	0.476805490810958	0.674209570228224
A0M8Q6	Immunoglobulin lambda constant 7	0.000978518	0.0071484125	-2.74861480541407	33	0.00227486361699888	0.0447814061667961
A1L0T0	Acetolactate synthase-like protein	0	2.578e-06	-0.0367213479602295	90	0.333923855116587	0.613484572053341
A2NJV5	Immunoglobulin kappa variable 2-29	0.000151497	0	1.33054119084219	110	0.179109192726722	0.457940397389394
A4D1P6	WD repeat-containing protein 91	4.924e-06	7.307e-06	-0.0323994776765044	93	0.699727433100579	0.810845388594975
A4D1P6-1	Isoform 1 of WD repeat-containing protein 91	4.924e-06	7.307e-06	-0.0323994776765044	93	0.699727433100579	0.810845388594975
A5A3E0	POTE ankyrin domain family member F	0.000270074	0.000117155	0.769088609631467	126	0.166470709417834	0.457940397389394
A6ND91	Putative L-aspartate dehydrogenase	0	3.2845e-06	-0.0466237638740683	95	0.524518280213076	0.674209570228224
A6ND91-1	Isoform 1 of Putative L-aspartate dehydrogenase	0	3.2845e-06	-0.0466237638740683	95	0.524518280213076	0.674209570228224
A6NEC2	Puromycin-sensitive aminopeptidase-like protein	1.5361e-05	2.6425e-06	0.168527360861598	124.5	0.0740063455123075	0.338194582170691
A6NEC2-1	Isoform 1 of Puromycin-sensitive aminopeptidase-like protein	1.5361e-05	2.6425e-06	0.168527360861598	124.5	0.0740063455123075	0.338194582170691
A6NM11	Leucine-rich repeat-containing protein 37A2	3.729e-06	5.2145e-06	-0.0205142499591933	98.5	0.954932340121234	0.990104802004152
A6NMB1	Sialic acid-binding Ig-like lectin 16	0	1.9325e-06	-0.0276141114963799	95	0.524518280213076	0.674209570228224
A6NMY6	Putative annexin A2-like protein	1.7728e-05	1.6062e-05	0.0205617915532752	104.5	0.684126900052802	0.798100797202087
A8K2U0	Alpha-2-macroglobulin-like protein 1	0.000837502	0.0015235285	-0.792239037076413	22	0.000258745086331293	0.0121394569670432
A8K2U0-1	Isoform 1 of Alpha-2-macroglobulin-like protein 1	0.000837502	0.0015235285	-0.792239037076413	22	0.000258745086331293	0.0121394569670432
A8MTJ3	Guanine nucleotide-binding protein G(t) subunit alpha-3	3.9379e-05	1.48635e-05	0.279092781344289	116.5	0.313786715711506	0.613484572053341
A8MVU1	Putative neutrophil cytosol factor 1C	0.00010683	0.000117682	-0.0737766579081285	82	0.435164576418931	0.674209570228224
A8MXY4	Zinc finger protein 99	2.303e-06	8.647e-06	-0.0867998866199873	89	0.476805490810958	0.674209570228224
B3EWG3	Protein FAM25A	3.9693e-05	0.000164667	-0.921918594364467	75.5	0.174992258981982	0.457940397389394
B3EWG4	Putative protein FAM25BP	3.9693e-05	0.000164667	-0.921918594364467	75.5	0.174992258981982	0.457940397389394
B3EWG5	Protein FAM25C	3.9693e-05	0.000164667	-0.921918594364467	75.5	0.174992258981982	0.457940397389394
B3EWG6	Protein FAM25G	3.9693e-05	0.000164667	-0.921918594364467	75.5	0.174992258981982	0.457940397389394
B5ME19	Eukaryotic translation initiation factor 3 subunit C-like protein	4.44e-06	1.55735e-05	-0.146136275548255	74	0.181241185226625	0.460767338469347
B9A064	Immunoglobulin lambda-like polypeptide 5	0.000560617	0.0013433145	-1.1274996982697	89	0.476805490810958	0.674209570228224
B9A064-1	Isoform 1 of Immunoglobulin lambda-like polypeptide 5	0.000560617	0.0013433145	-1.1274996982697	89	0.476805490810958	0.674209570228224
C9JRZ8	Aldo-keto reductase family 1 member B15	0	5.7145e-06	-0.0801732730628579	95	0.524518280213076	0.674209570228224
C9JRZ8-1	Isoform 1 of Aldo-keto reductase family 1 member B15	0	5.7145e-06	-0.0801732730628579	95	0.524518280213076	0.674209570228224
C9JRZ8-2	Isoform 2 of Aldo-keto reductase family 1 member B15	0	5.7145e-06	-0.0801732730628579	95	0.524518280213076	0.674209570228224
O00115	Deoxyribonuclease-2-alpha	0	3.7815e-06	-0.0535492930506045	95	0.524518280213076	0.674209570228224
O00115-1	Isoform 1 of Deoxyribonuclease-2-alpha	0	3.7815e-06	-0.0535492930506045	95	0.524518280213076	0.674209570228224
O00148	ATP-dependent RNA helicase DDX39A	1.3345e-05	1.21065e-05	0.0158508218580558	109	0.614007162175148	0.741497280790666
O00148-1	Isoform 1 of ATP-dependent RNA helicase DDX39A	1.3345e-05	1.21065e-05	0.0158508218580558	109	0.614007162175148	0.741497280790666
O00151	PDZ and LIM domain protein 1	0	2.6815e-06	-0.0381762764715745	95	0.524518280213076	0.674209570228224
O00159	Unconventional myosin-Ic	0	7.36e-07	-0.0105793510706746	95	0.524518280213076	0.674209570228224
O00159-1	Isoform 1 of Unconventional myosin-Ic	0	7.36e-07	-0.0105793510706746	95	0.524518280213076	0.674209570228224
O00160	Unconventional myosin-If	2.8346e-05	2.7734e-05	0.00689574387680025	86	0.539368935487881	0.688582110384756
O00194	Ras-related protein Rab-27B	2.7094e-05	1.55815e-05	0.13698542530526	107	0.659631955740729	0.783486901016942
O00204	Sulfotransferase family cytosolic 2B member 1	4.7783e-05	0.000222231	-1.12461497342575	73	0.205696240899992	0.49745267880883
O00204-1	Isoform 1 of Sulfotransferase family cytosolic 2B member 1	4.7783e-05	0.000222231	-1.12461497342575	73	0.205696240899992	0.49745267880883
O00217	NADH dehydrogenase [ubiquinone] iron-sulfur protein 8, mitochondrial	1.9325e-05	8.024e-06	0.143544460720221	112	0.391960846685801	0.674209570228224
O00231	26S proteasome non-ATPase regulatory subunit 11	0	4.1845e-06	-0.0591406573046882	90	0.333923855116587	0.613484572053341
O00231-1	Isoform 1 of 26S proteasome non-ATPase regulatory subunit 11	0	4.1845e-06	-0.0591406573046882	90	0.333923855116587	0.613484572053341
O00232	26S proteasome non-ATPase regulatory subunit 12	3.4902e-05	3.03735e-05	0.0492610831823797	121	0.308539207397918	0.613484572053341
O00232-1	Isoform 1 of 26S proteasome non-ATPase regulatory subunit 12	3.4902e-05	3.03735e-05	0.0492610831823797	121	0.308539207397918	0.613484572053341
O00264	Membrane-associated progesterone receptor component 1	0	9.154e-06	-0.126364999540117	90	0.333923855116587	0.613484572053341
O00264-1	Isoform 1 of Membrane-associated progesterone receptor component 1	0	9.154e-06	-0.126364999540117	90	0.333923855116587	0.613484572053341
O00299	Chloride intracellular channel protein 1	0.000347446	0.000456626	-0.314994717230098	77	0.32817570568695	0.613484572053341
O00303	Eukaryotic translation initiation factor 3 subunit F	2.239e-05	3.7275e-05	-0.165583225308616	88	0.558135161322548	0.705767499978739
O00391	Sulfhydryl oxidase 1	0.000436132	0.000269561	0.536775731221136	129	0.213911226205079	0.498755099513577
O00391-1	Isoform 1 of Sulfhydryl oxidase 1	0.000436132	0.000269561	0.536775731221136	129	0.213911226205079	0.498755099513577
O00410	Importin-5	0	7.725e-07	-0.0111019927415548	95	0.524518280213076	0.674209570228224
O00410-1	Isoform 1 of Importin-5	0	7.725e-07	-0.0111019927415548	95	0.524518280213076	0.674209570228224
O00462	Beta-mannosidase	0	1.84035e-05	-0.243711727571693	70	0.063279235390976	0.303460047062347
O00468	Agrin	9.46e-07	0	0.013583744800183	110	0.179109192726722	0.457940397389394
O00468-1	Isoform 1 of Agrin	9.46e-07	0	0.013583744800183	110	0.179109192726722	0.457940397389394
O00487	26S proteasome non-ATPase regulatory subunit 14	5.698e-06	5.9735e-06	-0.003755467393594	100	1	1
O00507	Probable ubiquitin carboxyl-terminal hydrolase FAF-Y	0	1.0225e-06	-0.0146766496433237	85	0.22058618077954	0.498755099513577
O00507-1	Isoform Long of Probable ubiquitin carboxyl-terminal hydrolase FAF-Y	0	1.0225e-06	-0.0146766496433237	85	0.22058618077954	0.498755099513577
O00560	Syntenin-1	2.6134e-05	7.44445e-05	-0.467810898844839	81	0.368314395121855	0.659965004626366
O00560-1	Isoform 1 of Syntenin-1	2.6134e-05	7.44445e-05	-0.467810898844839	81	0.368314395121855	0.659965004626366
O00571	ATP-dependent RNA helicase DDX3X	6.5179e-05	5.8693e-05	0.0577917898349121	111.5	0.60972930288739	0.739849011715196
O00571-1	Isoform 1 of ATP-dependent RNA helicase DDX3X	6.5179e-05	5.8693e-05	0.0577917898349121	111.5	0.60972930288739	0.739849011715196
O00584	Ribonuclease T2	0.000267667	0.0004664735	-0.623608774340218	84	0.501847378009297	0.674209570228224
O00584-1	Isoform 1 of Ribonuclease T2	0.000267667	0.0004664735	-0.623608774340218	84	0.501847378009297	0.674209570228224
O00592	Podocalyxin	0	4.026e-06	-0.0569441570498821	90	0.333923855116587	0.613484572053341
O00592-1	Isoform 1 of Podocalyxin	0	4.026e-06	-0.0569441570498821	90	0.333923855116587	0.613484572053341
O00602	Ficolin-1	9.9695e-05	1.7284e-05	0.767791997874582	161	0.00102804065065359	0.0280964507921345
O00625	Pirin	1.3609e-05	8.5925e-06	0.0651526622714815	110	0.479451149544828	0.674209570228224
O00629	Importin subunit alpha-3	2.2269e-05	1.85475e-05	0.0445934315652909	115	0.495367148516305	0.674209570228224
O00748	Cocaine esterase	4.3062e-05	0.00033721	-1.61168588355899	31	0.00242498855089561	0.0455316411013507
O00748-1	Isoform 1 of Cocaine esterase	4.3062e-05	0.00033721	-1.61168588355899	31	0.00242498855089561	0.0455316411013507
O00764	Pyridoxal kinase	0.000122296	0.0002260875	-0.552777150222189	75	0.28088374954181	0.603118043447899
O00764-1	Isoform 1 of Pyridoxal kinase	0.000122296	0.0002260875	-0.552777150222189	75	0.28088374954181	0.603118043447899
O14579	Coatomer subunit epsilon	6.206e-06	2.751e-06	0.0477128373677811	105.5	0.61106934680127	0.739849011715196
O14579-1	Isoform 1 of Coatomer subunit epsilon	6.206e-06	2.751e-06	0.0477128373677811	105.5	0.61106934680127	0.739849011715196
O14639	Actin-binding LIM protein 1	0	3.359e-06	-0.0476640171140961	85	0.22058618077954	0.498755099513577
O14639-1	Isoform 1 of Actin-binding LIM protein 1	0	3.359e-06	-0.0476640171140961	85	0.22058618077954	0.498755099513577
O14732	Inositol monophosphatase 2	2.0341e-05	6.20285e-05	-0.429119347925884	40.5	0.00817762104220031	0.101858421388468
O14732-1	Isoform 1 of Inositol monophosphatase 2	2.0341e-05	6.20285e-05	-0.429119347925884	40.5	0.00817762104220031	0.101858421388468
O14745	Na(+)/H(+) exchange regulatory cofactor NHE-RF1	4.5827e-05	1.9291e-05	0.289772658761677	116	0.429933543790133	0.674209570228224
O14745-1	Isoform 1 of Na(+)/H(+) exchange regulatory cofactor NHE-RF1	4.5827e-05	1.9291e-05	0.289772658761677	116	0.429933543790133	0.674209570228224
O14773	Tripeptidyl-peptidase 1	4.5411e-05	4.13485e-05	0.0408798365995171	123	0.301810690379294	0.613484572053341
O14773-1	Isoform 1 of Tripeptidyl-peptidase 1	4.5411e-05	4.13485e-05	0.0408798365995171	123	0.301810690379294	0.613484572053341
O14791	Apolipoprotein L1	1.0196e-05	0	0.140071856532492	120	0.0473299388579321	0.253778624543007
O14791-1	Isoform 1 of Apolipoprotein L1	1.0196e-05	0	0.140071856532492	120	0.0473299388579321	0.253778624543007
O14818	Proteasome subunit alpha type-7	7.7079e-05	9.55735e-05	-0.14331776851011	97	0.901171212104598	0.948689963378626
O14818-1	Isoform 1 of Proteasome subunit alpha type-7	7.7079e-05	9.55735e-05	-0.14331776851011	97	0.901171212104598	0.948689963378626
O14880	Microsomal glutathione S-transferase 3	3.9788e-05	4.0862e-05	-0.0110419528787578	97	0.882073104698891	0.932070491639406
O14908	PDZ domain-containing protein GIPC1	0	7.738e-06	-0.107527188993348	90	0.333923855116587	0.613484572053341
O14908-1	Isoform 1 of PDZ domain-containing protein GIPC1	0	7.738e-06	-0.107527188993348	90	0.333923855116587	0.613484572053341
O14950	Myosin regulatory light chain 12B	0.001217171	0.000785298	0.573207586370343	132	0.164860551648872	0.457940397389394
O14974	Protein phosphatase 1 regulatory subunit 12A	3.94e-06	0	0.0557509641184524	120	0.0473299388579321	0.253778624543007
O14974-1	Isoform 1 of Protein phosphatase 1 regulatory subunit 12A	3.94e-06	0	0.0557509641184524	120	0.0473299388579321	0.253778624543007
O14980	Exportin-1	3.758e-06	8.66e-07	0.0407826246512712	116	0.190381400946222	0.466832442215693
O15020	Spectrin beta chain, non-erythrocytic 2	2.395e-06	7.284e-06	-0.0672896635893885	68	0.125568991750414	0.457940397389394
O15020-1	Isoform 1 of Spectrin beta chain, non-erythrocytic 2	2.395e-06	7.284e-06	-0.0672896635893885	68	0.125568991750414	0.457940397389394
O15069	NAC-alpha domain-containing protein 1	0	8.085e-07	-0.0116172895406006	95	0.524518280213076	0.674209570228224
O15143	Actin-related protein 2/3 complex subunit 1B	3.6855e-05	0.000126851	-0.729096874805622	60	0.0698760499913588	0.325467672112149
O15144	Actin-related protein 2/3 complex subunit 2	0.000345262	0.0005306515	-0.502188494498261	56	0.0546137187816348	0.283126369006081
O15145	Actin-related protein 2/3 complex subunit 3	0.000121032	0.000246476	-0.64850017045852	81	0.403959289947794	0.674209570228224
O15162	Phospholipid scramblase 1	3.5984e-05	1.4934e-05	0.242631270680157	107	0.659631955740729	0.783486901016942
O15162-1	Isoform 1 of Phospholipid scramblase 1	3.5984e-05	1.4934e-05	0.242631270680157	107	0.659631955740729	0.783486901016942
O15173	Membrane-associated progesterone receptor component 2	0	3.7995e-06	-0.0537994942809785	95	0.524518280213076	0.674209570228224
O15173-1	Isoform 1 of Membrane-associated progesterone receptor component 2	0	3.7995e-06	-0.0537994942809785	95	0.524518280213076	0.674209570228224
O15231	Zinc finger protein 185	2.888e-06	3.86535e-05	-0.430409306371363	67	0.0778238743711168	0.352209334975392
O15231-1	Isoform 1 of Zinc finger protein 185	2.888e-06	3.86535e-05	-0.430409306371363	67	0.0778238743711168	0.352209334975392
O15254	Peroxisomal acyl-coenzyme A oxidase 3	0	7.3705e-06	-0.102597667906437	80	0.146615228247062	0.457940397389394
O15254-1	Isoform 1 of Peroxisomal acyl-coenzyme A oxidase 3	0	7.3705e-06	-0.102597667906437	80	0.146615228247062	0.457940397389394
O15260	Surfeit locus protein 4	1.5004e-05	0	0.201684040994037	120	0.0473299388579321	0.253778624543007
O15260-1	Isoform 1 of Surfeit locus protein 4	1.5004e-05	0	0.201684040994037	120	0.0473299388579321	0.253778624543007
O15270	Serine palmitoyltransferase 2	0	6.044e-06	-0.0846629950775668	85	0.22058618077954	0.498755099513577
O15335	Chondroadherin	0.000147983	1.02895e-05	1.16894577565561	154	0.00369704233470288	0.0568698042196099
O15371	Eukaryotic translation initiation factor 3 subunit D	0	1.952e-06	-0.0278900770884967	95	0.524518280213076	0.674209570228224
O15371-1	Isoform 1 of Eukaryotic translation initiation factor 3 subunit D	0	1.952e-06	-0.0278900770884967	95	0.524518280213076	0.674209570228224
O15511	Actin-related protein 2/3 complex subunit 5	0.000136167	0.0001835995	-0.264047600349162	95	0.836391270709918	0.902084837949586
O15511-1	Isoform 1 of Actin-related protein 2/3 complex subunit 5	0.000136167	0.0001835995	-0.264047600349162	95	0.836391270709918	0.902084837949586
O43143	Pre-mRNA-splicing factor ATP-dependent RNA helicase DHX15	2.602e-06	1.066e-06	0.0217611170828107	105.5	0.61106934680127	0.739849011715196
O43175	D-3-phosphoglycerate dehydrogenase	0	1.4675e-06	-0.0210177067497082	95	0.524518280213076	0.674209570228224
O43240	Kallikrein-10	9.1301e-05	0.0001083975	-0.123493555514147	98	0.944505535718192	0.982260884039575
O43242	26S proteasome non-ATPase regulatory subunit 3	1.4564e-05	2.51845e-05	-0.127902172536373	84.5	0.456216280341954	0.674209570228224
O43242-1	Isoform 1 of 26S proteasome non-ATPase regulatory subunit 3	1.4564e-05	2.51845e-05	-0.127902172536373	84.5	0.456216280341954	0.674209570228224
O43278	Kunitz-type protease inhibitor 1	0	1.88975e-05	-0.249718380554379	70	0.063279235390976	0.303460047062347
O43278-1	Isoform 1 of Kunitz-type protease inhibitor 1	0	1.88975e-05	-0.249718380554379	70	0.063279235390976	0.303460047062347
O43390	Heterogeneous nuclear ribonucleoprotein R	3.268e-06	5.1335e-06	-0.0258291757696885	100	1	1
O43390-1	Isoform 1 of Heterogeneous nuclear ribonucleoprotein R	3.268e-06	5.1335e-06	-0.0258291757696885	100	1	1
O43396	Thioredoxin-like protein 1	6.885e-06	0	0.0960594026933279	110	0.179109192726722	0.457940397389394
O43399	Tumor protein D54	0	4.383e-06	-0.061886771172686	95	0.524518280213076	0.674209570228224
O43399-1	Isoform 1 of Tumor protein D54	0	4.383e-06	-0.061886771172686	95	0.524518280213076	0.674209570228224
O43432	Eukaryotic translation initiation factor 4 gamma 3	0	1.104e-06	-0.0158400760342676	90	0.333923855116587	0.613484572053341
O43432-1	Isoform 1 of Eukaryotic translation initiation factor 4 gamma 3	0	1.104e-06	-0.0158400760342676	90	0.333923855116587	0.613484572053341
O43451	Maltase-glucoamylase, intestinal	8.207e-06	0	0.113793831314702	120	0.0473299388579321	0.253778624543007
O43464	Serine protease HTRA2, mitochondrial	0	1.85e-06	-0.0264459803037997	95	0.524518280213076	0.674209570228224
O43464-1	Isoform 1 of Serine protease HTRA2, mitochondrial	0	1.85e-06	-0.0264459803037997	95	0.524518280213076	0.674209570228224
O43490	Prominin-1	6.978e-05	4.50595e-05	0.227021738879404	105.5	0.811282825473504	0.888272377457552
O43490-1	Isoform 1 of Prominin-1	6.978e-05	4.50595e-05	0.227021738879404	105.5	0.811282825473504	0.888272377457552
O43505	Beta-1,4-glucuronyltransferase 1	0	2.4215e-06	-0.0345185931460819	95	0.524518280213076	0.674209570228224
O43598	2'-deoxynucleoside 5'-phosphate N-hydrolase 1	0	2.347e-05	-0.304160547001356	95	0.524518280213076	0.674209570228224
O43598-1	Isoform 1 of 2'-deoxynucleoside 5'-phosphate N-hydrolase 1	0	2.347e-05	-0.304160547001356	95	0.524518280213076	0.674209570228224
O43617	Trafficking protein particle complex subunit 3	9.813e-06	9.498e-06	0.00414433612897191	100	1	1
O43617-1	Isoform 1 of Trafficking protein particle complex subunit 3	9.813e-06	9.498e-06	0.00414433612897191	100	1	1
O43653	Prostate stem cell antigen	8.5638e-05	0	0.892492059604017	140	0.00327785338126626	0.0512619848236918
O43681	ATPase ASNA1	0	4.6825e-06	-0.0660202839744564	90	0.333923855116587	0.613484572053341
O43707	Alpha-actinin-4	0.000921116	0.000783829	0.208307593037246	105	0.842996750829377	0.904928498130757
O43707-1	Isoform 1 of Alpha-actinin-4	0.000921116	0.000783829	0.208307593037246	105	0.842996750829377	0.904928498130757
O43747	AP-1 complex subunit gamma-1	0	1.075e-06	-0.0154262036096071	95	0.524518280213076	0.674209570228224
O43747-1	Isoform 1 of AP-1 complex subunit gamma-1	0	1.075e-06	-0.0154262036096071	95	0.524518280213076	0.674209570228224
O43776	Asparagine--tRNA ligase, cytoplasmic	0	8.462e-06	-0.11718967848511	80	0.146615228247062	0.457940397389394
O43776-1	Isoform 1 of Asparagine--tRNA ligase, cytoplasmic	0	8.462e-06	-0.11718967848511	80	0.146615228247062	0.457940397389394
O43809	Cleavage and polyadenylation specificity factor subunit 5	7.7089e-05	1.4803e-05	0.625314258308293	130	0.0800437806201585	0.360517187913194
O43852	Calumenin	1.946e-05	0.000213849	-1.39354298525536	40	0.00576028030280821	0.0772151859638338
O43852-1	Isoform 1 of Calumenin	1.946e-05	0.000213849	-1.39354298525536	40	0.00576028030280821	0.0772151859638338
O43854	EGF-like repeat and discoidin I-like domain-containing protein 3	8.619e-06	0	0.119276486274936	110	0.179109192726722	0.457940397389394
O43854-1	Isoform 1 of EGF-like repeat and discoidin I-like domain-containing protein 3	8.619e-06	0	0.119276486274936	110	0.179109192726722	0.457940397389394
O43866	CD5 antigen-like	2.2662e-05	1.40425e-05	0.10511680838586	110	0.479451149544828	0.674209570228224
O60218	Aldo-keto reductase family 1 member B10	0.00039975	0.000391183	0.024945937532399	101	0.982448342818833	0.998408694958489
O60234	Glia maturation factor gamma	1.3461e-05	7.5527e-05	-0.629496482025313	83.5	0.313786715711506	0.613484572053341
O60235	Transmembrane protease serine 11D	0.000248019	0.000337122	-0.328869917879729	81	0.422272713127286	0.674209570228224
O60361	Putative nucleoside diphosphate kinase	0	5.1823e-05	-0.602390364352901	90	0.333923855116587	0.613484572053341
O60437	Periplakin	0.000173	0.000421686	-0.934280766480478	97	0.910205080844187	0.95629655005379
O60488	Long-chain-fatty-acid--CoA ligase 4	0	1.27e-06	-0.0182068566533111	95	0.524518280213076	0.674209570228224
O60488-1	Isoform Long of Long-chain-fatty-acid--CoA ligase 4	0	1.27e-06	-0.0182068566533111	95	0.524518280213076	0.674209570228224
O60506	Heterogeneous nuclear ribonucleoprotein Q	2.5188e-05	4.0471e-05	-0.166176041075673	83	0.43784448045186	0.674209570228224
O60506-1	Isoform 1 of Heterogeneous nuclear ribonucleoprotein Q	2.5188e-05	4.0471e-05	-0.166176041075673	83	0.43784448045186	0.674209570228224
O60551	Glycylpeptide N-tetradecanoyltransferase 2	0	6.0515e-06	-0.0847650265946065	95	0.524518280213076	0.674209570228224
O60610	Protein diaphanous homolog 1	9.392e-06	2.17265e-05	-0.15413604307529	84.5	0.473797305980839	0.674209570228224
O60610-1	Isoform 1 of Protein diaphanous homolog 1	9.392e-06	2.17265e-05	-0.15413604307529	84.5	0.473797305980839	0.674209570228224
O60635	Tetraspanin-1	0.00025848	3.6605e-06	1.79002637400087	158	0.000645214349494872	0.0216223618312865
O60656	UDP-glucuronosyltransferase 1-9	3.754e-06	9.3605e-06	-0.0759247867586268	94.5	0.709741753995744	0.810845388594975
O60656-1	Isoform 1 of UDP-glucuronosyltransferase 1-9	3.754e-06	9.3605e-06	-0.0759247867586268	94.5	0.709741753995744	0.810845388594975
O60664	Perilipin-3	0.000115558	0.0002400175	-0.657532894590517	44	0.0127294328193878	0.123990842168086
O60664-1	Isoform 1 of Perilipin-3	0.000115558	0.0002400175	-0.657532894590517	44	0.0127294328193878	0.123990842168086
O60701	UDP-glucose 6-dehydrogenase	4.187e-06	7.167e-06	-0.040685448568869	92	0.611328170958986	0.739849011715196
O60701-1	Isoform 1 of UDP-glucose 6-dehydrogenase	4.187e-06	7.167e-06	-0.040685448568869	92	0.611328170958986	0.739849011715196
O60716	Catenin delta-1	1.036e-05	1.4965e-05	-0.0589773514361767	96.5	0.875018324214958	0.928099692036589
O60716-1	Isoform 1ABC of Catenin delta-1	1.036e-05	1.4965e-05	-0.0589773514361767	96.5	0.875018324214958	0.928099692036589
O60784	Target of Myb protein 1	5.5565e-05	0.000110327	-0.435116552780736	68.5	0.158719235306595	0.457940397389394
O60784-1	Isoform 1 of Target of Myb protein 1	5.5565e-05	0.000110327	-0.435116552780736	68.5	0.158719235306595	0.457940397389394
O60888	Protein CutA	0	4.73005e-05	-0.558762327497293	65	0.0406467444933824	0.253292912039704
O60888-1	Isoform B of Protein CutA	0	4.73005e-05	-0.558762327497293	65	0.0406467444933824	0.253292912039704
O60936	Nucleolar protein 3	0	4.2485e-06	-0.0600266253185708	95	0.524518280213076	0.674209570228224
O60936-2	Isoform 2 of Nucleolar protein 3	0	4.2485e-06	-0.0600266253185708	95	0.524518280213076	0.674209570228224
O75015	Low affinity immunoglobulin gamma Fc region receptor III-B	7.4537e-05	1.91995e-05	0.550154720748754	118.5	0.257121177937897	0.561082260383861
O75083	WD repeat-containing protein 1	5.8045e-05	0.000234918	-1.08347252099268	29	0.0019226241302397	0.0409687875992755
O75083-1	Isoform 1 of WD repeat-containing protein 1	5.8045e-05	0.000234918	-1.08347252099268	29	0.0019226241302397	0.0409687875992755
O75131	Copine-3	0.000210017	0.000114199	0.533395584063314	144	0.0479630707844705	0.256684494787613
O75165	DnaJ homolog subfamily C member 13	0	3.78e-07	-0.00544310625262945	95	0.524518280213076	0.674209570228224
O75170	Serine/threonine-protein phosphatase 6 regulatory subunit 2	0	1.1075e-06	-0.015890018126024	95	0.524518280213076	0.674209570228224
O75170-1	Isoform 1 of Serine/threonine-protein phosphatase 6 regulatory subunit 2	0	1.1075e-06	-0.015890018126024	95	0.524518280213076	0.674209570228224
O75223	Gamma-glutamylcyclotransferase	2.1586e-05	5.2663e-05	-0.328373327842955	91	0.614007162175148	0.741497280790666
O75223-1	Isoform 1 of Gamma-glutamylcyclotransferase	2.1586e-05	5.2663e-05	-0.328373327842955	91	0.614007162175148	0.741497280790666
O75251	NADH dehydrogenase [ubiquinone] iron-sulfur protein 7, mitochondrial	0	7.65e-06	-0.106348319505146	90	0.333923855116587	0.613484572053341
O75251-1	Isoform 1 of NADH dehydrogenase [ubiquinone] iron-sulfur protein 7, mitochondrial	0	7.65e-06	-0.106348319505146	90	0.333923855116587	0.613484572053341
O75306	NADH dehydrogenase [ubiquinone] iron-sulfur protein 2, mitochondrial	0	1.95e-06	-0.0278617753545092	95	0.524518280213076	0.674209570228224
O75306-1	Isoform 1 of NADH dehydrogenase [ubiquinone] iron-sulfur protein 2, mitochondrial	0	1.95e-06	-0.0278617753545092	95	0.524518280213076	0.674209570228224
O75340	Programmed cell death protein 6	6.3329e-05	6.7839e-05	-0.0392970149291649	92	0.671671544552916	0.795437693696449
O75340-1	Isoform 1 of Programmed cell death protein 6	6.3329e-05	6.7839e-05	-0.0392970149291649	92	0.671671544552916	0.795437693696449
O75342	Arachidonate 12-lipoxygenase, 12R-type	1.1148e-05	2.469e-06	0.117294472250853	122	0.145177573483619	0.457940397389394
O75347	Tubulin-specific chaperone A	0	1.26045e-05	-0.171264482817433	95	0.524518280213076	0.674209570228224
O75347-1	Isoform 1 of Tubulin-specific chaperone A	0	1.26045e-05	-0.171264482817433	95	0.524518280213076	0.674209570228224
O75348	V-type proton ATPase subunit G 1	1.753e-05	1.65555e-05	0.0120119737376641	100	1	1
O75351	Vacuolar protein sorting-associated protein 4B	2.2207e-05	4.0334e-05	-0.199537661317203	100	1	1
O75367	Core histone macro-H2A.1	1.0208e-05	4.5555e-06	0.0759599980242101	105.5	0.61106934680127	0.739849011715196
O75367-1	Isoform 2 of Core histone macro-H2A.1	1.0208e-05	4.5555e-06	0.0759599980242101	105.5	0.61106934680127	0.739849011715196
O75368	SH3 domain-binding glutamic acid-rich-like protein	0.000322732	0.0005300105	-0.575632547585105	78	0.332092925190222	0.613484572053341
O75369	Filamin-B	1.7883e-05	4.427e-06	0.174860906677699	136.5	0.0590999339144129	0.301856113004342
O75369-1	Isoform 1 of Filamin-B	1.7883e-05	4.427e-06	0.174860906677699	136.5	0.0590999339144129	0.301856113004342
O75390	Citrate synthase, mitochondrial	6.7094e-05	7.83055e-05	-0.0936912747941712	106.5	0.780680242552477	0.864521983786477
O75396	Vesicle-trafficking protein SEC22b	9.621e-06	0	0.132524200613467	110	0.179109192726722	0.457940397389394
O75436	Vacuolar protein sorting-associated protein 26A	3.0079e-05	1.01845e-05	0.239466781918258	137.5	0.036526438626458	0.245398388385392
O75436-1	Isoform 1 of Vacuolar protein sorting-associated protein 26A	3.0079e-05	1.01845e-05	0.239466781918258	137.5	0.036526438626458	0.245398388385392
O75477	Erlin-1	5.675e-06	0	0.079634112368705	110	0.179109192726722	0.457940397389394
O75489	NADH dehydrogenase [ubiquinone] iron-sulfur protein 3, mitochondrial	0	3.347e-06	-0.0474965102153106	95	0.524518280213076	0.674209570228224
O75489-1	Isoform 1 of NADH dehydrogenase [ubiquinone] iron-sulfur protein 3, mitochondrial	0	3.347e-06	-0.0474965102153106	95	0.524518280213076	0.674209570228224
O75533	Splicing factor 3B subunit 1	1.526e-06	1.498e-06	0.000397937794556213	100	1	1
O75533-1	Isoform 1 of Splicing factor 3B subunit 1	1.526e-06	1.498e-06	0.000397937794556213	100	1	1
O75556	Mammaglobin-B	0.002050795	1.8603e-05	4.18065761520111	137	0.0133933410705749	0.126517634609625
O75563	Src kinase-associated phosphoprotein 2	1.61e-05	2.9805e-06	0.172996792238349	115	0.22058618077954	0.498755099513577
O75594	Peptidoglycan recognition protein 1	0.000410953	0.000108054	1.29623256541195	173	0.000767117287353593	0.0232197329451652
O75629	Protein CREG1	8.976e-06	1.507e-05	-0.0785013138081982	99	0.966307075684792	0.992032975219799
O75663	TIP41-like protein	6.98e-06	0	0.0973411087967015	110	0.179109192726722	0.457940397389394
O75663-1	Isoform 1 of TIP41-like protein	6.98e-06	0	0.0973411087967015	110	0.179109192726722	0.457940397389394
O75694	Nuclear pore complex protein Nup155	2.795e-06	5.625e-07	0.0316776718842853	116	0.190381400946222	0.466832442215693
O75694-1	Isoform 1 of Nuclear pore complex protein Nup155	2.795e-06	5.625e-07	0.0316776718842853	116	0.190381400946222	0.466832442215693
O75695	Protein XRP2	5.425e-06	0	0.0762170216170457	110	0.179109192726722	0.457940397389394
O75821	Eukaryotic translation initiation factor 3 subunit G	0	5.4095e-06	-0.0760048952983077	90	0.333923855116587	0.613484572053341
O75828	Carbonyl reductase [NADPH] 3	2.0712e-05	6.47665e-05	-0.448853844648333	84.5	0.431611418287333	0.674209570228224
O75874	Isocitrate dehydrogenase [NADP] cytoplasmic	4.2117e-05	0.0002551335	-1.32128231752186	22	0.000632790023354146	0.021461492960746
O75882	Attractin	2.804e-06	0	0.0398963994334878	110	0.179109192726722	0.457940397389394
O75882-1	Isoform 1 of Attractin	2.804e-06	0	0.0398963994334878	110	0.179109192726722	0.457940397389394
O75915	PRA1 family protein 3	5.2436e-05	7.1367e-05	-0.168885660927634	101	0.979086193005547	0.998408694958489
O75923	Dysferlin	8.3e-06	5.145e-07	0.107629606525615	145.5	0.00461055728992405	0.0665029704592524
O75923-1	Isoform 1 of Dysferlin	8.3e-06	5.145e-07	0.107629606525615	145.5	0.00461055728992405	0.0665029704592524
O75937	DnaJ homolog subfamily C member 8	0	5.956e-06	-0.0834652859182281	95	0.524518280213076	0.674209570228224
O75947	ATP synthase subunit d, mitochondrial	2.3819e-05	6.41965e-05	-0.407190662270942	86	0.445499747220962	0.674209570228224
O75947-1	Isoform 1 of ATP synthase subunit d, mitochondrial	2.3819e-05	6.41965e-05	-0.407190662270942	86	0.445499747220962	0.674209570228224
O75964	ATP synthase subunit g, mitochondrial	0	7.594e-06	-0.105597627972628	95	0.524518280213076	0.674209570228224
O76003	Glutaredoxin-3	0	2.5295e-06	-0.0360390646620825	95	0.524518280213076	0.674209570228224
O76013	Keratin, type I cuticular Ha6	0.000394502	0.0005458715	-0.385270804719624	92	0.727809513289792	0.826455740181834
O76013-1	Isoform 1 of Keratin, type I cuticular Ha6	0.000394502	0.0005458715	-0.385270804719624	92	0.727809513289792	0.826455740181834
O76015	Keratin, type I cuticular Ha8	0	2.2299e-05	-0.29041260745533	95	0.524518280213076	0.674209570228224
O76027	Annexin A9	0	2.456e-06	-0.0350044735319823	95	0.524518280213076	0.674209570228224
O94804	Serine/threonine-protein kinase 10	2.04e-06	0	0.0291348040530224	110	0.179109192726722	0.457940397389394
O94826	Mitochondrial import receptor subunit TOM70	6.525e-06	1.0572e-05	-0.0537940485650097	96	0.835480095943223	0.902084837949586
O94919	Endonuclease domain-containing 1 protein	0	1.6945e-06	-0.0242416552298987	95	0.524518280213076	0.674209570228224
O94979	Protein transport protein Sec31A	0	2.5645e-06	-0.036531466457566	95	0.524518280213076	0.674209570228224
O94979-1	Isoform 1 of Protein transport protein Sec31A	0	2.5645e-06	-0.036531466457566	95	0.524518280213076	0.674209570228224
O95171	Sciellin	3.1164e-05	0.0002275115	-1.32017376108953	75	0.24932013238799	0.548309509900151
O95171-1	Isoform 1 of Sciellin	3.1164e-05	0.0002275115	-1.32017376108953	75	0.24932013238799	0.548309509900151
O95197	Reticulon-3	5.716e-06	3.4715e-06	0.0309602943820408	113	0.458263957789443	0.674209570228224
O95197-1	Isoform 1 of Reticulon-3	5.716e-06	3.4715e-06	0.0309602943820408	113	0.458263957789443	0.674209570228224
O95274	Ly6/PLAUR domain-containing protein 3	5.6022e-05	0.000443637	-1.80089417771043	13	0.00014055647673	0.00764815608024629
O95294	RasGAP-activating-like protein 1	2.377e-06	3.15e-06	-0.0108521851149135	96.5	0.823285087661425	0.895495284820576
O95294-1	Isoform 1 of RasGAP-activating-like protein 1	2.377e-06	3.15e-06	-0.0108521851149135	96.5	0.823285087661425	0.895495284820576
O95336	6-phosphogluconolactonase	1.5239e-05	2.75995e-05	-0.14699362938943	100	1	1
O95352	Ubiquitin-like modifier-activating enzyme ATG7	0	2.1435e-06	-0.0305973997037086	95	0.524518280213076	0.674209570228224
O95352-1	Isoform 1 of Ubiquitin-like modifier-activating enzyme ATG7	0	2.1435e-06	-0.0305973997037086	95	0.524518280213076	0.674209570228224
O95361	Tripartite motif-containing protein 16	0	3.165e-06	-0.0449536016635452	90	0.333923855116587	0.613484572053341
O95361-1	Isoform 1 of Tripartite motif-containing protein 16	0	3.165e-06	-0.0449536016635452	90	0.333923855116587	0.613484572053341
O95379	Tumor necrosis factor alpha-induced protein 8	0.000109412	0.0001107255	-0.00902079014683821	99	0.979686885927705	0.998408694958489
O95379-1	Isoform 1 of Tumor necrosis factor alpha-induced protein 8	0.000109412	0.0001107255	-0.00902079014683821	99	0.979686885927705	0.998408694958489
O95395	Beta-1,3-galactosyl-O-glycosyl-glycoprotein beta-1,6-N-acetylglucosaminyltransferase 3	1.6433e-05	0	0.219500011759385	120	0.0473299388579321	0.253778624543007
O95399	Urotensin-2	0	2.94525e-05	-0.372422826982135	90	0.333923855116587	0.613484572053341
O95399-1	Isoform 1 of Urotensin-2	0	2.94525e-05	-0.372422826982135	90	0.333923855116587	0.613484572053341
O95445	Apolipoprotein M	5.2356e-05	0	0.607446316563925	150	0.000796586770411181	0.0236041237758682
O95445-1	Isoform 1 of Apolipoprotein M	5.2356e-05	0	0.607446316563925	150	0.000796586770411181	0.0236041237758682
O95467	Neuroendocrine secretory protein 55	0	4.102e-06	-0.0579977858550489	95	0.524518280213076	0.674209570228224
O95467-1	Isoform Nesp55 of Neuroendocrine secretory protein 55	0	4.102e-06	-0.0579977858550489	95	0.524518280213076	0.674209570228224
O95479	GDH/6PGL endoplasmic bifunctional protein	2.233e-06	2.567e-06	-0.00470566963729624	99	0.966307075684792	0.992032975219799
O95497	Pantetheinase	1.4854e-05	0	0.19980110207651	120	0.0473299388579321	0.253778624543007
O95498	Vascular non-inflammatory molecule 2	1.8418e-05	0	0.243888392934585	130	0.0126960891538473	0.123990842168086
O95498-1	Isoform 1 of Vascular non-inflammatory molecule 2	1.8418e-05	0	0.243888392934585	130	0.0126960891538473	0.123990842168086
O95714	E3 ubiquitin-protein ligase HERC2	0	4.6555e-06	-0.0656481320830657	90	0.333923855116587	0.613484572053341
O95716	Ras-related protein Rab-3D	0.000125227	0.000136918	-0.0730080257373658	94	0.792821458574547	0.875212708191118
O95747	Serine/threonine-protein kinase OSR1	0	1.7135e-06	-0.0245111746770856	95	0.524518280213076	0.674209570228224
O95757	Heat shock 70 kDa protein 4L	0	1.6875e-06	-0.0241423458978023	95	0.524518280213076	0.674209570228224
O95817	BAG family molecular chaperone regulator 3	0	1.58795e-05	-0.21262536475481	70	0.063279235390976	0.303460047062347
O95831	Apoptosis-inducing factor 1, mitochondrial	0	2.986e-06	-0.0424482296088993	90	0.333923855116587	0.613484572053341
O95831-1	Isoform 1 of Apoptosis-inducing factor 1, mitochondrial	0	2.986e-06	-0.0424482296088993	90	0.333923855116587	0.613484572053341
O95833	Chloride intracellular channel protein 3	0.000442555	0.0004867985	-0.113095788979154	98	0.945629296051184	0.982260884039575
O95837	Guanine nucleotide-binding protein subunit alpha-14	5.563e-06	0	0.0781042563795289	110	0.179109192726722	0.457940397389394
O95861	3'(2'),5'-bisphosphate nucleotidase 1	0	2.5395e-06	-0.0361797680391938	95	0.524518280213076	0.674209570228224
O95861-1	Isoform 1 of 3'(2'),5'-bisphosphate nucleotidase 1	0	2.5395e-06	-0.0361797680391938	95	0.524518280213076	0.674209570228224
O95865	N(G),N(G)-dimethylarginine dimethylaminohydrolase 2	0	1.42705e-05	-0.192453006380029	85	0.22058618077954	0.498755099513577
O95867	Lymphocyte antigen 6 complex locus protein G6c	0.000125934	0.0001134905	0.0817295195316081	99.5	1	1
O95968	Secretoglobin family 1D member 1	0.001166583	0	3.66286971577107	120	0.0473299388579321	0.253778624543007
O95994	Anterior gradient protein 2 homolog	0.000156731	5.1595e-06	1.2876783228219	136	0.0161557360491232	0.140365422772475
P00167	Cytochrome b5	0	6.323e-06	-0.0884537172517597	95	0.524518280213076	0.674209570228224
P00167-1	Isoform 1 of Cytochrome b5	0	6.323e-06	-0.0884537172517597	95	0.524518280213076	0.674209570228224
P00338	L-lactate dehydrogenase A chain	0.001800992	0.0032786585	-0.829698075912432	30	0.00134870959458666	0.0324497222971063
P00338-1	Isoform 1 of L-lactate dehydrogenase A chain	0.001800992	0.0032786585	-0.829698075912432	30	0.00134870959458666	0.0324497222971063
P00352	Retinal dehydrogenase 1	0.000154361	4.388e-05	0.822011421210044	157	0.0102071684250253	0.117278282107944
P00367	Glutamate dehydrogenase 1, mitochondrial	2.4819e-05	5.67705e-05	-0.328816549956629	80	0.359195158388312	0.646505352214256
P00367-1	Isoform 1 of Glutamate dehydrogenase 1, mitochondrial	2.4819e-05	5.67705e-05	-0.328816549956629	80	0.359195158388312	0.646505352214256
P00390	Glutathione reductase, mitochondrial	7.4217e-05	5.14005e-05	0.202515438371822	111	0.635731370806548	0.763474321169126
P00390-1	Isoform Mitochondrial of Glutathione reductase, mitochondrial	7.4217e-05	5.14005e-05	0.202515438371822	111	0.635731370806548	0.763474321169126
P00403	Cytochrome c oxidase subunit 2	0.00019	0.0001596635	0.159409666623665	111	0.62150728156632	0.749268949725564
P00441	Superoxide dismutase [Cu-Zn]	0	0.0002415755	-1.77220449926726	50	0.00945241629374603	0.111756550957697
P00450	Ceruloplasmin	0.000974929	0.000338505	1.29357617366178	183	7.56864325080217e-05	0.00507279303595431
P00491	Purine nucleoside phosphorylase	0.000177459	0.0007729225	-1.65357897309586	46	0.0183272203678084	0.150588558579456
P00492	Hypoxanthine-guanine phosphoribosyltransferase	0.000106091	0.00016546	-0.365212985751301	75	0.274596552907092	0.592328962784263
P00505	Aspartate aminotransferase, mitochondrial	9.361e-06	2.16615e-05	-0.153774356678587	84	0.400329940999126	0.674209570228224
P00505-1	Isoform 1 of Aspartate aminotransferase, mitochondrial	9.361e-06	2.16615e-05	-0.153774356678587	84	0.400329940999126	0.674209570228224
P00558	Phosphoglycerate kinase 1	0.000295424	0.001823191	-2.2820297075	5	1.26476888096078e-06	0.000395591599989401
P00558-1	Isoform 1 of Phosphoglycerate kinase 1	0.000295424	0.001823191	-2.2820297075	5	1.26476888096078e-06	0.000395591599989401
P00568	Adenylate kinase isoenzyme 1	0.000110843	3.83805e-05	0.607528466092353	131.5	0.104097912120732	0.423461882398644
P00734	Prothrombin	9.85e-06	8.449e-06	0.0185181196711728	101	0.974888034173419	0.998408694958489
P00736	Complement C1r subcomponent	2.5273e-05	0	0.325075505134366	140	0.00327785338126626	0.0512619848236918
P00738	Haptoglobin	0.004580304	0.0019602185	1.18380488727397	170	0.00222869760274884	0.0441815757164648
P00738-1	Isoform 1 of Haptoglobin	0.004580304	0.0019602185	1.18380488727397	170	0.00222869760274884	0.0441815757164648
P00739	Haptoglobin-related protein	0.000829055	0	3.21576400659555	130	0.0126960891538473	0.123990842168086
P00739-1	Isoform 1 of Haptoglobin-related protein	0.000829055	0	3.21576400659555	130	0.0126960891538473	0.123990842168086
P00747	Plasminogen	0.000204402	2.3906e-05	1.2967317877992	198	9.30319366008724e-06	0.00174589934354304
P00751	Complement factor B	0.000592132	0.000260846	0.939663945292756	161	0.00763982616957252	0.0960094226220833
P00751-1	Isoform 1 of Complement factor B	0.000592132	0.000260846	0.939663945292756	161	0.00763982616957252	0.0960094226220833
P00846	ATP synthase subunit a	8.804e-06	0	0.121731595872127	110	0.179109192726722	0.457940397389394
P00915	Carbonic anhydrase 1	0.000244163	0.0001253615	0.610850934216094	152	0.0105231233743881	0.119929523477339
P00918	Carbonic anhydrase 2	8.4585e-05	8.54725e-05	-0.00691997488832996	105	0.813486096962766	0.888960932822278
P00966	Argininosuccinate synthase	0	2.251e-06	-0.0321149525849815	95	0.524518280213076	0.674209570228224
P01008	Antithrombin-III	0.000772677	0.0003992295	0.805744587347304	154	0.0181323921755879	0.150588558579456
P01009	Alpha-1-antitrypsin	0.005310389	0.0028703765	0.86508651916278	161	0.00616914320062746	0.0815311648345835
P01009-1	Isoform 1 of Alpha-1-antitrypsin	0.005310389	0.0028703765	0.86508651916278	161	0.00616914320062746	0.0815311648345835
P01011	Alpha-1-antichymotrypsin	0.001818893	0.000847374	1.01826828335674	162	0.00528693362276571	0.0722462046023566
P01011-1	Isoform 1 of Alpha-1-antichymotrypsin	0.001818893	0.000847374	1.01826828335674	162	0.00528693362276571	0.0722462046023566
P01019	Angiotensinogen	0.0003196	0.000122097	0.917824772262856	158	0.00832098938393627	0.102286397885505
P01023	Alpha-2-macroglobulin	0.001685983	0.0009777695	0.72866968281209	149	0.0328466360006723	0.225520195955836
P01024	Complement C3	0.002559488	0.0011585385	1.07939917660695	180	0.000161757283196564	0.0085914481546854
P01031	Complement C5	5.1822e-05	5.615e-07	0.594302787216824	168.5	0.000121563130680315	0.00760444917477972
P01033	Metalloproteinase inhibitor 1	0.000978176	0.000920439	0.0794027576671841	108	0.745709196683709	0.835657399946115
P01034	Cystatin-C	0.001564366	0.004468439	-1.4567285696981	61	0.0902723870179865	0.395204929168946
P01036	Cystatin-S	0.040282975	0.059207943	-0.554478137677543	57	0.0606921314567491	0.303460047062347
P01037	Cystatin-SN	0.032858356	0.043238791	-0.395014626811391	70	0.19797134399833	0.482919699614645
P01040	Cystatin-A	0.001582617	0.003203714	-0.973381973693872	17	7.56864325080217e-05	0.00507279303595431
P01042	Kininogen-1	0.000151062	9.34075e-05	0.376399942033055	140	0.0781640703925294	0.352615157299632
P01042-1	Isoform HMW of Kininogen-1	0.000151062	9.34075e-05	0.376399942033055	140	0.0781640703925294	0.352615157299632
P01111	GTPase NRas	0	9.814e-06	-0.135061992804227	95	0.524518280213076	0.674209570228224
P01116	GTPase KRas	4.9794e-05	1.33985e-05	0.401578280905101	131	0.070331650680359	0.325467672112149
P01116-1	Isoform 2A of GTPase KRas	4.9794e-05	1.33985e-05	0.401578280905101	131	0.070331650680359	0.325467672112149
P01591	Immunoglobulin J chain	0.00521636	0.0055053375	-0.0763624402464371	82	0.447972949921975	0.674209570228224
P01593	Immunoglobulin kappa variable 1D-33	0.000309856	0.000177043	0.565007202916185	144	0.0524024261073677	0.275435249152978
P01594	Immunoglobulin kappa variable 1-33	0.000309856	0.000177043	0.565007202916185	144	0.0524024261073677	0.275435249152978
P01602	Immunoglobulin kappa variable 1-5	8.3598e-05	5.229e-05	0.269729131504564	110	0.479451149544828	0.674209570228224
P01614	Immunoglobulin kappa variable 2D-40	0.000729846	0.0010613065	-0.4848332524894	72	0.230725263408922	0.515878964651401
P01619	Immunoglobulin kappa variable 3-20	0.001802175	0.002029481	-0.16285187752626	78	0.350371068212148	0.633865396540614
P01624	Immunoglobulin kappa variable 3-15	0.000694588	0.000541041	0.309790373411401	116	0.492588952139671	0.674209570228224
P01700	Immunoglobulin lambda variable 1-47	0.000790152	0.001034175	-0.349519648211942	84	0.495104468260656	0.674209570228224
P01701	Immunoglobulin lambda variable 1-51	0.000402646	0.0006435775	-0.564940409731738	70	0.191556757755559	0.46930572069791
P01704	Immunoglobulin lambda variable 2-14	1.6694e-05	0	0.222730384586164	110	0.179109192726722	0.457940397389394
P01705	Immunoglobulin lambda variable 2-23	1.7728e-05	0	0.235457486536163	110	0.179109192726722	0.457940397389394
P01706	Immunoglobulin lambda variable 2-11	2.9686e-05	0.0006770165	-2.5829224900317	49.5	0.0130047557196077	0.125089377142618
P01709	Immunoglobulin lambda variable 2-8	0.000184108	0.0004573455	-0.972132479533238	68	0.138567725197184	0.457940397389394
P01714	Immunoglobulin lambda variable 3-19	0.000347418	0.0001590315	0.78849574823855	135	0.119621999074209	0.457940397389394
P01715	Immunoglobulin lambda variable 3-1	0.000287595	0.0001598575	0.576829261384603	135	0.104758967874073	0.424922902832157
P01717	Immunoglobulin lambda variable 3-25	3.4133e-05	0.000311475	-1.61714056024833	77	0.181851692021117	0.460767338469347
P01718	Immunoglobulin lambda variable 3-27	6.3694e-05	0.000109026	-0.352680962579269	89	0.552915471078289	0.701422735955558
P01721	Immunoglobulin lambda variable 6-57	3.9319e-05	7.54e-06	0.373518646012529	116	0.190381400946222	0.466832442215693
P01742	Immunoglobulin heavy variable 1-69	0.000515424	0.0003281725	0.523388566757539	129	0.207050680212401	0.498755099513577
P01743	Immunoglobulin heavy variable 1-46	0.000102731	0	1.01956671103821	110	0.179109192726722	0.457940397389394
P01766	Immunoglobulin heavy variable 3-13	0	0.000125038	-1.17016863603176	90	0.333923855116587	0.613484572053341
P01768	Immunoglobulin heavy variable 3-30	0.001470536	0.0015141505	-0.0395180857560522	91	0.71316383100491	0.813434434472781
P01780	Immunoglobulin heavy variable 3-7	0.001837503	0.002059025	-0.156181404621508	65	0.130728841373519	0.457940397389394
P01782	Immunoglobulin heavy variable 3-9	0	0.0002900725	-1.96374229235863	80	0.146615228247062	0.457940397389394
P01833	Polymeric immunoglobulin receptor	0.006328901	0.006123193	0.0469171452948265	106	0.812072085835204	0.888272377457552
P01834	Immunoglobulin kappa constant	0.034500959	0.0242607145	0.506255576019616	137	0.109251801005924	0.434383926315926
P01857	Immunoglobulin heavy constant gamma 1	0.003138827	0.003236992	-0.043076818351004	104	0.876862558666425	0.929005684097097
P01859	Immunoglobulin heavy constant gamma 2	0.004425097	0.00308929	0.504713431297906	146	0.0439193656584961	0.253778624543007
P01860	Immunoglobulin heavy constant gamma 3	0.003376478	0.002672082	0.326656525863145	121	0.365247368543329	0.656202157691162
P01861	Immunoglobulin heavy constant gamma 4	0.002195184	0.0018714075	0.219383796415201	109	0.706692744953139	0.810845388594975
P01871	Immunoglobulin heavy constant mu	0.001676506	0.002599542	-0.603672101433249	51	0.0311152449083484	0.216270159054322
P01871-1	Isoform 1 of Immunoglobulin heavy constant mu	0.001676506	0.002599542	-0.603672101433249	51	0.0311152449083484	0.216270159054322
P01876	Immunoglobulin heavy constant alpha 1	0.01569753	0.0141030305	0.153500215180923	93	0.778693636864551	0.862661388340697
P01877	Immunoglobulin heavy constant alpha 2	0.000577959	0.0022825945	-1.81326350315555	89	0.476805490810958	0.674209570228224
P01880	Immunoglobulin heavy constant delta	1.0773e-05	0	0.147606279284888	110	0.179109192726722	0.457940397389394
P01880-1	Isoform 1 of Immunoglobulin heavy constant delta	1.0773e-05	0	0.147606279284888	110	0.179109192726722	0.457940397389394
P01889	HLA class I histocompatibility antigen, B-7 alpha chain	0	4.8345e-06	-0.068113571723778	90	0.333923855116587	0.613484572053341
P01892	HLA class I histocompatibility antigen, A-2 alpha chain	1.0403e-05	0	0.142779375253022	110	0.179109192726722	0.457940397389394
P02042	Hemoglobin subunit delta	0.003135225	0.001246879	1.26424580196752	144.5	0.0210613799249615	0.168911066919563
P02452	Collagen alpha-1(I) chain	1.0731e-05	0	0.14705917230313	120	0.0473299388579321	0.253778624543007
P02461	Collagen alpha-1(III) chain	1.6114e-05	0	0.215541930109522	130	0.0126960891538473	0.123990842168086
P02461-1	Isoform 1 of Collagen alpha-1(III) chain	1.6114e-05	0	0.215541930109522	130	0.0126960891538473	0.123990842168086
P02511	Alpha-crystallin B chain	0.000565131	0.000735532	-0.329056570352169	98	0.945629296051184	0.982260884039575
P02533	Keratin, type I cytoskeletal 14	0.006498808	0.0057559695	0.172297401905241	104.5	0.859771000531535	0.918851695708531
P02538	Keratin, type II cytoskeletal 6A	0.008323659	0.0075943665	0.130644485405009	104	0.875972403085897	0.928761700447006
P02545	Prelamin-A/C	0.000289958	0.0004084095	-0.382672239947123	100	1	1
P02545-1	Isoform A of Prelamin-A/C	0.000289958	0.0004084095	-0.382672239947123	100	1	1
P02585	Troponin C, skeletal muscle	2.3733e-05	0	0.307230323168401	110	0.179109192726722	0.457940397389394
P02647	Apolipoprotein A-I	0.005677781	0.002236245	1.30632394494119	158	0.00961583810159522	0.112785767733294
P02649	Apolipoprotein E	9.4997e-05	3.66495e-05	0.512971747440711	127	0.0952454504687186	0.399393867823147
P02652	Apolipoprotein A-II	0.002184731	0.000124966	3.34424543220669	170	0.000725621436654581	0.0232197329451652
P02654	Apolipoprotein C-I	0.000526226	9.424e-06	2.51675420874747	147.5	0.00308671469614776	0.0512619848236918
P02656	Apolipoprotein C-III	1.9947e-05	4.56615e-05	-0.280222532221867	104.5	0.684126900052802	0.798100797202087
P02671	Fibrinogen alpha chain	0.000792091	0.0001692565	1.72820971076903	194	3.86704603202266e-05	0.00373635319798602
P02671-1	Isoform 1 of Fibrinogen alpha chain	0.000792091	0.0001692565	1.72820971076903	194	3.86704603202266e-05	0.00373635319798602
P02675	Fibrinogen beta chain	0.003844901	0.0013160805	1.47808581455986	193	4.70312661223856e-05	0.00389391218042693
P02679	Fibrinogen gamma chain	0.002747617	0.0008379935	1.60210528867724	187	0.000141280325461033	0.00764815608024629
P02679-1	Isoform Gamma-B of Fibrinogen gamma chain	0.002747617	0.0008379935	1.60210528867724	187	0.000141280325461033	0.00764815608024629
P02689	Myelin P2 protein	3.1341e-05	0	0.393317344740872	110	0.179109192726722	0.457940397389394
P02743	Serum amyloid P-component	0.000367471	3.0343e-05	1.84256376304169	175	0.000291368675932654	0.0130190924246099
P02746	Complement C1q subcomponent subunit B	3.121e-05	0	0.391877677277865	130	0.0126960891538473	0.123990842168086
P02747	Complement C1q subcomponent subunit C	7.879e-05	0	0.838266046622673	160	0.000179728729824022	0.00936919211953005
P02748	Complement component C9	0.000162497	0	1.39230093474122	170	3.72511707825788e-05	0.00373635319798602
P02749	Beta-2-glycoprotein 1	0.000564086	0.0003405865	0.591944794420158	139	0.0883017989972558	0.387180006506659
P02750	Leucine-rich alpha-2-glycoprotein	0.000475748	0.000245727	0.735804217329662	160	0.00884617812446076	0.107336169915332
P02751	Fibronectin	0.00027078	1.96245e-05	1.63205053197291	186	7.25800874044651e-05	0.00507279303595431
P02751-1	Isoform 1 of Fibronectin	0.00027078	1.96245e-05	1.63205053197291	186	7.25800874044651e-05	0.00507279303595431
P02753	Retinol-binding protein 4	0.00107246	0.0002492475	1.74721701054348	178	0.000512951127192881	0.0197802386718899
P02760	Protein AMBP	0.004486171	0.0029849065	0.572063384662766	134	0.142583120694065	0.457940397389394
P02763	Alpha-1-acid glycoprotein 1	0.003324396	0.0012842035	1.30679348808311	179	0.000552493508830172	0.0201983016539861
P02765	Alpha-2-HS-glycoprotein	0.00094841	0.0005076095	0.786986687908728	150	0.0276032479930531	0.195619615747235
P02766	Transthyretin	0.003386791	0.0018340585	0.850268457773558	145	0.0497498018641389	0.264736658312951
P02768	Serum albumin	0.036315927	0.0174395235	1.05396001639932	175	0.000499716841545927	0.019749548332797
P02768-1	Isoform 1 of Serum albumin	0.036315927	0.0174395235	1.05396001639932	175	0.000499716841545927	0.019749548332797
P02774	Vitamin D-binding protein	0.001984684	0.001016927	0.900293816649192	154	0.0166570727290367	0.140388202791133
P02774-1	Isoform 1 of Vitamin D-binding protein	0.001984684	0.001016927	0.900293816649192	154	0.0166570727290367	0.140388202791133
P02787	Serotransferrin	0.004949811	0.003418312	0.521345967844292	132	0.168638824111088	0.457940397389394
P02788	Lactotransferrin	0.011608117	0.0064101885	0.846737846092399	138	0.0995765187669236	0.406832946776328
P02788-1	Isoform 1 of Lactotransferrin	0.011608117	0.0064101885	0.846737846092399	138	0.0995765187669236	0.406832946776328
P02790	Hemopexin	0.002382266	0.0013423665	0.783219928529691	151	0.0244241515605833	0.185821585521735
P02792	Ferritin light chain	9.7989e-05	6.114e-06	0.899805269621188	155	0.00122133951824304	0.0309736103049925
P02808	Statherin	0.000422502	0.002985056	-2.56178821286919	60	0.0698760499913588	0.325467672112149
P02808-1	Isoform 1 of Statherin	0.000422502	0.002985056	-2.56178821286919	60	0.0698760499913588	0.325467672112149
P02810	Salivary acidic proline-rich phosphoprotein 1/2	0	1.51315e-05	-0.203282609111804	90	0.333923855116587	0.613484572053341
P02812	Basic salivary proline-rich protein 2	8.2398e-05	0.0001130395	-0.224031037293623	90	0.591348411055027	0.737221336191276
P03915	NADH-ubiquinone oxidoreductase chain 5	3.149e-06	2.702e-06	0.00626555806761075	101	0.966307075684792	0.992032975219799
P03952	Plasma kallikrein	3.0943e-05	2.362e-06	0.355258696754047	145.5	0.00461055728992405	0.0665029704592524
P03956	Interstitial collagenase	8.346e-06	0	0.1156458919024	110	0.179109192726722	0.457940397389394
P03973	Antileukoproteinase	0.002955071	0.002224244	0.394444377382058	130	0.193850251667599	0.474511702995035
P04003	C4b-binding protein alpha chain	0.00015845	0	1.36988520228402	180	7.02719008573446e-06	0.00141296714938161
P04004	Vitronectin	0.00049532	0.000175347	1.11241447314723	171	0.00191590730460134	0.0409687875992755
P04040	Catalase	0.00074233	0.000745275	-0.00503523183245846	103	0.912411300102377	0.957657647199176
P04062	Lysosomal acid glucosylceramidase	0	2.5395e-06	-0.0361797680391938	95	0.524518280213076	0.674209570228224
P04062-1	Isoform Long of Lysosomal acid glucosylceramidase	0	2.5395e-06	-0.0361797680391938	95	0.524518280213076	0.674209570228224
P04066	Tissue alpha-L-fucosidase	0	2.90045e-05	-0.367421391341955	65	0.0406467444933824	0.253292912039704
P04075	Fructose-bisphosphate aldolase A	0.000954972	0.0018567685	-0.891268375816118	26	0.000615676177895068	0.0211357126923734
P04075-1	Isoform 1 of Fructose-bisphosphate aldolase A	0.000954972	0.0018567685	-0.891268375816118	26	0.000615676177895068	0.0211357126923734
P04080	Cystatin-B	0.006271575	0.008104987	-0.364851009229158	49	0.0244241515605833	0.185821585521735
P04083	Annexin A1	0.006538572	0.006090721	0.100765499699658	104	0.879764646481288	0.931379270344049
P04114	Apolipoprotein B-100	0.000169396	3.4422e-05	1.00295915555058	163	0.00412791955176983	0.0614819763927623
P04179	Superoxide dismutase [Mn], mitochondrial	0.000254297	2.23105e-05	1.53441098918095	144	0.0267499521233738	0.19357613168971
P04179-1	Isoform 1 of Superoxide dismutase [Mn], mitochondrial	0.000254297	2.23105e-05	1.53441098918095	144	0.0267499521233738	0.19357613168971
P04196	Histidine-rich glycoprotein	0.000426093	0.000176474	0.928174040442546	162	0.00675567692701491	0.0880427340256805
P04217	Alpha-1B-glycoprotein	0.001005364	0.000467383	0.962126701914045	157	0.0120996506845348	0.123990842168086
P04217-1	Isoform 1 of Alpha-1B-glycoprotein	0.001005364	0.000467383	0.962126701914045	157	0.0120996506845348	0.123990842168086
P04259	Keratin, type II cytoskeletal 6B	0.004307351	0.0029213045	0.544740204579501	110	0.644099352621329	0.771877257398485
P04264	Keratin, type II cytoskeletal 1	0.001938795	0.0028111105	-0.513852882098817	63	0.109251801005924	0.434383926315926
P04278	Sex hormone-binding globulin	4.868e-06	0	0.0685745131458493	110	0.179109192726722	0.457940397389394
P04278-1	Isoform 1 of Sex hormone-binding globulin	4.868e-06	0	0.0685745131458493	110	0.179109192726722	0.457940397389394
P04350	Tubulin beta-4A chain	0.000152363	0.000377605	-0.920317533873076	80	0.247245687230126	0.54502475297792
P04406	Glyceraldehyde-3-phosphate dehydrogenase	0.001388953	0.0041241865	-1.50437531701987	15	4.38009433511682e-05	0.00373635319798602
P04406-1	Isoform 1 of Glyceraldehyde-3-phosphate dehydrogenase	0.001388953	0.0041241865	-1.50437531701987	15	4.38009433511682e-05	0.00373635319798602
P04430	Immunoglobulin kappa variable 1-16	1.7122e-05	0	0.228012094710053	110	0.179109192726722	0.457940397389394
P04433	Immunoglobulin kappa variable 3-11	0	0.000243285	-1.77940681943207	80	0.146615228247062	0.457940397389394
P04632	Calpain small subunit 1	0.000763789	0.0007994175	-0.0583120103214831	97	0.91396093495044	0.958212302378208
P04745	Alpha-amylase 1	0.020329087	0.048191548	-1.241145980504	30	0.00134870959458666	0.0324497222971063
P04792	Heat shock protein beta-1	0.002711024	0.0029905755	-0.13677973799347	99	0.982448342818833	0.998408694958489
P04839	Cytochrome b-245 heavy chain	0.000142025	3.45865e-05	0.846622374094292	158	0.00685765334140937	0.0889598809035363
P04843	Dolichyl-diphosphooligosaccharide--protein glycosyltransferase subunit 1	8.371e-05	2.3861e-05	0.568708160788532	159	0.00663321177157167	0.0868487959859267
P04844	Dolichyl-diphosphooligosaccharide--protein glycosyltransferase subunit 2	8.0638e-05	3.40325e-05	0.430518552347225	150	0.0216148031439412	0.171144674086031
P04844-1	Isoform 1 of Dolichyl-diphosphooligosaccharide--protein glycosyltransferase subunit 2	8.0638e-05	3.40325e-05	0.430518552347225	150	0.0216148031439412	0.171144674086031
P04899	Guanine nucleotide-binding protein G(i) subunit alpha-2	0.000151058	9.48175e-05	0.365897420267705	116.5	0.444826378431141	0.674209570228224
P04899-1	Isoform 1 of Guanine nucleotide-binding protein G(i) subunit alpha-2	0.000151058	9.48175e-05	0.365897420267705	116.5	0.444826378431141	0.674209570228224
P05067	Amyloid-beta precursor protein	5.083e-06	0	0.0715292934728495	110	0.179109192726722	0.457940397389394
P05067-1	Isoform APP770 of Amyloid-beta precursor protein	5.083e-06	0	0.0715292934728495	110	0.179109192726722	0.457940397389394
P05089	Arginase-1	9.6284e-05	0.0001228385	-0.183055932905978	99	0.981693556222821	0.998408694958489
P05089-1	Isoform 1 of Arginase-1	9.6284e-05	0.0001228385	-0.183055932905978	99	0.981693556222821	0.998408694958489
P05090	Apolipoprotein D	0.000525408	0.0001164475	1.53078053652079	177	0.000505139424497826	0.019749548332797
P05091	Aldehyde dehydrogenase, mitochondrial	4.1495e-05	2.74945e-05	0.150316061695031	119.5	0.319175451853833	0.613484572053341
P05091-1	Isoform 1 of Aldehyde dehydrogenase, mitochondrial	4.1495e-05	2.74945e-05	0.150316061695031	119.5	0.319175451853833	0.613484572053341
P05107	Integrin beta-2	0.000178548	4.34895e-05	0.956980787362996	161	0.00444476387246317	0.0658526857946516
P05109	Protein S100-A8	0.018961861	0.0160945875	0.235177254689313	127	0.248418714385731	0.547182066506911
P05120	Plasminogen activator inhibitor 2	0.00011699	0.0001943795	-0.440048650998399	61.5	0.0945315982622516	0.399393867823147
P05121	Plasminogen activator inhibitor 1	1.9561e-05	0	0.257746868781435	120	0.0473299388579321	0.253778624543007
P05121-1	Isoform 1 of Plasminogen activator inhibitor 1	1.9561e-05	0	0.257746868781435	120	0.0473299388579321	0.253778624543007
P05141	ADP/ATP translocase 2	0.000535786	0.000421203	0.286695860738854	114	0.525574014682613	0.675258261675744
P05154	Plasma serine protease inhibitor	0	1.1974e-05	-0.163163782054445	80	0.146615228247062	0.457940397389394
P05155	Plasma protease C1 inhibitor	0.000666633	0.0001727575	1.49091723400356	187	0.000133237945813736	0.00764815608024629
P05155-1	Isoform 1 of Plasma protease C1 inhibitor	0.000666633	0.0001727575	1.49091723400356	187	0.000133237945813736	0.00764815608024629
P05156	Complement factor I	3.8321e-05	0	0.46802020418122	170	3.72511707825788e-05	0.00373635319798602
P05164	Myeloperoxidase	0.004122262	0.0016954465	1.23367343885258	183	0.000283509192863092	0.0128722319017678
P05164-1	Isoform H17 of Myeloperoxidase	0.004122262	0.0016954465	1.23367343885258	183	0.000283509192863092	0.0128722319017678
P05386	60S acidic ribosomal protein P1	0.000192079	0.0002780045	-0.372044774791284	92.5	0.73816827997067	0.832509498444486
P05386-1	Isoform 1 of 60S acidic ribosomal protein P1	0.000192079	0.0002780045	-0.372044774791284	92.5	0.73816827997067	0.832509498444486
P05387	60S acidic ribosomal protein P2	0.000173237	0.0003676275	-0.775206916285088	82	0.403323693456986	0.674209570228224
P05388	60S acidic ribosomal protein P0	0.000111676	0.000171204	-0.357520752344659	96	0.869281063745899	0.92480203871682
P05388-1	Isoform 1 of 60S acidic ribosomal protein P0	0.000111676	0.000171204	-0.357520752344659	96	0.869281063745899	0.92480203871682
P05413	Fatty acid-binding protein, heart	5.7666e-05	0	0.65687158264017	120	0.0473299388579321	0.253778624543007
P05543	Thyroxine-binding globulin	1.2516e-05	9.958e-06	0.0331775987835972	100	1	1
P05546	Heparin cofactor 2	0.000191804	2.35265e-05	1.24017908486705	191	2.08717220624413e-05	0.00279780464789392
P05771	Protein kinase C beta type	2.83e-06	0	0.0402612230644337	110	0.179109192726722	0.457940397389394
P05771-1	Isoform Beta-I of Protein kinase C beta type	2.83e-06	0	0.0402612230644337	110	0.179109192726722	0.457940397389394
P05783	Keratin, type I cytoskeletal 18	7.1057e-05	0.000280639	-1.15394624336206	76	0.21791737524006	0.498755099513577
P05787	Keratin, type II cytoskeletal 8	0.001049368	0.0002122645	1.88000031817724	125.5	0.0627420976879529	0.303460047062347
P05787-1	Isoform 1 of Keratin, type II cytoskeletal 8	0.001049368	0.0002122645	1.88000031817724	125.5	0.0627420976879529	0.303460047062347
P05976	Myosin light chain 1/3, skeletal muscle isoform	3.9279e-05	0	0.477977749828963	120	0.0473299388579321	0.253778624543007
P05976-1	Isoform MLC1 of Myosin light chain 1/3, skeletal muscle isoform	3.9279e-05	0	0.477977749828963	120	0.0473299388579321	0.253778624543007
P06310	Immunoglobulin kappa variable 2-30	0.000180132	4.6478e-05	0.935422796638138	115	0.22058618077954	0.498755099513577
P06312	Immunoglobulin kappa variable 4-1	0.000500459	0.000603751	-0.228999326710118	90	0.675953861635208	0.798100797202087
P06331	Immunoglobulin heavy variable 4-34	0.000343992	0.000321697	0.0743269236775692	98	0.946669193037075	0.982260884039575
P06396	Gelsolin	0.0014005	0.001165705	0.245502126358167	114	0.558847515968955	0.705767499978739
P06396-1	Isoform 1 of Gelsolin	0.0014005	0.001165705	0.245502126358167	114	0.558847515968955	0.705767499978739
P06454	Prothymosin alpha	7.1137e-05	6.0346e-05	0.093963341060542	114.5	0.378104263717493	0.672371132258208
P06454-1	Isoform 1 of Prothymosin alpha	7.1137e-05	6.0346e-05	0.093963341060542	114.5	0.378104263717493	0.672371132258208
P06576	ATP synthase subunit beta, mitochondrial	0.00058733	0.0005027125	0.189532944292059	118	0.432788336601397	0.674209570228224
P06681	Complement C2	8.702e-06	0	0.120378484647995	130	0.0126960891538473	0.123990842168086
P06681-1	Isoform 1 of Complement C2	8.702e-06	0	0.120378484647995	130	0.0126960891538473	0.123990842168086
P06702	Protein S100-A9	0.022963836	0.0139111005	0.719062206904796	155	0.0145814538618137	0.133269807547453
P06703	Protein S100-A6	0.001251898	0.0009210345	0.404954690499929	134	0.140357861636478	0.457940397389394
P06727	Apolipoprotein A-IV	5.059e-06	2.56555e-05	-0.258274062603189	99	0.966307075684792	0.992032975219799
P06730	Eukaryotic translation initiation factor 4E	0	3.9045e-06	-0.05525813727483	95	0.524518280213076	0.674209570228224
P06730-1	Isoform 1 of Eukaryotic translation initiation factor 4E	0	3.9045e-06	-0.05525813727483	95	0.524518280213076	0.674209570228224
P06731	Carcinoembryonic antigen-related cell adhesion molecule 5	2.6958e-05	3.8912e-05	-0.129819926474326	85.5	0.486792801127198	0.674209570228224
P06731-1	Isoform 1 of Carcinoembryonic antigen-related cell adhesion molecule 5	2.6958e-05	3.8912e-05	-0.129819926474326	85.5	0.486792801127198	0.674209570228224
P06732	Creatine kinase M-type	6.5018e-05	0	0.722623400800634	120	0.0473299388579321	0.253778624543007
P06733	Alpha-enolase	0.002237747	0.004700251	-1.03799104049554	29	0.0011161918208395	0.0299245711967922
P06733-1	Isoform alpha-enolase of Alpha-enolase	0.002237747	0.004700251	-1.03799104049554	29	0.0011161918208395	0.0299245711967922
P06737	Glycogen phosphorylase, liver form	0.000247408	0.0008178795	-1.40167379149091	45	0.0164872470134877	0.140388202791133
P06737-1	Isoform 1 of Glycogen phosphorylase, liver form	0.000247408	0.0008178795	-1.40167379149091	45	0.0164872470134877	0.140388202791133
P06744	Glucose-6-phosphate isomerase	0.001115279	0.0017202505	-0.582849444172204	74	0.267008154264526	0.578175349426647
P06744-1	Isoform 1 of Glucose-6-phosphate isomerase	0.001115279	0.0017202505	-0.582849444172204	74	0.267008154264526	0.578175349426647
P06748	Nucleophosmin	3.9463e-05	1.5537e-05	0.271527481323254	125	0.14601599219381	0.457940397389394
P06748-1	Isoform 1 of Nucleophosmin	3.9463e-05	1.5537e-05	0.271527481323254	125	0.14601599219381	0.457940397389394
P06753	Tropomyosin alpha-3 chain	0.00037926	0.0002304575	0.536343795500978	129.5	0.178380603053578	0.457940397389394
P06753-1	Isoform 1 of Tropomyosin alpha-3 chain	0.00037926	0.0002304575	0.536343795500978	129.5	0.178380603053578	0.457940397389394
P06858	Lipoprotein lipase	4.355e-06	0	0.0614997265388659	110	0.179109192726722	0.457940397389394
P06865	Beta-hexosaminidase subunit alpha	1.8339e-05	5.4272e-05	-0.382550630912638	79	0.335085893827816	0.613484572053341
P06865-1	Isoform 1 of Beta-hexosaminidase subunit alpha	1.8339e-05	5.4272e-05	-0.382550630912638	79	0.335085893827816	0.613484572053341
P06870	Kallikrein-1	0.001143718	0.00195783	-0.726464397656958	31	0.00162189967287419	0.0365251806331267
P06870-1	Isoform 1 of Kallikrein-1	0.001143718	0.00195783	-0.726464397656958	31	0.00162189967287419	0.0365251806331267
P07093	Glia-derived nexin	5.197e-06	0	0.0730935625500244	110	0.179109192726722	0.457940397389394
P07093-1	Isoform 1 of Glia-derived nexin	5.197e-06	0	0.0730935625500244	110	0.179109192726722	0.457940397389394
P07099	Epoxide hydrolase 1	3.9649e-05	1.55655e-05	0.273094471313918	114	0.42310547947568	0.674209570228224
P07108	Acyl-CoA-binding protein	0.001791808	0.0015413205	0.204908695831406	112	0.61871029187371	0.746216568819406
P07108-1	Isoform 1 of Acyl-CoA-binding protein	0.001791808	0.0015413205	0.204908695831406	112	0.61871029187371	0.746216568819406
P07195	L-lactate dehydrogenase B chain	0.000319067	0.000927457	-1.29382519301085	47	0.0189740627521737	0.155267403044677
P07225	Vitamin K-dependent protein S	8.79e-06	1.375e-06	0.10184403540441	126.5	0.0529344475281567	0.275435249152978
P07237	Protein disulfide-isomerase	0.001392021	0.002290951	-0.680316722371076	12	1.79064646830764e-05	0.002520334904143
P07305	Histone H1.0	0.000229351	0.000282139	-0.214471571939653	101	0.982004463130138	0.998408694958489
P07305-1	Isoform 1 of Histone H1.0	0.000229351	0.000282139	-0.214471571939653	101	0.982004463130138	0.998408694958489
P07339	Cathepsin D	0.000405603	0.000699045	-0.660271730243174	90	0.681119247236189	0.798100797202087
P07355	Annexin A2	0.003019418	0.00295831	0.0285422356155021	95	0.839132093846326	0.904001853875778
P07355-1	Isoform 1 of Annexin A2	0.003019418	0.00295831	0.0285422356155021	95	0.839132093846326	0.904001853875778
P07357	Complement component C8 alpha chain	2.7745e-05	2.58e-06	0.316517348070668	126.5	0.0529344475281567	0.275435249152978
P07358	Complement component C8 beta chain	2.0287e-05	0	0.266480731882494	140	0.00327785338126626	0.0512619848236918
P07360	Complement component C8 gamma chain	3.909e-05	0	0.476018699757825	130	0.0126960891538473	0.123990842168086
P07384	Calpain-1 catalytic subunit	0.000262297	0.000372965	-0.38456056667639	73	0.243467452609777	0.541359304183668
P07437	Tubulin beta chain	0.000938596	0.0006075865	0.553656145908693	122.5	0.317207049988824	0.613484572053341
P07451	Carbonic anhydrase 3	2.2005e-05	0	0.286940273422516	120	0.0473299388579321	0.253778624543007
P07476	Involucrin	3.6291e-05	0.0004258805	-1.9480447050458	45	0.0158323779929455	0.139275450156693
P07602	Prosaposin	0.000504686	0.0007136515	-0.428224819979349	108	0.745709196683709	0.835657399946115
P07602-1	Isoform Sap-mu-0 of Prosaposin	0.000504686	0.0007136515	-0.428224819979349	108	0.745709196683709	0.835657399946115
P07686	Beta-hexosaminidase subunit beta	1.7511e-05	3.7408e-05	-0.225670190140949	94	0.765374421105976	0.850479290831879
P07711	Cathepsin L1	4.5513e-05	0.000111186	-0.537366150369264	76	0.28908512316875	0.613484572053341
P07737	Profilin-1	0.002833977	0.006739965	-1.22113138138417	36	0.00384283382784132	0.0581590173407168
P07738	Bisphosphoglycerate mutase	7.597e-06	7.222e-06	0.0050369026005832	101	0.966307075684792	0.992032975219799
P07741	Adenine phosphoribosyltransferase	0.000176472	0.0003605625	-0.736263571184226	62	0.0927785288484659	0.399393867823147
P07741-1	Isoform 1 of Adenine phosphoribosyltransferase	0.000176472	0.0003605625	-0.736263571184226	62	0.0927785288484659	0.399393867823147
P07814	Bifunctional glutamate/proline--tRNA ligase	1.316e-06	3.391e-06	-0.0292485820621486	90	0.519774685617823	0.674209570228224
P07858	Cathepsin B	6.5704e-05	0.0004075085	-1.61482355664597	32	0.00271984017317879	0.0500415038398581
P07900	Heat shock protein HSP 90-alpha	0.000360232	0.000465954	-0.298323499606488	76	0.30098543400539	0.613484572053341
P07900-1	Isoform 1 of Heat shock protein HSP 90-alpha	0.000360232	0.000465954	-0.298323499606488	76	0.30098543400539	0.613484572053341
P07910	Heterogeneous nuclear ribonucleoproteins C1/C2	6.246e-06	2.5424e-05	-0.239404908601488	80	0.247245687230126	0.54502475297792
P07910-1	Isoform C2 of Heterogeneous nuclear ribonucleoproteins C1/C2	6.246e-06	2.5424e-05	-0.239404908601488	80	0.247245687230126	0.54502475297792
P07911	Uromodulin	2.987e-06	0	0.0424622381929467	110	0.179109192726722	0.457940397389394
P07911-1	Isoform 1 of Uromodulin	2.987e-06	0	0.0424622381929467	110	0.179109192726722	0.457940397389394
P07947	Tyrosine-protein kinase Yes	7.241e-06	0	0.100856577326756	120	0.0473299388579321	0.253778624543007
P07948	Tyrosine-protein kinase Lyn	0	1.8155e-06	-0.0259572084756137	95	0.524518280213076	0.674209570228224
P07948-1	Isoform 1 of Tyrosine-protein kinase Lyn	0	1.8155e-06	-0.0259572084756137	95	0.524518280213076	0.674209570228224
P07954	Fumarate hydratase, mitochondrial	0	6.746e-06	-0.0941820100023563	80	0.146615228247062	0.457940397389394
P07954-1	Isoform Mitochondrial of Fumarate hydratase, mitochondrial	0	6.746e-06	-0.0941820100023563	80	0.146615228247062	0.457940397389394
P07996	Thrombospondin-1	1.4758e-05	1.35785e-05	0.0149049664548535	116.5	0.401544336293669	0.674209570228224
P07996-1	Isoform 1 of Thrombospondin-1	1.4758e-05	1.35785e-05	0.0149049664548535	116.5	0.401544336293669	0.674209570228224
P07998	Ribonuclease pancreatic	0.000167901	0	1.4216999663701	120	0.0473299388579321	0.253778624543007
P08107	Heat shock 70 kDa protein 1A/1B	0.001176631	0.00186116	-0.619365655886593	1	1.33133566416925e-07	7.49541978927286e-05
P08107-1	Isoform 1 of Heat shock 70 kDa protein 1A/1B	0.001176631	0.00186116	-0.619365655886593	1	1.33133566416925e-07	7.49541978927286e-05
P08118	Beta-microseminoprotein	0.000154503	0	1.34768266242912	110	0.179109192726722	0.457940397389394
P08118-1	Isoform PSP94 of Beta-microseminoprotein	0.000154503	0	1.34768266242912	110	0.179109192726722	0.457940397389394
P08133	Annexin A6	0.000342787	0.000120986	1.00265789167647	152	0.0192110783365478	0.156298224038676
P08133-1	Isoform 1 of Annexin A6	0.000342787	0.000120986	1.00265789167647	152	0.0192110783365478	0.156298224038676
P08174	Complement decay-accelerating factor	1.5104e-05	1.8926e-05	-0.0471261866842081	95	0.789457560744212	0.871841127302847
P08174-1	Isoform 2 of Complement decay-accelerating factor	1.5104e-05	1.8926e-05	-0.0471261866842081	95	0.789457560744212	0.871841127302847
P08185	Corticosteroid-binding globulin	4.9742e-05	0	0.582478928766134	180	7.02719008573446e-06	0.00141296714938161
P08236	Beta-glucuronidase	6.183e-06	2.091e-06	0.0566971191045962	114	0.254082150537956	0.555743009917907
P08236-1	Isoform 1 of Beta-glucuronidase	6.183e-06	2.091e-06	0.0566971191045962	114	0.254082150537956	0.555743009917907
P08238	Heat shock protein HSP 90-beta	0.000440914	0.000519439	-0.195562980254682	85	0.523066445718431	0.674209570228224
P08240	Signal recognition particle receptor subunit alpha	0	1.328e-06	-0.0190328896315002	95	0.524518280213076	0.674209570228224
P08240-1	Isoform 1 of Signal recognition particle receptor subunit alpha	0	1.328e-06	-0.0190328896315002	95	0.524518280213076	0.674209570228224
P08246	Neutrophil elastase	0.001473719	0.0007964745	0.811843507528723	173	0.00142307454248803	0.0335568029445493
P08263	Glutathione S-transferase A1	0.000104273	0	1.0304985269282	140	0.00327785338126626	0.0512619848236918
P08311	Cathepsin G	0.003284531	0.001199048	1.38150119148901	166	0.00349057935279629	0.0539889059237449
P08493	Matrix Gla protein	9.4753e-05	0.000482341	-1.58021864407515	74	0.223324961817248	0.503264067804936
P08493-1	Isoform 1 of Matrix Gla protein	9.4753e-05	0.000482341	-1.58021864407515	74	0.223324961817248	0.503264067804936
P08567	Pleckstrin	0	3.8895e-06	-0.0550498499744183	95	0.524518280213076	0.674209570228224
P08571	Monocyte differentiation antigen CD14	6.1361e-05	0.000208999	-0.937310239323491	38	0.0066029066715528	0.0868487959859267
P08574	Cytochrome c1, heme protein, mitochondrial	0	7.8355e-06	-0.108832198895566	90	0.333923855116587	0.613484572053341
P08575	Receptor-type tyrosine-protein phosphatase C	2.0736e-05	5.99e-07	0.263239946206115	137	0.0133933410705749	0.126517634609625
P08575-3	Isoform 1 of Receptor-type tyrosine-protein phosphatase C	2.0736e-05	5.99e-07	0.263239946206115	137	0.0133933410705749	0.126517634609625
P08582	Melanotransferrin	0	3.61375e-05	-0.445064521743422	50	0.00945241629374603	0.111756550957697
P08582-1	Isoform 1 of Melanotransferrin	0	3.61375e-05	-0.445064521743422	50	0.00945241629374603	0.111756550957697
P08590	Myosin light chain 3	1.0127e-05	0	0.139168219952781	110	0.179109192726722	0.457940397389394
P08603	Complement factor H	0.000171499	3.8845e-05	0.967471659572528	184	0.000208636292112542	0.0104876993267287
P08603-1	Isoform 1 of Complement factor H	0.000171499	3.8845e-05	0.967471659572528	184	0.000208636292112542	0.0104876993267287
P08621	U1 small nuclear ribonucleoprotein 70 kDa	0	7.6805e-06	-0.106757014037889	95	0.524518280213076	0.674209570228224
P08621-1	Isoform 1 of U1 small nuclear ribonucleoprotein 70 kDa	0	7.6805e-06	-0.106757014037889	95	0.524518280213076	0.674209570228224
P08637	Low affinity immunoglobulin gamma Fc region receptor III-A	5.4213e-05	5.64585e-05	-0.0208556506177136	94	0.755932127731624	0.845791322000362
P08670	Vimentin	0.001445987	0.0006280015	1.08651485976269	154	0.0158005987897713	0.139275450156693
P08697	Alpha-2-antiplasmin	0.000261297	0.0001149955	0.748878811964161	139.5	0.0832680121027983	0.370885212135091
P08697-1	Isoform 1 of Alpha-2-antiplasmin	0.000261297	0.0001149955	0.748878811964161	139.5	0.0832680121027983	0.370885212135091
P08708	40S ribosomal protein S17	2.7659e-05	3.1549e-05	-0.0433050297784998	103	0.865487661582612	0.921462846957282
P08727	Keratin, type I cytoskeletal 19	0.006602527	0.0047039795	0.480475131222624	114	0.531004406341007	0.679135576487931
P08729	Keratin, type II cytoskeletal 7	0.000318671	0.0009624555	-1.34351352073784	90	0.572959356320082	0.717473571192629
P08754	Guanine nucleotide-binding protein G(i) subunit alpha	2.2113e-05	2.2369e-05	-0.00302132725886395	95.5	0.765884547871692	0.850479290831879
P08758	Annexin A5	0.00071366	0.0002445665	1.23964362435536	150	0.0255462174762193	0.187629532406366
P08779	Keratin, type I cytoskeletal 16	0.006970507	0.006022628	0.207662638921541	113.5	0.563707281762519	0.711585649399771
P08865	40S ribosomal protein SA	4.6991e-05	0.000112077	-0.528860343288867	81	0.346154672165593	0.626640129997521
P08962	CD63 antigen	0.000197419	9.8617e-05	0.58250770282007	139	0.0824207237461843	0.368276725945252
P08962-1	Isoform 1 of CD63 antigen	0.000197419	9.8617e-05	0.58250770282007	139	0.0824207237461843	0.368276725945252
P09110	3-ketoacyl-CoA thiolase, peroxisomal	0	1.9985e-06	-0.028547935937226	95	0.524518280213076	0.674209570228224
P09110-1	Isoform 1 of 3-ketoacyl-CoA thiolase, peroxisomal	0	1.9985e-06	-0.028547935937226	95	0.524518280213076	0.674209570228224
P09211	Glutathione S-transferase P	0.002425068	0.002922369	-0.259357569282631	70	0.19797134399833	0.482919699614645
P09228	Cystatin-SA	0.02055368	0.0266291095	-0.372012915060162	72	0.230725263408922	0.515878964651401
P09237	Matrilysin	0	1.2452e-05	-0.169309320203526	95	0.524518280213076	0.674209570228224
P09238	Stromelysin-2	4.209e-06	0	0.0594798812120043	110	0.179109192726722	0.457940397389394
P09382	Galectin-1	0	3.92925e-05	-0.478117580235644	85	0.22058618077954	0.498755099513577
P09429	High mobility group protein B1	5.478e-05	4.83635e-05	0.0610828571797661	98	0.92907791885527	0.969367806366784
P09467	Fructose-1,6-bisphosphatase 1	0	1.4042e-05	-0.189565245728213	85	0.22058618077954	0.498755099513577
P09493	Tropomyosin alpha-1 chain	2.8215e-05	2.3966e-05	0.0486205654566643	104.5	0.684126900052802	0.798100797202087
P09493-1	Isoform 1 of Tropomyosin alpha-1 chain	2.8215e-05	2.3966e-05	0.0486205654566643	104.5	0.684126900052802	0.798100797202087
P09497	Clathrin light chain B	0	4.86585e-05	-0.572001956062619	60	0.0255949344383818	0.187629532406366
P09497-1	Isoform Brain of Clathrin light chain B	0	4.86585e-05	-0.572001956062619	60	0.0255949344383818	0.187629532406366
P09525	Annexin A4	0.000353874	0.00013392	0.956276630001442	148	0.0275061593171361	0.195619615747235
P09525-1	Isoform 1 of Annexin A4	0.000353874	0.00013392	0.956276630001442	148	0.0275061593171361	0.195619615747235
P09543	2',3'-cyclic-nucleotide 3'-phosphodiesterase	9.375e-06	6.6985e-06	0.035743122486215	106	0.709398362384652	0.810845388594975
P09543-1	Isoform CNPII of 2',3'-cyclic-nucleotide 3'-phosphodiesterase	9.375e-06	6.6985e-06	0.035743122486215	106	0.709398362384652	0.810845388594975
P09622	Dihydrolipoyl dehydrogenase, mitochondrial	1.9337e-05	3.6385e-06	0.203481374606186	121	0.164826297744938	0.457940397389394
P09622-1	Isoform 1 of Dihydrolipoyl dehydrogenase, mitochondrial	1.9337e-05	3.6385e-06	0.203481374606186	121	0.164826297744938	0.457940397389394
P09651	Heterogeneous nuclear ribonucleoprotein A1	0	1.7911e-05	-0.237698314629647	90	0.333923855116587	0.613484572053341
P09651-1	Isoform A1-B of Heterogeneous nuclear ribonucleoprotein A1	0	1.7911e-05	-0.237698314629647	90	0.333923855116587	0.613484572053341
P09661	U2 small nuclear ribonucleoprotein A'	0	3.465e-06	-0.0491428173280362	95	0.524518280213076	0.674209570228224
P09668	Pro-cathepsin H	0	9.3955e-06	-0.129553393878098	85	0.22058618077954	0.498755099513577
P09669	Cytochrome c oxidase subunit 6C	0	4.82945e-05	-0.568465091589793	90	0.333923855116587	0.613484572053341
P09758	Tumor-associated calcium signal transducer 2	5.9313e-05	6.31905e-05	-0.0346930783370762	100	1	1
P09769	Tyrosine-protein kinase Fgr	2.5585e-05	8.9235e-06	0.205348911713388	113	0.458263957789443	0.674209570228224
P09871	Complement C1s subcomponent	8.449e-06	0	0.117016750090016	120	0.0473299388579321	0.253778624543007
P09917	Arachidonate 5-lipoxygenase	6.0079e-05	1.08675e-05	0.529947548057274	144	0.0225681134637069	0.176470109445375
P09917-1	Isoform 1 of Arachidonate 5-lipoxygenase	6.0079e-05	1.08675e-05	0.529947548057274	144	0.0225681134637069	0.176470109445375
P09958	Furin	4.703e-06	2.16635e-05	-0.21659363354259	91	0.614007162175148	0.741497280790666
P09960	Leukotriene A-4 hydrolase	0.000285701	0.0008193305	-1.2531007182859	50	0.0276032479930531	0.195619615747235
P09960-1	Isoform 1 of Leukotriene A-4 hydrolase	0.000285701	0.0008193305	-1.2531007182859	50	0.0276032479930531	0.195619615747235
P09972	Fructose-bisphosphate aldolase C	0.000200655	0.0003109125	-0.450722266835696	71.5	0.217959240393004	0.498755099513577
P0C0L4	Complement C4-A	0.000597401	0.0001294305	1.60393123989352	159	0.00989716378584263	0.115126099409698
P0C0L4-1	Isoform 1 of Complement C4-A	0.000597401	0.0001294305	1.60393123989352	159	0.00989716378584263	0.115126099409698
P0C0L5	Complement C4-B	0.000626624	3.024e-05	2.480036413265	184.5	1.06249361304198e-05	0.00186932470044574
P0C7P4	Putative cytochrome b-c1 complex subunit Rieske-like protein 1	7.309e-06	2.994e-06	0.0592107854506985	105.5	0.61106934680127	0.739849011715196
P0C869	Cytosolic phospholipase A2 beta	1.7689e-05	1.63615e-05	0.0163656835102746	105	0.826782325132745	0.895495284820576
P0C869-1	Isoform 1 of Cytosolic phospholipase A2 beta	1.7689e-05	1.63615e-05	0.0163656835102746	105	0.826782325132745	0.895495284820576
P0CG04	Immunoglobulin lambda constant 1	0	0.0034126765	-5.13449881254187	85	0.22058618077954	0.498755099513577
P0CG05	Ig lambda-2 chain C regions	0.026011797	0.0214973815	0.2738453381647	125	0.286493183644608	0.611431623926893
P0CG38	POTE ankyrin domain family member I	0	8.0163e-05	-0.849302755893833	85	0.22058618077954	0.498755099513577
P0CW22	40S ribosomal protein S17-like	2.7659e-05	3.1549e-05	-0.0433050297784998	103	0.865487661582612	0.921462846957282
P0DJD7	Pepsin A-4	1.3387e-05	0	0.181255242479102	110	0.179109192726722	0.457940397389394
P0DJI8	Serum amyloid A-1 protein	0.000168573	0.0004870195	-1.12809415251573	74.5	0.245993385877621	0.54502475297792
P0DJI9	Serum amyloid A-2 protein	8.0702e-05	9.4006e-05	-0.102488797194821	103.5	0.865370330861995	0.921462846957282
P0DJI9-1	Isoform 1 of Serum amyloid A-2 protein	8.0702e-05	9.4006e-05	-0.102488797194821	103.5	0.865370330861995	0.921462846957282
P0DMM9	Sulfotransferase 1A3	0	5.303e-06	-0.0745465382009538	95	0.524518280213076	0.674209570228224
P0DMM9-1	Isoform 1 of Sulfotransferase 1A3	0	5.303e-06	-0.0745465382009538	95	0.524518280213076	0.674209570228224
P0DMN0	Sulfotransferase 1A4	0	5.303e-06	-0.0745465382009538	95	0.524518280213076	0.674209570228224
P0DMV8	Heat shock 70 kDa protein 1A	0.001176631	0.00186116	-0.619365655886593	1	1.33133566416925e-07	7.49541978927286e-05
P0DMV8-1	Isoform 1 of Heat shock 70 kDa protein 1A	0.001176631	0.00186116	-0.619365655886593	1	1.33133566416925e-07	7.49541978927286e-05
P0DMV9	Heat shock 70 kDa protein 1B	0.001176631	0.00186116	-0.619365655886593	1	1.33133566416925e-07	7.49541978927286e-05
P0DOX2	Immunoglobulin alpha-2 heavy chain	0.007045416	0.0069499875	0.019397306696658	94	0.808784301380246	0.887959363644849
P0DOX3	Immunoglobulin delta heavy chain	0.000150642	6.44595e-05	0.607895839032091	115	0.495367148516305	0.674209570228224
P0DOX4	Immunoglobulin epsilon heavy chain	3.662e-06	2.071e-06	0.0223141019527624	104.5	0.684126900052802	0.798100797202087
P0DOX5	Immunoglobulin gamma-1 heavy chain	0.001516556	0.0010286465	0.518329790863506	108	0.656301607420476	0.780519233159544
P0DOX6	Immunoglobulin mu heavy chain	0.000843088	0.001287372	-0.55689037258646	82	0.435164576418931	0.674209570228224
P0DOX7	Immunoglobulin kappa light chain	0.013912695	0.009284199	0.578428937255325	146	0.0439193656584961	0.253778624543007
P0DOX8	Immunoglobulin lambda-1 light chain	0.011037081	0.0078154675	0.492624689762748	137	0.107535404796755	0.433685049431038
P0DOY2	Immunoglobulin lambda constant 2	0.026011797	0.0214973815	0.2738453381647	125	0.286493183644608	0.611431623926893
P0DP03	Immunoglobulin heavy variable 3-30-5	0.001470536	0.0015141505	-0.0395180857560522	91	0.71316383100491	0.813434434472781
P0DP04	Immunoglobulin heavy variable 3-43D	0.000453334	0.0005777085	-0.292514292305842	88.5	0.584790606483508	0.731312997446058
P0DP09	Immunoglobulin kappa variable 1-13	3.1914e-05	9.31295e-05	-0.549970863239803	96	0.825599628235779	0.895495284820576
P0DP23	Calmodulin-1	0.000331258	0.000601107	-0.701083419516667	78	0.335182689811026	0.613484572053341
P0DP24	Calmodulin-2	0.000331258	0.000601107	-0.701083419516667	78	0.335182689811026	0.613484572053341
P0DP25	Calmodulin-3	0.000331258	0.000601107	-0.701083419516667	78	0.335182689811026	0.613484572053341
P0DP57	Secreted Ly-6/uPAR domain-containing protein 2	2.0358e-05	3.1966e-05	-0.132834239863051	94.5	0.709741753995744	0.810845388594975
P10153	Non-secretory ribonuclease	0.000250994	4.4007e-05	1.28530742789336	148	0.0155701271971784	0.139275450156693
P10253	Lysosomal alpha-glucosidase	0	3.317e-06	-0.0470776578604681	85	0.22058618077954	0.498755099513577
P10599	Thioredoxin	0.002569354	0.005331615	-1.0248905799623	22	0.000258745086331293	0.0121394569670432
P10599-1	Isoform 1 of Thioredoxin	0.002569354	0.005331615	-1.0248905799623	22	0.000258745086331293	0.0121394569670432
P10619	Lysosomal protective protein	0	2.836e-06	-0.0403454000333809	95	0.524518280213076	0.674209570228224
P10619-1	Isoform 1 of Lysosomal protective protein	0	2.836e-06	-0.0403454000333809	95	0.524518280213076	0.674209570228224
P10643	Complement component C7	2.376e-06	0	0.0338775440567094	110	0.179109192726722	0.457940397389394
P10644	cAMP-dependent protein kinase type I-alpha regulatory subunit	0	2.7684e-05	-0.352577753177995	75	0.0969044446618861	0.399393867823147
P10644-1	Isoform 1 of cAMP-dependent protein kinase type I-alpha regulatory subunit	0	2.7684e-05	-0.352577753177995	75	0.0969044446618861	0.399393867823147
P10768	S-formylglutathione hydrolase	0	3.0045e-06	-0.0427073663975204	95	0.524518280213076	0.674209570228224
P10809	60 kDa heat shock protein, mitochondrial	7.3549e-05	4.4759e-05	0.261690005620999	122	0.304553672811398	0.613484572053341
P10809-1	Isoform 1 of 60 kDa heat shock protein, mitochondrial	7.3549e-05	4.4759e-05	0.261690005620999	122	0.304553672811398	0.613484572053341
P10909	Clusterin	0.000433403	0.000657744	-0.506484584435706	43	0.0110795085307829	0.123990842168086
P10909-1	Isoform 1 of Clusterin	0.000433403	0.000657744	-0.506484584435706	43	0.0110795085307829	0.123990842168086
P11021	Endoplasmic reticulum chaperone BiP	0.000513931	0.0006325795	-0.254908810709383	64	0.119628830273508	0.457940397389394
P11142	Heat shock cognate 71 kDa protein	0.000840194	0.0012905295	-0.564603972816048	30	0.00134870959458666	0.0324497222971063
P11142-1	Isoform 1 of Heat shock cognate 71 kDa protein	0.000840194	0.0012905295	-0.564603972816048	30	0.00134870959458666	0.0324497222971063
P11166	Solute carrier family 2, facilitated glucose transporter member 1	2.0407e-05	1.59e-06	0.245160869699905	126.5	0.0529344475281567	0.275435249152978
P11169	Solute carrier family 2, facilitated glucose transporter member 3	3.1378e-05	2.8545e-06	0.35311879354871	145.5	0.00461055728992405	0.0665029704592524
P11215	Integrin alpha-M	0.00023287	6.28165e-05	1.03171194176408	164	0.00463040220604386	0.0665029704592524
P11215-1	Isoform 1 of Integrin alpha-M	0.00023287	6.28165e-05	1.03171194176408	164	0.00463040220604386	0.0665029704592524
P11216	Glycogen phosphorylase, brain form	3.3884e-05	0.0001590855	-0.952444716172764	52	0.0255177144124346	0.187629532406366
P11217	Glycogen phosphorylase, muscle form	3.166e-05	0	0.396817102869036	120	0.0473299388579321	0.253778624543007
P11217-1	Isoform 1 of Glycogen phosphorylase, muscle form	3.166e-05	0	0.396817102869036	120	0.0473299388579321	0.253778624543007
P11233	Ras-related protein Ral-A	3.7075e-05	7.24315e-05	-0.331057878185399	88	0.515749685859485	0.674209570228224
P11279	Lysosome-associated membrane glycoprotein 1	4.2321e-05	1.0526e-05	0.364762765318975	131	0.070331650680359	0.325467672112149
P11279-1	Isoform 1 of Lysosome-associated membrane glycoprotein 1	4.2321e-05	1.0526e-05	0.364762765318975	131	0.070331650680359	0.325467672112149
P11413	Glucose-6-phosphate 1-dehydrogenase	0.000632603	0.000662175	-0.0570906784030516	108	0.745709196683709	0.835657399946115
P11413-1	Isoform Short of Glucose-6-phosphate 1-dehydrogenase	0.000632603	0.000662175	-0.0570906784030516	108	0.745709196683709	0.835657399946115
P11678	Eosinophil peroxidase	0.000549897	1.9431e-05	2.4440337313	116	0.190381400946222	0.466832442215693
P11684	Uteroglobin	0.002518992	5.9976e-05	4.03308426308687	148	0.0155701271971784	0.139275450156693
P11940	Polyadenylate-binding protein 1	1.6014e-05	1.6437e-05	-0.0052506607922691	103	0.865487661582612	0.921462846957282
P11940-1	Isoform 1 of Polyadenylate-binding protein 1	1.6014e-05	1.6437e-05	-0.0052506607922691	103	0.865487661582612	0.921462846957282
P12035	Keratin, type II cytoskeletal 3	0.002998255	0.003041909	-0.0201855068971213	104	0.874542049549305	0.928099692036589
P12081	Histidine--tRNA ligase, cytoplasmic	3.909e-06	0	0.0553206176015184	110	0.179109192726722	0.457940397389394
P12081-1	Isoform 1 of Histidine--tRNA ligase, cytoplasmic	3.909e-06	0	0.0553206176015184	110	0.179109192726722	0.457940397389394
P12109	Collagen alpha-1(VI) chain	3.013e-05	5.5352e-05	-0.255587217392327	38	0.00528693362276571	0.0722462046023566
P12110	Collagen alpha-2(VI) chain	0	1.1662e-05	-0.159138301856339	65	0.0406467444933824	0.253292912039704
P12110-1	Isoform 2C2 of Collagen alpha-2(VI) chain	0	1.1662e-05	-0.159138301856339	65	0.0406467444933824	0.253292912039704
P12111	Collagen alpha-3(VI) chain	1.848e-06	0	0.0264176502261186	110	0.179109192726722	0.457940397389394
P12111-1	Isoform 1 of Collagen alpha-3(VI) chain	1.848e-06	0	0.0264176502261186	110	0.179109192726722	0.457940397389394
P12236	ADP/ATP translocase 3	0.000287298	0.0001915085	0.409906100226962	112	0.546551825529299	0.694601981428884
P12259	Coagulation factor V	2.702e-06	0	0.0384642767095329	110	0.179109192726722	0.457940397389394
P12273	Prolactin-inducible protein	0.023850495	0.01295551	0.875396657217042	143	0.0606921314567491	0.303460047062347
P12277	Creatine kinase B-type	0	8.9155e-06	-0.123209281712139	85	0.22058618077954	0.498755099513577
P12429	Annexin A3	0.001596235	0.0009034205	0.757409739836397	141	0.074141430246427	0.338262765224785
P12532	Creatine kinase U-type, mitochondrial	0.000121189	0.0001462055	-0.154583350272304	96	0.87097586375588	0.925905232806949
P12532-1	Isoform 1 of Creatine kinase U-type, mitochondrial	0.000121189	0.0001462055	-0.154583350272304	96	0.87097586375588	0.925905232806949
P12724	Eosinophil cationic protein	0.00074228	0.000160408	1.69352613935952	166	0.00207109838605005	0.0422474054835572
P12814	Alpha-actinin-1	0.000893167	0.000551641	0.607958947504894	164	0.0052070405841163	0.0722060061294946
P12814-1	Isoform 1 of Alpha-actinin-1	0.000893167	0.000551641	0.607958947504894	164	0.0052070405841163	0.0722060061294946
P12830	Cadherin-1	1.9921e-05	3.9431e-05	-0.217467035593991	67	0.139517934213238	0.457940397389394
P12830-1	Isoform 1 of Cadherin-1	1.9921e-05	3.9431e-05	-0.217467035593991	67	0.139517934213238	0.457940397389394
P12882	Myosin-1	1.6646e-05	0	0.222136835576654	110	0.179109192726722	0.457940397389394
P12955	Xaa-Pro dipeptidase	3.1767e-05	9.2098e-05	-0.543853394622555	44	0.0137084547399602	0.128616453863847
P12955-1	Isoform 1 of Xaa-Pro dipeptidase	3.1767e-05	9.2098e-05	-0.543853394622555	44	0.0137084547399602	0.128616453863847
P12956	X-ray repair cross-complementing protein 6	3.4895e-05	2.4745e-06	0.396571923834228	155	0.00122133951824304	0.0309736103049925
P12956-1	Isoform 1 of X-ray repair cross-complementing protein 6	3.4895e-05	2.4745e-06	0.396571923834228	155	0.00122133951824304	0.0309736103049925
P13010	X-ray repair cross-complementing protein 5	1.3441e-05	2.37435e-05	-0.125410589954166	94	0.765374421105976	0.850479290831879
P13073	Cytochrome c oxidase subunit 4 isoform 1, mitochondrial	0.000104652	0.0001214945	-0.114098109350717	108	0.720225716650516	0.819165815099476
P13232	Interleukin-7	0	4.787e-06	-0.0674597455121049	95	0.524518280213076	0.674209570228224
P13232-1	Isoform 1 of Interleukin-7	0	4.787e-06	-0.0674597455121049	95	0.524518280213076	0.674209570228224
P13473	Lysosome-associated membrane glycoprotein 2	0.0001532	7.8129e-05	0.507354993602945	157	0.0128906786054477	0.124698488915241
P13473-1	Isoform LAMP-2A of Lysosome-associated membrane glycoprotein 2	0.0001532	7.8129e-05	0.507354993602945	157	0.0128906786054477	0.124698488915241
P13489	Ribonuclease inhibitor	7.1199e-05	0.000161184	-0.609392246063855	69	0.168848146042469	0.457940397389394
P13498	Cytochrome b-245 light chain	0.000146753	9.832e-06	1.16776917428302	155	0.00206991424851076	0.0422474054835572
P13535	Myosin-8	1.1842e-05	0	0.16146206486285	110	0.179109192726722	0.457940397389394
P13611	Versican core protein	5.76e-07	0	0.00828608236193951	110	0.179109192726722	0.457940397389394
P13611-1	Isoform V0 of Versican core protein	5.76e-07	0	0.00828608236193951	110	0.179109192726722	0.457940397389394
P13639	Elongation factor 2	0.000567402	0.000691885	-0.246734923017103	94	0.812072085835204	0.888272377457552
P13647	Keratin, type II cytoskeletal 5	0.006280978	0.005328678	0.233176646490739	114	0.552122536379911	0.701365045085492
P13667	Protein disulfide-isomerase A4	2.0541e-05	3.1045e-06	0.225416637892785	142	0.0137982838603487	0.128616453863847
P13671	Complement component C6	1.9755e-05	7.755e-06	0.152331078325929	135	0.0406467444933824	0.253292912039704
P13688	Carcinoembryonic antigen-related cell adhesion molecule 1	2.5812e-05	1.65965e-05	0.109745051331728	121	0.223831834064576	0.503264067804936
P13688-1	Isoform 1 of Carcinoembryonic antigen-related cell adhesion molecule 1	2.5812e-05	1.65965e-05	0.109745051331728	121	0.223831834064576	0.503264067804936
P13693	Translationally-controlled tumor protein	0.000228149	0.000451192	-0.74820391227567	48	0.023315655914358	0.17883806920686
P13693-1	Isoform 1 of Translationally-controlled tumor protein	0.000228149	0.000451192	-0.74820391227567	48	0.023315655914358	0.17883806920686
P13727	Bone marrow proteoglycan	0.000602083	0	2.81164159550147	120	0.0473299388579321	0.253778624543007
P13727-1	Isoform 1 of Bone marrow proteoglycan	0.000602083	0	2.81164159550147	120	0.0473299388579321	0.253778624543007
P13761	HLA class II histocompatibility antigen, DRB1-7 beta chain	6.64e-06	2.9405e-06	0.0509379904434599	105.5	0.61106934680127	0.739849011715196
P13796	Plastin-2	0.002423177	0.0022008195	0.133093606295782	107	0.774882955617294	0.858777763804206
P13796-1	Isoform 1 of Plastin-2	0.002423177	0.0022008195	0.133093606295782	107	0.774882955617294	0.858777763804206
P13797	Plastin-3	0.000315998	0.000491826	-0.508596485843412	45	0.0162597510837177	0.140388202791133
P13797-1	Isoform 1 of Plastin-3	0.000315998	0.000491826	-0.508596485843412	45	0.0162597510837177	0.140388202791133
P13798	Acylamino-acid-releasing enzyme	8.262e-06	0	0.114526945330624	120	0.0473299388579321	0.253778624543007
P13804	Electron transfer flavoprotein subunit alpha, mitochondrial	1.8064e-05	1.11735e-05	0.086756186764914	117	0.263570116036458	0.572492188767462
P13804-1	Isoform 1 of Electron transfer flavoprotein subunit alpha, mitochondrial	1.8064e-05	1.11735e-05	0.086756186764914	117	0.263570116036458	0.572492188767462
P13807	Glycogen [starch] synthase, muscle	5.255e-06	3.6625e-06	0.0219946759109995	106	0.709398362384652	0.810845388594975
P13807-1	Isoform 1 of Glycogen [starch] synthase, muscle	5.255e-06	3.6625e-06	0.0219946759109995	106	0.709398362384652	0.810845388594975
P13861	cAMP-dependent protein kinase type II-alpha regulatory subunit	4.925e-06	3.73e-06	0.0165252634608777	104.5	0.684126900052802	0.798100797202087
P13861-1	Isoform 1 of cAMP-dependent protein kinase type II-alpha regulatory subunit	4.925e-06	3.73e-06	0.0165252634608777	104.5	0.684126900052802	0.798100797202087
P13928	Annexin A8	1.1691e-05	0.00020773	-1.46215215714153	71.5	0.113560087095482	0.447093210033262
P13928-1	Isoform 1 of Annexin A8	1.1691e-05	0.00020773	-1.46215215714153	71.5	0.113560087095482	0.447093210033262
P13929	Beta-enolase	0.000192226	7.18895e-05	0.765603124261716	125	0.166176926370466	0.457940397389394
P13929-1	Isoform 1 of Beta-enolase	0.000192226	7.18895e-05	0.765603124261716	125	0.166176926370466	0.457940397389394
P13987	CD59 glycoprotein	0.000291548	0.0002484925	0.168061571021257	115	0.51303241983991	0.674209570228224
P13987-1	Isoform 1 of CD59 glycoprotein	0.000291548	0.0002484925	0.168061571021257	115	0.51303241983991	0.674209570228224
P14174	Macrophage migration inhibitory factor	0	0.000295933	-1.98525631731055	35	0.00170938887971447	0.0378942397635943
P14314	Glucosidase 2 subunit beta	7.346e-06	6.07535e-05	-0.582581715413015	68	0.108698134246741	0.434383926315926
P14314-1	Isoform 1 of Glucosidase 2 subunit beta	7.346e-06	6.07535e-05	-0.582581715413015	68	0.108698134246741	0.434383926315926
P14324	Farnesyl pyrophosphate synthase	0	2.04065e-05	-0.267913276355456	70	0.063279235390976	0.303460047062347
P14324-1	Isoform 1 of Farnesyl pyrophosphate synthase	0	2.04065e-05	-0.267913276355456	70	0.063279235390976	0.303460047062347
P14406	Cytochrome c oxidase subunit 7A2, mitochondrial	0.000323638	0.000165535	0.673929969478969	126	0.223324961817248	0.503264067804936
P14543	Nidogen-1	1.533e-06	0	0.02194870473698	110	0.179109192726722	0.457940397389394
P14543-1	Isoform 1 of Nidogen-1	1.533e-06	0	0.02194870473698	110	0.179109192726722	0.457940397389394
P14550	Aldo-keto reductase family 1 member A1	2.9142e-05	9.28025e-05	-0.578165483450311	65	0.104758967874073	0.424922902832157
P14555	Phospholipase A2, membrane associated	0	1.61995e-05	-0.216603860919099	90	0.333923855116587	0.613484572053341
P14618	Pyruvate kinase PKM	0.000829717	0.001925374	-1.12332479582943	3	4.65967482459237e-07	0.000187385494731822
P14618-1	Isoform M2 of Pyruvate kinase PKM	0.000829717	0.001925374	-1.12332479582943	3	4.65967482459237e-07	0.000187385494731822
P14625	Endoplasmin	0.000110232	7.18415e-05	0.290903790918268	127	0.228279364696511	0.511629308615189
P14780	Matrix metalloproteinase-9	0.000756951	0.000726843	0.0515992960431415	109	0.708410456716895	0.810845388594975
P14854	Cytochrome c oxidase subunit 6B1	8.9911e-05	5.818e-05	0.26375627197312	102	0.924763503774651	0.966298909846192
P14923	Junction plakoglobin	0.000731282	0.0008890085	-0.250644947463634	96	0.873570452308495	0.927612532345686
P14927	Cytochrome b-c1 complex subunit 7	3.656e-05	4.76815e-05	-0.112954148136261	96	0.835480095943223	0.902084837949586
P14927-1	Isoform 1 of Cytochrome b-c1 complex subunit 7	3.656e-05	4.76815e-05	-0.112954148136261	96	0.835480095943223	0.902084837949586
P15104	Glutamine synthetase	7.434e-05	9.1014e-05	-0.131774766987489	101	0.981243261779942	0.998408694958489
P15121	Aldo-keto reductase family 1 member B1	1.9091e-05	8.4735e-06	0.134721752979008	119.5	0.23162693831885	0.516663891733409
P15144	Aminopeptidase N	2.8318e-05	0	0.35972356083496	140	0.00327785338126626	0.0512619848236918
P15153	Ras-related C3 botulinum toxin substrate 2	7.1519e-05	0.000605336	-2.03994227638271	40.5	0.00730978445312444	0.0931087929210194
P15291	Beta-1,4-galactosyltransferase 1	2.1474e-05	1.28245e-05	0.106567170900927	114	0.445499747220962	0.674209570228224
P15291-1	Isoform Long of Beta-1,4-galactosyltransferase 1	2.1474e-05	1.28245e-05	0.106567170900927	114	0.445499747220962	0.674209570228224
P15309	Prostatic acid phosphatase	0	2.8455e-06	-0.0404786701903781	95	0.524518280213076	0.674209570228224
P15309-1	Isoform 1 of Prostatic acid phosphatase	0	2.8455e-06	-0.0404786701903781	95	0.524518280213076	0.674209570228224
P15311	Ezrin	0.001101815	0.001380375	-0.300747843731019	60	0.0822094447281854	0.368276725945252
P15328	Folate receptor alpha	7.3911e-05	7.18655e-05	0.017069217432752	89	0.568859865517208	0.71616302389577
P15374	Ubiquitin carboxyl-terminal hydrolase isozyme L3	8.586e-06	1.48785e-05	-0.081270708365496	94.5	0.709741753995744	0.810845388594975
P15515	Histatin-1	0.000165532	0.0027304775	-3.41408781563779	48	0.0139190506716441	0.129313952609499
P15531	Nucleoside diphosphate kinase A	0.000101463	0.0002319985	-0.720661820673127	86.5	0.495505276456969	0.674209570228224
P15531-1	Isoform 1 of Nucleoside diphosphate kinase A	0.000101463	0.0002319985	-0.720661820673127	86.5	0.495505276456969	0.674209570228224
P15559	NAD(P)H dehydrogenase [quinone] 1	7.6369e-05	2.84575e-05	0.457305879225052	119	0.315468984053863	0.613484572053341
P15559-1	Isoform 1 of NAD(P)H dehydrogenase [quinone] 1	7.6369e-05	2.84575e-05	0.457305879225052	119	0.315468984053863	0.613484572053341
P15586	N-acetylglucosamine-6-sulfatase	0	6.6365e-06	-0.0927013344938761	90	0.333923855116587	0.613484572053341
P15586-1	Isoform 1 of N-acetylglucosamine-6-sulfatase	0	6.6365e-06	-0.0927013344938761	90	0.333923855116587	0.613484572053341
P15814	Immunoglobulin lambda-like polypeptide 1	0.00044301	0.000141766	1.16736739677592	174	0.00120720732644571	0.0309736103049925
P15814-1	Isoform 1 of Immunoglobulin lambda-like polypeptide 1	0.00044301	0.000141766	1.16736739677592	174	0.00120720732644571	0.0309736103049925
P15880	40S ribosomal protein S2	0.000113307	0.0001262115	-0.0847409632977563	109	0.689396450229007	0.802917255852153
P15924	Desmoplakin	0.000488234	0.0007088155	-0.459420470471656	91	0.70138499073618	0.810845388594975
P15924-1	Isoform DPI of Desmoplakin	0.000488234	0.0007088155	-0.459420470471656	91	0.70138499073618	0.810845388594975
P15941	Mucin-1	1.7308e-05	5.771e-06	0.149357275999826	114	0.42310547947568	0.674209570228224
P15941-1	Isoform 1 of Mucin-1	1.7308e-05	5.771e-06	0.149357275999826	114	0.42310547947568	0.674209570228224
P16050	Arachidonate 15-lipoxygenase	3.2679e-05	0	0.407940043704674	120	0.0473299388579321	0.253778624543007
P16050-1	Isoform 1 of Arachidonate 15-lipoxygenase	3.2679e-05	0	0.407940043704674	120	0.0473299388579321	0.253778624543007
P16070	CD44 antigen	5.299e-06	7.157e-06	-0.0252343612376897	100	1	1
P16070-1	Isoform 1 of CD44 antigen	5.299e-06	7.157e-06	-0.0252343612376897	100	1	1
P16083	Ribosyldihydronicotinamide dehydrogenase [quinone]	1.7067e-05	0	0.227334452047863	120	0.0473299388579321	0.253778624543007
P16104	Histone H2AX	0	0.0001039265	-1.02804926399802	95	0.524518280213076	0.674209570228224
P16152	Carbonyl reductase [NADPH] 1	0.000114124	0.000216179	-0.56229504118982	87.5	0.566609871382589	0.713649569548988
P16152-1	Isoform 1 of Carbonyl reductase [NADPH] 1	0.000114124	0.000216179	-0.56229504118982	87.5	0.566609871382589	0.713649569548988
P16278	Beta-galactosidase	0	1.373e-06	-0.0196734516208981	95	0.524518280213076	0.674209570228224
P16278-1	Isoform 1 of Beta-galactosidase	0	1.373e-06	-0.0196734516208981	95	0.524518280213076	0.674209570228224
P16401	Histone H1.5	8.6558e-05	0.000192107	-0.646872703784346	82	0.403323693456986	0.674209570228224
P16402	Histone H1.3	1.779e-05	0.0001091365	-0.828227809272269	76	0.21791737524006	0.498755099513577
P16435	NADPH--cytochrome P450 reductase	3.055e-06	8.8455e-06	-0.0788672604730198	85.5	0.378104263717493	0.672371132258208
P16615	Sarcoplasmic/endoplasmic reticulum calcium ATPase 2	3.804e-06	2.09175e-05	-0.220161018491252	78	0.243374796045374	0.541359304183668
P16615-1	Isoform 1 of Sarcoplasmic/endoplasmic reticulum calcium ATPase 2	3.804e-06	2.09175e-05	-0.220161018491252	78	0.243374796045374	0.541359304183668
P16870	Carboxypeptidase E	4.3498e-05	0.0001954445	-1.04185651241299	76	0.269167480553511	0.58150917709757
P16870-1	Isoform 1 of Carboxypeptidase E	4.3498e-05	0.0001954445	-1.04185651241299	76	0.269167480553511	0.58150917709757
P16930	Fumarylacetoacetase	1.3594e-05	2.55295e-05	-0.144139809728559	83	0.327552684141998	0.613484572053341
P16930-1	Isoform 1 of Fumarylacetoacetase	1.3594e-05	2.55295e-05	-0.144139809728559	83	0.327552684141998	0.613484572053341
P16949	Stathmin	0	7.08085e-05	-0.7723797700563	80	0.146615228247062	0.457940397389394
P16949-1	Isoform 1 of Stathmin	0	7.08085e-05	-0.7723797700563	80	0.146615228247062	0.457940397389394
P17050	Alpha-N-acetylgalactosaminidase	9.271e-06	4.7835e-06	0.0604990103345475	110	0.479451149544828	0.674209570228224
P17066	Heat shock 70 kDa protein 6	0.000243935	0.000139649	0.521213016973121	120.5	0.29437013644893	0.613484572053341
P17174	Aspartate aminotransferase, cytoplasmic	9.668e-06	0.0001376855	-1.11591127087971	52	0.0233091872115266	0.17883806920686
P17174-1	Isoform 1 of Aspartate aminotransferase, cytoplasmic	9.668e-06	0.0001376855	-1.11591127087971	52	0.0233091872115266	0.17883806920686
P17213	Bactericidal permeability-increasing protein	0.00046628	0.0001935515	0.947901948668896	146	0.0448347773841949	0.253778624543007
P17655	Calpain-2 catalytic subunit	2.5196e-05	5.8437e-05	-0.339720820184141	78	0.32380604016205	0.613484572053341
P17655-1	Isoform 1 of Calpain-2 catalytic subunit	2.5196e-05	5.8437e-05	-0.339720820184141	78	0.32380604016205	0.613484572053341
P17661	Desmin	1.8791e-05	0	0.248425536919649	110	0.179109192726722	0.457940397389394
P17858	ATP-dependent 6-phosphofructokinase, liver type	9.829e-06	3.59835e-05	-0.308172564296383	70	0.165409809211149	0.457940397389394
P17858-1	Isoform 1 of ATP-dependent 6-phosphofructokinase, liver type	9.829e-06	3.59835e-05	-0.308172564296383	70	0.165409809211149	0.457940397389394
P17900	Ganglioside GM2 activator	0.000259489	0.000256253	0.0130454632056356	108	0.741155426376282	0.835062821367418
P17931	Galectin-3	5.508e-05	0.000287021	-1.31939920982141	29	0.0015769936420917	0.0363871893646568
P17947	Transcription factor PU.1	7.248e-06	0	0.100950744069944	110	0.179109192726722	0.457940397389394
P17947-1	Isoform 1 of Transcription factor PU.1	7.248e-06	0	0.100950744069944	110	0.179109192726722	0.457940397389394
P17980	26S proteasome regulatory subunit 6A	9.244e-06	1.6606e-05	-0.0940879799246943	94	0.744158240248707	0.83558254738736
P17987	T-complex protein 1 subunit alpha	1.8098e-05	4.1326e-05	-0.259042372532301	84	0.429933543790133	0.674209570228224
P18054	Arachidonate 12-lipoxygenase, 12S-type	8.667e-06	2.4446e-05	-0.195605970129911	81	0.346154672165593	0.626640129997521
P18065	Insulin-like growth factor-binding protein 2	1.8316e-05	0	0.242645184073359	120	0.0473299388579321	0.253778624543007
P18077	60S ribosomal protein L35a	3.4145e-05	9.28015e-05	-0.523322993927325	93	0.699727433100579	0.810845388594975
P18084	Integrin beta-5	0	8.459e-06	-0.117149773772123	80	0.146615228247062	0.457940397389394
P18085	ADP-ribosylation factor 4	0.000535294	0.0003284555	0.5682790219957	122	0.32380604016205	0.613484572053341
P18124	60S ribosomal protein L7	0.000175825	0.0002109295	-0.172834276892766	105	0.836391270709918	0.902084837949586
P18206	Vinculin	7.7336e-05	0.000130031	-0.375342858763277	90	0.675647410032775	0.798100797202087
P18206-1	Isoform 2 of Vinculin	7.7336e-05	0.000130031	-0.375342858763277	90	0.675647410032775	0.798100797202087
P18428	Lipopolysaccharide-binding protein	0	9.398e-06	-0.12958636320856	95	0.524518280213076	0.674209570228224
P18510	Interleukin-1 receptor antagonist protein	0.000944439	0.0018794555	-0.922375399709965	26	0.000615676177895068	0.0211357126923734
P18510-1	Isoform 1 of Interleukin-1 receptor antagonist protein	0.000944439	0.0018794555	-0.922375399709965	26	0.000615676177895068	0.0211357126923734
P18621	60S ribosomal protein L17	1.1242e-05	1.88675e-05	-0.0956527284589974	95.5	0.765884547871692	0.850479290831879
P18621-1	Isoform 1 of 60S ribosomal protein L17	1.1242e-05	1.88675e-05	-0.0956527284589974	95.5	0.765884547871692	0.850479290831879
P18669	Phosphoglycerate mutase 1	0.000738001	0.001663562	-1.07346842558856	26	0.000615676177895068	0.0211357126923734
P19012	Keratin, type I cytoskeletal 15	0.002400558	0.0022877955	0.0665707845540666	112	0.515749685859485	0.674209570228224
P19012-1	Isoform 1 of Keratin, type I cytoskeletal 15	0.002400558	0.0022877955	0.0665707845540666	112	0.515749685859485	0.674209570228224
P19013	Keratin, type II cytoskeletal 4	0.01329306	0.0122003505	0.122786194370842	115.5	0.495261741540915	0.674209570228224
P19021	Peptidyl-glycine alpha-amidating monooxygenase	2.4996e-05	4.7704e-05	-0.240826968622022	102	0.94511919549379	0.982260884039575
P19021-1	Isoform 1 of Peptidyl-glycine alpha-amidating monooxygenase	2.4996e-05	4.7704e-05	-0.240826968622022	102	0.94511919549379	0.982260884039575
P19338	Nucleolin	2.913e-06	1.2445e-06	0.0235816981499894	105.5	0.61106934680127	0.739849011715196
P19367	Hexokinase-1	2.1309e-05	3.6818e-05	-0.173571457042536	87	0.543279235809674	0.691379316819274
P19367-1	Isoform 1 of Hexokinase-1	2.1309e-05	3.6818e-05	-0.173571457042536	87	0.543279235809674	0.691379316819274
P19652	Alpha-1-acid glycoprotein 2	0.001422437	0.0005671875	1.19021836443749	162	0.00517310400355889	0.0722060061294946
P19823	Inter-alpha-trypsin inhibitor heavy chain H2	9.1777e-05	1.3925e-05	0.751345336366139	180	5.15749624733375e-05	0.0040328755378457
P19827	Inter-alpha-trypsin inhibitor heavy chain H1	0.000114245	3.2893e-05	0.6889964212885	168	0.00214893222549258	0.0432088872482972
P19827-1	Isoform 1 of Inter-alpha-trypsin inhibitor heavy chain H1	0.000114245	3.2893e-05	0.6889964212885	168	0.00214893222549258	0.0432088872482972
P19878	Neutrophil cytosol factor 2	1.1109e-05	1.0274e-05	0.0108830043107577	120	0.186413324292695	0.466447562563498
P19878-1	Isoform 1 of Neutrophil cytosol factor 2	1.1109e-05	1.0274e-05	0.0108830043107577	120	0.186413324292695	0.466447562563498
P19957	Elafin	6.1517e-05	0	0.691686019562873	120	0.0473299388579321	0.253778624543007
P19961	Alpha-amylase 2B	0	0.024264867	-7.9286585371166	55	0.0157535324416255	0.139275450156693
P19961-1	Isoform 1 of Alpha-amylase 2B	0	0.024264867	-7.9286585371166	55	0.0157535324416255	0.139275450156693
P19971	Thymidine phosphorylase	8.583e-06	2.9174e-05	-0.25051746596397	67.5	0.0933993092126604	0.399393867823147
P19971-1	Isoform 1 of Thymidine phosphorylase	8.583e-06	2.9174e-05	-0.25051746596397	67.5	0.0933993092126604	0.399393867823147
P20042	Eukaryotic translation initiation factor 2 subunit 2	6.212e-06	2.349e-06	0.0534497667305569	105.5	0.61106934680127	0.739849011715196
P20061	Transcobalamin-1	0.000978503	0.0011125625	-0.169028921554242	86	0.558847515968955	0.705767499978739
P20073	Annexin A7	7.859e-06	0	0.109146563272915	120	0.0473299388579321	0.253778624543007
P20073-1	Isoform 1 of Annexin A7	7.859e-06	0	0.109146563272915	120	0.0473299388579321	0.253778624543007
P20160	Azurocidin	0.001822348	0.001121585	0.654115276524774	143	0.0614895487722306	0.303460047062347
P20290	Transcription factor BTF3	0	4.25615e-05	-0.511584421764676	70	0.063279235390976	0.303460047062347
P20290-1	Isoform 1 of Transcription factor BTF3	0	4.25615e-05	-0.511584421764676	70	0.063279235390976	0.303460047062347
P20292	Arachidonate 5-lipoxygenase-activating protein	0.000451974	6.6144e-05	1.73216611881343	149	0.0109963906863462	0.123990842168086
P20336	Ras-related protein Rab-3A	0	7.111e-06	-0.0991066484405287	95	0.524518280213076	0.674209570228224
P20618	Proteasome subunit beta type-1	0.000253639	0.000109222	0.757242825671877	133.5	0.125675580066742	0.457940397389394
P20674	Cytochrome c oxidase subunit 5A, mitochondrial	0.000284632	0.000227082	0.233826427604594	131	0.161606161584902	0.457940397389394
P20700	Lamin-B1	0.000126742	3.2191e-05	0.778427693176063	154	0.0118831027749778	0.123990842168086
P20742	Pregnancy zone protein	1.6686e-05	0	0.222631476707754	110	0.179109192726722	0.457940397389394
P20742-1	Isoform 1 of Pregnancy zone protein	1.6686e-05	0	0.222631476707754	110	0.179109192726722	0.457940397389394
P20810	Calpastatin	7.769e-06	5.00485e-05	-0.477486653492136	51	0.0205537446260643	0.165310831778203
P20810-1	Isoform 1 of Calpastatin	7.769e-06	5.00485e-05	-0.477486653492136	51	0.0205537446260643	0.165310831778203
P20827	Ephrin-A1	0	5.406e-06	-0.0759569914900613	95	0.524518280213076	0.674209570228224
P20827-1	Isoform 1 of Ephrin-A1	0	5.406e-06	-0.0759569914900613	95	0.524518280213076	0.674209570228224
P20908	Collagen alpha-1(V) chain	1.065e-06	0	0.0152834614465451	110	0.179109192726722	0.457940397389394
P20908-1	Isoform 1 of Collagen alpha-1(V) chain	1.065e-06	0	0.0152834614465451	110	0.179109192726722	0.457940397389394
P20930	Filaggrin	0	5.43e-06	-0.0762854428089152	70	0.063279235390976	0.303460047062347
P20933	N(4)-(beta-N-acetylglucosaminyl)-L-asparaginase	0	1.28e-05	-0.173767067736707	80	0.146615228247062	0.457940397389394
P21128	Poly(U)-specific endoribonuclease	1.3823e-05	0.000180141	-1.29936103453043	19	0.000330971390134347	0.0143336071265875
P21128-1	Isoform 1 of Poly(U)-specific endoribonuclease	1.3823e-05	0.000180141	-1.29936103453043	19	0.000330971390134347	0.0143336071265875
P21266	Glutathione S-transferase Mu 3	9.923e-05	2.36965e-05	0.687630224648467	117.5	0.28450008586798	0.608562113767754
P21281	V-type proton ATPase subunit B, brain isoform	0	1.62605e-05	-0.217361018275325	70	0.063279235390976	0.303460047062347
P21333	Filamin-A	9.4779e-05	3.92315e-05	0.484352496172583	145.5	0.0468682453223584	0.253778624543007
P21333-1	Isoform 1 of Filamin-A	9.4779e-05	3.92315e-05	0.484352496172583	145.5	0.0468682453223584	0.253778624543007
P21399	Cytoplasmic aconitate hydratase	0	1.043e-06	-0.0149693789656453	95	0.524518280213076	0.674209570228224
P21796	Voltage-dependent anion-selective channel protein 1	0.00019323	0.000104555	0.519543909484611	135	0.113363142726972	0.447093210033262
P21926	CD9 antigen	5.4255e-05	0.0002035595	-0.976662070089704	34	0.00349057935279629	0.0539889059237449
P21964	Catechol O-methyltransferase	7.053e-06	2.2699e-05	-0.196798265389283	84.5	0.344990113952533	0.626266100390715
P21964-1	Isoform Membrane-bound of Catechol O-methyltransferase	7.053e-06	2.2699e-05	-0.196798265389283	84.5	0.344990113952533	0.626266100390715
P22061	Protein-L-isoaspartate(D-aspartate) O-methyltransferase	8.621e-06	4.991e-06	0.0490373873358205	104.5	0.684126900052802	0.798100797202087
P22061-1	Isoform 1 of Protein-L-isoaspartate(D-aspartate) O-methyltransferase	8.621e-06	4.991e-06	0.0490373873358205	104.5	0.684126900052802	0.798100797202087
P22079	Lactoperoxidase	0.002090558	0.0033494895	-0.655084455250655	52	0.0349887660232488	0.237906706172573
P22079-1	Isoform 1 of Lactoperoxidase	0.002090558	0.0033494895	-0.655084455250655	52	0.0349887660232488	0.237906706172573
P22102	Trifunctional purine biosynthetic protein adenosine-3	1.97e-06	8.39e-07	0.016091051248738	105.5	0.61106934680127	0.739849011715196
P22102-1	Isoform Long of Trifunctional purine biosynthetic protein adenosine-3	1.97e-06	8.39e-07	0.016091051248738	105.5	0.61106934680127	0.739849011715196
P22234	Multifunctional protein ADE2	0	2.079e-06	-0.0296861011618592	95	0.524518280213076	0.674209570228224
P22234-1	Isoform 1 of Multifunctional protein ADE2	0	2.079e-06	-0.0296861011618592	95	0.524518280213076	0.674209570228224
P22307	Non-specific lipid-transfer protein	0	1.41365e-05	-0.190760228508436	75	0.0969044446618861	0.399393867823147
P22307-1	Isoform SCPx of Non-specific lipid-transfer protein	0	1.41365e-05	-0.190760228508436	75	0.0969044446618861	0.399393867823147
P22314	Ubiquitin-like modifier-activating enzyme 1	0.000122526	0.000183318	-0.348448352336481	70	0.19797134399833	0.482919699614645
P22314-1	Isoform 1 of Ubiquitin-like modifier-activating enzyme 1	0.000122526	0.000183318	-0.348448352336481	70	0.19797134399833	0.482919699614645
P22352	Glutathione peroxidase 3	6.6931e-05	5.5383e-05	0.103423224612017	110	0.618429862447267	0.746216568819406
P22392	Nucleoside diphosphate kinase B	0.000673702	0.000947913	-0.43766903789388	80.5	0.402693805311777	0.674209570228224
P22392-1	Isoform 1 of Nucleoside diphosphate kinase B	0.000673702	0.000947913	-0.43766903789388	80.5	0.402693805311777	0.674209570228224
P22528	Cornifin-B	0.001193095	0.0012982375	-0.112781163208545	96	0.872392570148538	0.926711352818164
P22531	Small proline-rich protein 2E	0.000758306	0.001042398	-0.412501370040991	98	0.935131638485572	0.97532254995809
P22532	Small proline-rich protein 2D	0.002124003	0.0016308525	0.361675947961187	125	0.269054443490215	0.58150917709757
P22626	Heterogeneous nuclear ribonucleoproteins A2/B1	0.000183665	0.0001706085	0.0679809986216426	108	0.741322199146422	0.835062821367418
P22626-1	Isoform B1 of Heterogeneous nuclear ribonucleoproteins A2/B1	0.000183665	0.0001706085	0.0679809986216426	108	0.741322199146422	0.835062821367418
P22676	Calretinin	0	5.7725e-06	-0.0809645870865996	95	0.524518280213076	0.674209570228224
P22695	Cytochrome b-c1 complex subunit 2, mitochondrial	4.392e-06	1.1003e-05	-0.0885875114785701	90	0.519774685617823	0.674209570228224
P22735	Protein-glutamine gamma-glutamyltransferase K	0.000403715	0.00039095	0.0370315901781471	112	0.603909015877703	0.739849011715196
P22735-1	Isoform 1 of Protein-glutamine gamma-glutamyltransferase K	0.000403715	0.00039095	0.0370315901781471	112	0.603909015877703	0.739849011715196
P22792	Carboxypeptidase N subunit 2	4.3731e-05	3.432e-06	0.474688658201888	156	0.00170961579040017	0.0378942397635943
P22894	Neutrophil collagenase	0.00035547	0.000359933	-0.0140676816321417	116	0.4948161032941	0.674209570228224
P23083	Immunoglobulin heavy variable 1-2	0.000118361	0.0001895495	-0.407094796416079	78	0.31841657227542	0.613484572053341
P23141	Liver carboxylesterase 1	0.000221921	0.0002553345	-0.1424710772772	70	0.190153165233646	0.466832442215693
P23141-1	Isoform 1 of Liver carboxylesterase 1	0.000221921	0.0002553345	-0.1424710772772	70	0.190153165233646	0.466832442215693
P23142	Fibulin-1	2.809e-06	0	0.0399665649892249	110	0.179109192726722	0.457940397389394
P23142-1	Isoform D of Fibulin-1	2.809e-06	0	0.0399665649892249	110	0.179109192726722	0.457940397389394
P23246	Splicing factor, proline- and glutamine-rich	0	5.423e-06	-0.0761896522316885	90	0.333923855116587	0.613484572053341
P23246-1	Isoform Long of Splicing factor, proline- and glutamine-rich	0	5.423e-06	-0.0761896522316885	90	0.333923855116587	0.613484572053341
P23280	Carbonic anhydrase 6	0.004238624	0.00660588	-0.628189104021747	62	0.0995765187669236	0.406832946776328
P23280-1	Isoform 1 of Carbonic anhydrase 6	0.004238624	0.00660588	-0.628189104021747	62	0.0995765187669236	0.406832946776328
P23284	Peptidyl-prolyl cis-trans isomerase B	0.000966514	0.0016195135	-0.689097538705715	79	0.373456761462758	0.667056334719331
P23381	Tryptophan--tRNA ligase, cytoplasmic	1.6275e-05	1.6418e-05	-0.00177319830694067	112	0.515749685859485	0.674209570228224
P23381-1	Isoform 1 of Tryptophan--tRNA ligase, cytoplasmic	1.6275e-05	1.6418e-05	-0.00177319830694067	112	0.515749685859485	0.674209570228224
P23396	40S ribosomal protein S3	0.000376885	0.0003674235	0.0289111364245684	108	0.733117148417093	0.829302056581882
P23396-1	Isoform 1 of 40S ribosomal protein S3	0.000376885	0.0003674235	0.0289111364245684	108	0.733117148417093	0.829302056581882
P23497	Nuclear autoantigen Sp-100	0	2.9975e-06	-0.0426093201136002	90	0.333923855116587	0.613484572053341
P23497-1	Isoform Sp100-HMG of Nuclear autoantigen Sp-100	0	2.9975e-06	-0.0426093201136002	90	0.333923855116587	0.613484572053341
P23526	Adenosylhomocysteinase	3.6773e-05	0.000209065	-1.17612682607585	23	0.000707351539785149	0.0231534254011069
P23526-1	Isoform 1 of Adenosylhomocysteinase	3.6773e-05	0.000209065	-1.17612682607585	23	0.000707351539785149	0.0231534254011069
P23528	Cofilin-1	0.001016767	0.001648242	-0.646576687141609	39	0.00616914320062746	0.0815311648345835
P23588	Eukaryotic translation initiation factor 4B	0	2.466e-06	-0.0351452778421137	95	0.524518280213076	0.674209570228224
P23588-1	Isoform 1 of Eukaryotic translation initiation factor 4B	0	2.466e-06	-0.0351452778421137	95	0.524518280213076	0.674209570228224
P23743	Diacylglycerol kinase alpha	2.601e-06	2.402e-06	0.00280089953135487	101	0.966307075684792	0.992032975219799
P23743-1	Isoform 1 of Diacylglycerol kinase alpha	2.601e-06	2.402e-06	0.00280089953135487	101	0.966307075684792	0.992032975219799
P23786	Carnitine O-palmitoyltransferase 2, mitochondrial	0	1.1885e-06	-0.0170453380983115	95	0.524518280213076	0.674209570228224
P24071	Immunoglobulin alpha Fc receptor	6.66e-06	0	0.0930192331335444	110	0.179109192726722	0.457940397389394
P24071-1	Isoform A.1 of Immunoglobulin alpha Fc receptor	6.66e-06	0	0.0930192331335444	110	0.179109192726722	0.457940397389394
P24158	Myeloblastin	0.001410652	0.001132164	0.293977063302583	126	0.261872967842121	0.569685011186685
P24534	Elongation factor 1-beta	6.9198e-05	0.000118384	-0.368154645217485	85.5	0.503776194146565	0.674209570228224
P24539	ATP synthase F(0) complex subunit B1, mitochondrial	0.000116349	6.05895e-05	0.42998288578443	129	0.156870901232752	0.457940397389394
P24557	Thromboxane-A synthase	3.562e-06	0	0.0504947320947728	110	0.179109192726722	0.457940397389394
P24557-1	Isoform 1 of Thromboxane-A synthase	3.562e-06	0	0.0504947320947728	110	0.179109192726722	0.457940397389394
P24752	Acetyl-CoA acetyltransferase, mitochondrial	0	4.139e-06	-0.0585104583554177	95	0.524518280213076	0.674209570228224
P24752-1	Isoform 1 of Acetyl-CoA acetyltransferase, mitochondrial	0	4.139e-06	-0.0585104583554177	95	0.524518280213076	0.674209570228224
P24821	Tenascin	3.1358e-05	0	0.393504066545898	140	0.00327785338126626	0.0512619848236918
P24821-1	Isoform 1 of Tenascin	3.1358e-05	0	0.393504066545898	140	0.00327785338126626	0.0512619848236918
P24844	Myosin regulatory light polypeptide 9	1.5099e-05	0	0.202875299140794	110	0.179109192726722	0.457940397389394
P24844-1	Isoform 1 of Myosin regulatory light polypeptide 9	1.5099e-05	0	0.202875299140794	110	0.179109192726722	0.457940397389394
P24941	Cyclin-dependent kinase 2	6.371e-06	0	0.0891048814890034	110	0.179109192726722	0.457940397389394
P24941-1	Isoform 1 of Cyclin-dependent kinase 2	6.371e-06	0	0.0891048814890034	110	0.179109192726722	0.457940397389394
P25024	C-X-C chemokine receptor type 1	5.685e-06	0	0.0797706277965968	110	0.179109192726722	0.457940397389394
P25311	Zinc-alpha-2-glycoprotein	0.007215817	0.0106747135	-0.558558615861785	69	0.182884049150916	0.4629663654315
P25325	3-mercaptopyruvate sulfurtransferase	6.699e-06	0	0.0935466550582937	110	0.179109192726722	0.457940397389394
P25325-1	Isoform 1 of 3-mercaptopyruvate sulfurtransferase	6.699e-06	0	0.0935466550582937	110	0.179109192726722	0.457940397389394
P25398	40S ribosomal protein S12	4.4363e-05	0.0001521695	-0.804692762456465	71.5	0.164274599994867	0.457940397389394
P25685	DnaJ homolog subfamily B member 1	0	4.956e-06	-0.0697846432648248	90	0.333923855116587	0.613484572053341
P25685-1	Isoform 1 of DnaJ homolog subfamily B member 1	0	4.956e-06	-0.0697846432648248	90	0.333923855116587	0.613484572053341
P25705	ATP synthase subunit alpha, mitochondrial	0.000184976	0.0001583325	0.14161126824977	115	0.509746912873058	0.674209570228224
P25705-1	Isoform 1 of ATP synthase subunit alpha, mitochondrial	0.000184976	0.0001583325	0.14161126824977	115	0.509746912873058	0.674209570228224
P25774	Cathepsin S	6.4111e-05	4.02765e-05	0.226398602904469	118	0.372848042234742	0.667056334719331
P25774-1	Isoform 1 of Cathepsin S	6.4111e-05	4.02765e-05	0.226398602904469	118	0.372848042234742	0.667056334719331
P25786	Proteasome subunit alpha type-1	3.8968e-05	3.54685e-05	0.0367952875605244	83	0.386994398196758	0.674209570228224
P25786-1	Isoform Short of Proteasome subunit alpha type-1	3.8968e-05	3.54685e-05	0.0367952875605244	83	0.386994398196758	0.674209570228224
P25787	Proteasome subunit alpha type-2	0.000101431	8.94195e-05	0.0887008712557336	119.5	0.387686222652239	0.674209570228224
P25788	Proteasome subunit alpha type-3	0	2.6537e-05	-0.339559297263577	75	0.0969044446618861	0.399393867823147
P25788-1	Isoform 1 of Proteasome subunit alpha type-3	0	2.6537e-05	-0.339559297263577	75	0.0969044446618861	0.399393867823147
P25789	Proteasome subunit alpha type-4	0	1.38165e-05	-0.186709720584934	90	0.333923855116587	0.613484572053341
P25789-1	Isoform 1 of Proteasome subunit alpha type-4	0	1.38165e-05	-0.186709720584934	90	0.333923855116587	0.613484572053341
P25815	Protein S100-P	0.001680115	0.0014015805	0.245488625898252	124	0.301146830890521	0.613484572053341
P26010	Integrin beta-7	0	1.706e-06	-0.0244047914364263	95	0.524518280213076	0.674209570228224
P26010-1	Isoform Long of Integrin beta-7	0	1.706e-06	-0.0244047914364263	95	0.524518280213076	0.674209570228224
P26022	Pentraxin-related protein PTX3	1e-05	3.573e-06	0.086855561679883	114	0.254082150537956	0.555743009917907
P26038	Moesin	0.000952322	0.0017241615	-0.793657240044105	74	0.261872967842121	0.569685011186685
P26368	Splicing factor U2AF 65 kDa subunit	4.12e-06	0	0.0582472168546619	110	0.179109192726722	0.457940397389394
P26368-1	Isoform 1 of Splicing factor U2AF 65 kDa subunit	4.12e-06	0	0.0582472168546619	110	0.179109192726722	0.457940397389394
P26373	60S ribosomal protein L13	0	0.0001004145	-1.00298689137407	65	0.0406467444933824	0.253292912039704
P26373-1	Isoform 1 of 60S ribosomal protein L13	0	0.0001004145	-1.00298689137407	65	0.0406467444933824	0.253292912039704
P26447	Protein S100-A4	0.000550029	0.0004085315	0.354166941295365	126.5	0.227608738381329	0.510532747843379
P26572	Alpha-1,3-mannosyl-glycoprotein 2-beta-N-acetylglucosaminyltransferase	9.07e-06	2.68745e-05	-0.218147797757446	80	0.290022314976136	0.613484572053341
P26583	High mobility group protein B2	0.000158091	0.00018706	-0.153472480615237	85.5	0.524450780439235	0.674209570228224
P26599	Polypyrimidine tract-binding protein 1	2.5927e-05	8.3765e-06	0.216535682968072	117.5	0.28450008586798	0.608562113767754
P26599-1	Isoform 1 of Polypyrimidine tract-binding protein 1	2.5927e-05	8.3765e-06	0.216535682968072	117.5	0.28450008586798	0.608562113767754
P26639	Threonine--tRNA ligase, cytoplasmic	5.5438e-05	4.0596e-05	0.144783693319827	112	0.58868972068883	0.734883176824415
P26639-1	Isoform 1 of Threonine--tRNA ligase, cytoplasmic	5.5438e-05	4.0596e-05	0.144783693319827	112	0.58868972068883	0.734883176824415
P26640	Valine--tRNA ligase	0	6.19e-07	-0.00890275661033257	95	0.524518280213076	0.674209570228224
P26640-1	Isoform 1 of Valine--tRNA ligase	0	6.19e-07	-0.00890275661033257	95	0.524518280213076	0.674209570228224
P26641	Elongation factor 1-gamma	0.0002421	0.0002521555	-0.0417945109535722	95	0.84245917853798	0.904928498130757
P26641-1	Isoform 1 of Elongation factor 1-gamma	0.0002421	0.0002521555	-0.0417945109535722	95	0.84245917853798	0.904928498130757
P27105	Erythrocyte band 7 integral membrane protein	0.001216055	0.0003655115	1.4993310691314	154	0.0183272203678084	0.150588558579456
P27105-1	Isoform 1 of Erythrocyte band 7 integral membrane protein	0.001216055	0.0003655115	1.4993310691314	154	0.0183272203678084	0.150588558579456
P27169	Serum paraoxonase/arylesterase 1	0.000121865	2.7517e-05	0.798992501564149	163	0.00145917284369491	0.0339468723553816
P27338	Amine oxidase [flavin-containing] B	0	1.6295e-06	-0.0233192340611996	95	0.524518280213076	0.674209570228224
P27338-1	Isoform 1 of Amine oxidase [flavin-containing] B	0	1.6295e-06	-0.0233192340611996	95	0.524518280213076	0.674209570228224
P27348	14-3-3 protein theta	0.000925381	0.0009230925	0.00322348224141322	92	0.735107285774908	0.829722136911133
P27361	Mitogen-activated protein kinase 3	0	1.07585e-05	-0.147417420561657	85	0.22058618077954	0.498755099513577
P27361-1	Isoform 1 of Mitogen-activated protein kinase 3	0	1.07585e-05	-0.147417420561657	85	0.22058618077954	0.498755099513577
P27482	Calmodulin-like protein 3	0.001376029	0.002370916	-0.743324899621477	34	0.00275333528706842	0.0503288235915429
P27487	Dipeptidyl peptidase 4	1.3712e-05	9.19885e-05	-0.755635387412191	71	0.185983344648105	0.466447562563498
P27635	60S ribosomal protein L10	3.6884e-05	4.00305e-05	-0.0327872706235652	99	0.978355992500533	0.998408694958489
P27695	DNA-(apurinic or apyrimidinic site) lyase	3.68e-05	3.3685e-05	0.0332306319551456	115.5	0.431611418287333	0.674209570228224
P27797	Calreticulin	0.000449236	0.0004847195	-0.0903185141354719	105	0.845778642480292	0.904928498130757
P27824	Calnexin	0.000409003	0.0001680365	0.925244685634517	156	0.0116270201130755	0.123990842168086
P27824-1	Isoform 1 of Calnexin	0.000409003	0.0001680365	0.925244685634517	156	0.0116270201130755	0.123990842168086
P27986	Phosphatidylinositol 3-kinase regulatory subunit alpha	2.64e-06	0	0.0375930755402329	110	0.179109192726722	0.457940397389394
P27986-1	Isoform 1 of Phosphatidylinositol 3-kinase regulatory subunit alpha	2.64e-06	0	0.0375930755402329	110	0.179109192726722	0.457940397389394
P28062	Proteasome subunit beta type-8	0	3.368e-06	-0.0477896345262021	95	0.524518280213076	0.674209570228224
P28062-1	Isoform 1 of Proteasome subunit beta type-8	0	3.368e-06	-0.0477896345262021	95	0.524518280213076	0.674209570228224
P28065	Proteasome subunit beta type-9	0	5.1085e-06	-0.0718793430583275	95	0.524518280213076	0.674209570228224
P28065-1	Isoform LMP2.L of Proteasome subunit beta type-9	0	5.1085e-06	-0.0718793430583275	95	0.524518280213076	0.674209570228224
P28066	Proteasome subunit alpha type-5	1.6839e-05	7.0935e-06	0.12565099670592	112	0.391960846685801	0.674209570228224
P28066-1	Isoform 1 of Proteasome subunit alpha type-5	1.6839e-05	7.0935e-06	0.12565099670592	112	0.391960846685801	0.674209570228224
P28070	Proteasome subunit beta type-4	6.8559e-05	6.57645e-05	0.0241185868680969	91	0.679353188665206	0.798100797202087
P28072	Proteasome subunit beta type-6	0	3.545e-06	-0.050257890116951	95	0.524518280213076	0.674209570228224
P28074	Proteasome subunit beta type-5	7.865e-06	0	0.109226815541996	110	0.179109192726722	0.457940397389394
P28074-1	Isoform 1 of Proteasome subunit beta type-5	7.865e-06	0	0.109226815541996	110	0.179109192726722	0.457940397389394
P28288	ATP-binding cassette sub-family D member 3	9.177e-06	1.4154e-05	-0.0643124531238239	95	0.789457560744212	0.871841127302847
P28288-1	Isoform 1 of ATP-binding cassette sub-family D member 3	9.177e-06	1.4154e-05	-0.0643124531238239	95	0.789457560744212	0.871841127302847
P28325	Cystatin-D	0.002415647	0.0047524385	-0.947780433359622	30	0.00134870959458666	0.0324497222971063
P28331	NADH-ubiquinone oxidoreductase 75 kDa subunit, mitochondrial	2.706e-06	5.7705e-06	-0.0424168424451157	90	0.519774685617823	0.674209570228224
P28331-1	Isoform 1 of NADH-ubiquinone oxidoreductase 75 kDa subunit, mitochondrial	2.706e-06	5.7705e-06	-0.0424168424451157	90	0.519774685617823	0.674209570228224
P28340	DNA polymerase delta catalytic subunit	0	7.97e-07	-0.0114527008464602	95	0.524518280213076	0.674209570228224
P28482	Mitogen-activated protein kinase 1	5.465e-06	2.576e-06	0.0400710813710514	105.5	0.61106934680127	0.739849011715196
P28482-1	Isoform 1 of Mitogen-activated protein kinase 1	5.465e-06	2.576e-06	0.0400710813710514	105.5	0.61106934680127	0.739849011715196
P28676	Grancalcin	0.00141753	0.0004956115	1.34928152265755	149	0.0286747448848256	0.202304277821514
P28799	Progranulin	4.3004e-05	0.0001399595	-0.746735428956528	81	0.400298143562821	0.674209570228224
P28799-1	Isoform 1 of Progranulin	4.3004e-05	0.0001399595	-0.746735428956528	81	0.400298143562821	0.674209570228224
P29034	Protein S100-A2	0.000586881	0.0003045765	0.763647655488549	143	0.0552051974867452	0.285666600965419
P29350	Tyrosine-protein phosphatase non-receptor type 6	3.9052e-05	1.071e-05	0.3288389542844	136.5	0.041900792781026	0.253778624543007
P29350-1	Isoform 1 of Tyrosine-protein phosphatase non-receptor type 6	3.9052e-05	1.071e-05	0.3288389542844	136.5	0.041900792781026	0.253778624543007
P29373	Cellular retinoic acid-binding protein 2	0.000367328	0.000717759	-0.807240253248125	42	0.0114080678516844	0.123990842168086
P29401	Transketolase	0.000952983	0.002041428	-1.02409102633747	57	0.0606921314567491	0.303460047062347
P29401-1	Isoform 1 of Transketolase	0.000952983	0.002041428	-1.02409102633747	57	0.0606921314567491	0.303460047062347
P29466	Caspase-1	0	2.0975e-06	-0.0299475402435316	95	0.524518280213076	0.674209570228224
P29466-1	Isoform Alpha of Caspase-1	0	2.0975e-06	-0.0299475402435316	95	0.524518280213076	0.674209570228224
P29508	Serpin B3	0.00211291	0.003610576	-0.745698379309587	45	0.0145814538618137	0.133269807547453
P29508-1	Isoform 1 of Serpin B3	0.00211291	0.003610576	-0.745698379309587	45	0.0145814538618137	0.133269807547453
P29590	Protein PML	0	1.002e-06	-0.0143838609128508	95	0.524518280213076	0.674209570228224
P29590-1	Isoform PML-1 of Protein PML	0	1.002e-06	-0.0143838609128508	95	0.524518280213076	0.674209570228224
P29622	Kallistatin	8.959e-05	9.2345e-06	0.795454289936599	180	5.15749624733375e-05	0.0040328755378457
P29692	Elongation factor 1-delta	0	1.21565e-05	-0.165513233852849	80	0.146615228247062	0.457940397389394
P29692-1	Isoform 1 of Elongation factor 1-delta	0	1.21565e-05	-0.165513233852849	80	0.146615228247062	0.457940397389394
P29966	Myristoylated alanine-rich C-kinase substrate	0	7.5055e-06	-0.104410470230995	90	0.333923855116587	0.613484572053341
P30038	Delta-1-pyrroline-5-carboxylate dehydrogenase, mitochondrial	0	4.0845e-06	-0.0577552421428003	90	0.333923855116587	0.613484572053341
P30038-1	Isoform 1 of Delta-1-pyrroline-5-carboxylate dehydrogenase, mitochondrial	0	4.0845e-06	-0.0577552421428003	90	0.333923855116587	0.613484572053341
P30040	Endoplasmic reticulum resident protein 29	3.7829e-05	8.979e-05	-0.461524507861217	71	0.180217940893669	0.459523101101157
P30040-1	Isoform 1 of Endoplasmic reticulum resident protein 29	3.7829e-05	8.979e-05	-0.461524507861217	71	0.180217940893669	0.459523101101157
P30041	Peroxiredoxin-6	0.001023586	0.0013667085	-0.384471618482475	68	0.168638824111088	0.457940397389394
P30043	Flavin reductase (NADPH)	1.9245e-05	8.1718e-05	-0.607772557595727	62	0.0682148430446469	0.322189233507854
P30044	Peroxiredoxin-5, mitochondrial	0.000979958	0.0018345745	-0.841041081200277	17	7.56864325080217e-05	0.00507279303595431
P30044-1	Isoform Mitochondrial of Peroxiredoxin-5, mitochondrial	0.000979958	0.0018345745	-0.841041081200277	17	7.56864325080217e-05	0.00507279303595431
P30046	D-dopachrome decarboxylase	0.00018552	0.000334525	-0.605847377072784	75	0.276563824178824	0.595659651923023
P30046-1	Isoform 1 of D-dopachrome decarboxylase	0.00018552	0.000334525	-0.605847377072784	75	0.276563824178824	0.595659651923023
P30048	Thioredoxin-dependent peroxide reductase, mitochondrial	3.7878e-05	3.44805e-05	0.0359952831920722	114	0.445499747220962	0.674209570228224
P30048-1	Isoform 1 of Thioredoxin-dependent peroxide reductase, mitochondrial	3.7878e-05	3.44805e-05	0.0359952831920722	114	0.445499747220962	0.674209570228224
P30050	60S ribosomal protein L12	0	2.0761e-05	-0.272154608710345	90	0.333923855116587	0.613484572053341
P30050-1	Isoform 1 of 60S ribosomal protein L12	0	2.0761e-05	-0.272154608710345	90	0.333923855116587	0.613484572053341
P30085	UMP-CMP kinase	0.000274211	0.0003873215	-0.381021906306941	81	0.40938412534368	0.674209570228224
P30085-1	Isoform 1 of UMP-CMP kinase	0.000274211	0.0003873215	-0.381021906306941	81	0.40938412534368	0.674209570228224
P30086	Phosphatidylethanolamine-binding protein 1	0.000381286	0.0007452845	-0.812542537686662	67	0.155210173800878	0.457940397389394
P30101	Protein disulfide-isomerase A3	0.000477499	0.000322382	0.451270093448738	135	0.130728841373519	0.457940397389394
P30153	Serine/threonine-protein phosphatase 2A 65 kDa regulatory subunit A alpha isoform	1.6944e-05	5.64275e-05	-0.419676317349701	98	0.937316014569064	0.977238733708116
P30154	Serine/threonine-protein phosphatase 2A 65 kDa regulatory subunit A beta isoform	2.939e-06	0	0.0417896726770142	110	0.179109192726722	0.457940397389394
P30154-1	Isoform 1 of Serine/threonine-protein phosphatase 2A 65 kDa regulatory subunit A beta isoform	2.939e-06	0	0.0417896726770142	110	0.179109192726722	0.457940397389394
P30405	Peptidyl-prolyl cis-trans isomerase F, mitochondrial	0	8.0475e-06	-0.111665691546534	90	0.333923855116587	0.613484572053341
P30405-1	Isoform 1 of Peptidyl-prolyl cis-trans isomerase F, mitochondrial	0	8.0475e-06	-0.111665691546534	90	0.333923855116587	0.613484572053341
P30408	Transmembrane 4 L6 family member 1	0	4.3745e-06	-0.0617692864561672	95	0.524518280213076	0.674209570228224
P30419	Glycylpeptide N-tetradecanoyltransferase 1	0	4.6415e-06	-0.0654551266352801	90	0.333923855116587	0.613484572053341
P30419-1	Isoform Long of Glycylpeptide N-tetradecanoyltransferase 1	0	4.6415e-06	-0.0654551266352801	90	0.333923855116587	0.613484572053341
P30484	HLA class I histocompatibility antigen, B-46 alpha chain	4.8022e-05	2.9555e-06	0.523790712144766	155	0.00122133951824304	0.0309736103049925
P30492	HLA class I histocompatibility antigen, B-54 alpha chain	2.7177e-05	5.3925e-06	0.271065577608656	112	0.391960846685801	0.674209570228224
P30499	HLA class I histocompatibility antigen, Cw-1 alpha chain	1.0445e-05	0	0.143328107344304	110	0.179109192726722	0.457940397389394
P30519	Heme oxygenase 2	0	7.742e-06	-0.107580751088802	90	0.333923855116587	0.613484572053341
P30519-1	Isoform 1 of Heme oxygenase 2	0	7.742e-06	-0.107580751088802	90	0.333923855116587	0.613484572053341
P30520	Adenylosuccinate synthetase isozyme 2	4.292e-06	6.4184e-05	-0.654685044692666	67	0.0778238743711168	0.352209334975392
P30536	Translocator protein	0.000180446	0.000115683	0.378810537360653	125	0.255566124894799	0.558121521783443
P30536-1	Isoform 1 of Translocator protein	0.000180446	0.000115683	0.378810537360653	125	0.255566124894799	0.558121521783443
P30622	CAP-Gly domain-containing linker protein 1	0	5.89e-07	-0.00847254656354046	95	0.524518280213076	0.674209570228224
P30622-3	Isoform 1 of CAP-Gly domain-containing linker protein 1	0	5.89e-07	-0.00847254656354046	95	0.524518280213076	0.674209570228224
P30740	Leukocyte elastase inhibitor	0.002940065	0.0041665875	-0.488980464950495	67	0.155210173800878	0.457940397389394
P30740-1	Isoform 1 of Leukocyte elastase inhibitor	0.002940065	0.0041665875	-0.488980464950495	67	0.155210173800878	0.457940397389394
P30838	Aldehyde dehydrogenase, dimeric NADP-preferring	0.000410106	0.0005038715	-0.243444515724287	86	0.552388216540396	0.701386030474162
P31025	Lipocalin-1	0.010249933	0.005581433	0.865294663869155	113	0.588437383040082	0.734883176824415
P31040	Succinate dehydrogenase [ubiquinone] flavoprotein subunit, mitochondrial	2.974e-06	0	0.0422801159896498	110	0.179109192726722	0.457940397389394
P31040-1	Isoform 1 of Succinate dehydrogenase [ubiquinone] flavoprotein subunit, mitochondrial	2.974e-06	0	0.0422801159896498	110	0.179109192726722	0.457940397389394
P31146	Coronin-1A	0.000402144	0.0009740255	-1.0968551960963	54	0.0452894833894677	0.253778624543007
P31150	Rab GDP dissociation inhibitor alpha	0.000169843	0.0003082415	-0.597302584903783	79.5	0.320487971137513	0.613484572053341
P31151	Protein S100-A7	0.001891037	0.0005379765	1.64194484321185	175	0.000973164338512443	0.0268574275775738
P31153	S-adenosylmethionine synthase isoform type-2	5.237e-06	0	0.0736420271739018	110	0.179109192726722	0.457940397389394
P31153-1	Isoform 1 of S-adenosylmethionine synthase isoform type-2	5.237e-06	0	0.0736420271739018	110	0.179109192726722	0.457940397389394
P31930	Cytochrome b-c1 complex subunit 1, mitochondrial	0	1.3939e-05	-0.188261649381833	80	0.146615228247062	0.457940397389394
P31943	Heterogeneous nuclear ribonucleoprotein H	1.7049e-05	1.72155e-05	-0.00205074831871421	104.5	0.821157854602484	0.895495284820576
P31944	Caspase-14	3.3447e-05	1.3943e-05	0.227954576382581	118	0.235721113077846	0.525379994706363
P31946	14-3-3 protein beta/alpha	0.001646185	0.0018018905	-0.123227772697065	95	0.845778642480292	0.904928498130757
P31946-1	Isoform Long of 14-3-3 protein beta/alpha	0.001646185	0.0018018905	-0.123227772697065	95	0.845778642480292	0.904928498130757
P31947	14-3-3 protein sigma	0.00348125	0.004204319	-0.265321768435731	81	0.422272713127286	0.674209570228224
P31947-1	Isoform 1 of 14-3-3 protein sigma	0.00348125	0.004204319	-0.265321768435731	81	0.422272713127286	0.674209570228224
P31948	Stress-induced-phosphoprotein 1	3.253e-06	1.5605e-06	0.0238442967816557	105.5	0.61106934680127	0.739849011715196
P31948-1	Isoform 1 of Stress-induced-phosphoprotein 1	3.253e-06	1.5605e-06	0.0238442967816557	105.5	0.61106934680127	0.739849011715196
P31949	Protein S100-A11	0.003743922	0.002690586	0.462010953660926	140	0.0822094447281854	0.368276725945252
P31997	Carcinoembryonic antigen-related cell adhesion molecule 8	0.000186566	8.416e-05	0.637907710720095	128	0.181126156087684	0.460767338469347
P32119	Peroxiredoxin-2	0.000734209	0.0008900215	-0.247050979045875	79	0.373456761462758	0.667056334719331
P32119-1	Isoform 1 of Peroxiredoxin-2	0.000734209	0.0008900215	-0.247050979045875	79	0.373456761462758	0.667056334719331
P32320	Cytidine deaminase	6.5835e-05	0.000374673	-1.51718546547444	28	0.00143048538307137	0.0335568029445493
P32926	Desmoglein-3	8.4908e-05	0.0003274155	-1.20883158358378	9	6.45697797122085e-06	0.00141296714938161
P32969	60S ribosomal protein L9	0	4.8305e-06	-0.0680585240986211	95	0.524518280213076	0.674209570228224
P33121	Long-chain-fatty-acid--CoA ligase 1	1.3616e-05	1.3285e-06	0.165126008469285	125.5	0.0627420976879529	0.303460047062347
P33121-1	Isoform 1 of Long-chain-fatty-acid--CoA ligase 1	1.3616e-05	1.3285e-06	0.165126008469285	125.5	0.0627420976879529	0.303460047062347
P33176	Kinesin-1 heavy chain	0	4.588e-06	-0.0647173321429193	95	0.524518280213076	0.674209570228224
P33241	Lymphocyte-specific protein 1	0	1.23905e-05	-0.168520094436802	85	0.22058618077954	0.498755099513577
P33241-1	Isoform 1 of Lymphocyte-specific protein 1	0	1.23905e-05	-0.168520094436802	85	0.22058618077954	0.498755099513577
P33908	Mannosyl-oligosaccharide 1,2-alpha-mannosidase IA	0	3.4819e-05	-0.431023829414132	65	0.0406467444933824	0.253292912039704
P33908-1	Isoform 1 of Mannosyl-oligosaccharide 1,2-alpha-mannosidase IA	0	3.4819e-05	-0.431023829414132	65	0.0406467444933824	0.253292912039704
P34096	Ribonuclease 4	8.1031e-05	0.000104225	-0.173922715535888	91	0.689396450229007	0.802917255852153
P34896	Serine hydroxymethyltransferase, cytosolic	0	2.36065e-05	-0.305754611132233	85	0.22058618077954	0.498755099513577
P34896-1	Isoform 1 of Serine hydroxymethyltransferase, cytosolic	0	2.36065e-05	-0.305754611132233	85	0.22058618077954	0.498755099513577
P34897	Serine hydroxymethyltransferase, mitochondrial	3.948e-06	3.3025e-06	0.00898683149318735	101	0.966307075684792	0.992032975219799
P34897-1	Isoform 1 of Serine hydroxymethyltransferase, mitochondrial	3.948e-06	3.3025e-06	0.00898683149318735	101	0.966307075684792	0.992032975219799
P34913	Bifunctional epoxide hydrolase 2	0	2.9326e-05	-0.371012347075888	75	0.0969044446618861	0.399393867823147
P34913-1	Isoform 1 of Bifunctional epoxide hydrolase 2	0	2.9326e-05	-0.371012347075888	75	0.0969044446618861	0.399393867823147
P34932	Heat shock 70 kDa protein 4	0	6.63095e-05	-0.733870581201444	25	0.000460002192203773	0.0193269577769197
P34932-1	Isoform 1 of Heat shock 70 kDa protein 4	0	6.63095e-05	-0.733870581201444	25	0.000460002192203773	0.0193269577769197
P35221	Catenin alpha-1	4.5123e-05	6.0706e-05	-0.14714760855871	98	0.946049987056225	0.982260884039575
P35221-1	Isoform 1 of Catenin alpha-1	4.5123e-05	6.0706e-05	-0.14714760855871	98	0.946049987056225	0.982260884039575
P35222	Catenin beta-1	6.4699e-05	0.000110039	-0.350825436589428	84	0.400329940999126	0.674209570228224
P35222-1	Isoform 1 of Catenin beta-1	6.4699e-05	0.000110039	-0.350825436589428	84	0.400329940999126	0.674209570228224
P35228	Nitric oxide synthase, inducible	1.697e-06	0	0.0242771211918722	110	0.179109192726722	0.457940397389394
P35228-1	Isoform 1 of Nitric oxide synthase, inducible	1.697e-06	0	0.0242771211918722	110	0.179109192726722	0.457940397389394
P35232	Prohibitin	5.8565e-05	1.26485e-05	0.493246257457431	152	0.0069318443555388	0.0891011043874051
P35232-1	Isoform 1 of Prohibitin	5.8565e-05	1.26485e-05	0.493246257457431	152	0.0069318443555388	0.0891011043874051
P35237	Serpin B6	7.1588e-05	0.00018392	-0.726535817966843	58	0.0661749360540565	0.315732957613846
P35241	Radixin	4.4547e-05	0	0.531538666718552	110	0.179109192726722	0.457940397389394
P35241-1	Isoform 1 of Radixin	4.4547e-05	0	0.531538666718552	110	0.179109192726722	0.457940397389394
P35268	60S ribosomal protein L22	7.5864e-05	0.000202839	-0.784090821316028	82.5	0.416893282689838	0.674209570228224
P35321	Cornifin-A	0.002146533	0.002126304	0.0130496492338175	108	0.730706355946099	0.829302056581882
P35326	Small proline-rich protein 2A	0.00100068	0.001090434	-0.113092540932799	113	0.524426736337226	0.674209570228224
P35527	Keratin, type I cytoskeletal 9	0	0.000485484	-2.54962974555816	60	0.0255949344383818	0.187629532406366
P35542	Serum amyloid A-4 protein	4.58e-05	0	0.543990719664849	120	0.0473299388579321	0.253778624543007
P35579	Myosin-9	0.000580358	0.000354337	0.582531283567306	137	0.109251801005924	0.434383926315926
P35579-1	Isoform 1 of Myosin-9	0.000580358	0.000354337	0.582531283567306	137	0.109251801005924	0.434383926315926
P35606	Coatomer subunit beta'	4.5105e-05	2.66235e-05	0.196552053610715	131	0.156961189742216	0.457940397389394
P35606-1	Isoform 1 of Coatomer subunit beta'	4.5105e-05	2.66235e-05	0.196552053610715	131	0.156961189742216	0.457940397389394
P35609	Alpha-actinin-2	5.5418e-05	9.0895e-06	0.510641354449458	116	0.190381400946222	0.466832442215693
P35609-1	Isoform 1 of Alpha-actinin-2	5.5418e-05	9.0895e-06	0.510641354449458	116	0.190381400946222	0.466832442215693
P35611	Alpha-adducin	2.594e-06	0	0.0369463603469189	110	0.179109192726722	0.457940397389394
P35611-1	Isoform 1 of Alpha-adducin	2.594e-06	0	0.0369463603469189	110	0.179109192726722	0.457940397389394
P35637	RNA-binding protein FUS	0	3.25e-06	-0.0461417816447192	90	0.333923855116587	0.613484572053341
P35637-1	Isoform Long of RNA-binding protein FUS	0	3.25e-06	-0.0461417816447192	90	0.333923855116587	0.613484572053341
P35749	Myosin-11	1.1631e-05	0	0.158737720140344	110	0.179109192726722	0.457940397389394
P35749-1	Isoform 1 of Myosin-11	1.1631e-05	0	0.158737720140344	110	0.179109192726722	0.457940397389394
P35754	Glutaredoxin-1	0.000166688	0.0001358625	0.177206848893087	99	0.980601774307661	0.998408694958489
P35858	Insulin-like growth factor-binding protein complex acid labile subunit	6.577e-06	0	0.0918961288463791	110	0.179109192726722	0.457940397389394
P35858-1	Isoform 1 of Insulin-like growth factor-binding protein complex acid labile subunit	6.577e-06	0	0.0918961288463791	110	0.179109192726722	0.457940397389394
P35908	Keratin, type II cytoskeletal 2 epidermal	0.001803398	0.0026441235	-0.527768151548541	87	0.578800138044076	0.724143283819588
P35998	26S proteasome regulatory subunit 7	0	5.437e-06	-0.07638122702636	90	0.333923855116587	0.613484572053341
P35998-1	Isoform 1 of 26S proteasome regulatory subunit 7	0	5.437e-06	-0.07638122702636	90	0.333923855116587	0.613484572053341
P36222	Chitinase-3-like protein 1	0.000193025	3.72995e-05	1.09369738457298	152.5	0.0130199600365141	0.125089377142618
P36542	ATP synthase subunit gamma, mitochondrial	0	5.8085e-06	-0.0814555292976031	90	0.333923855116587	0.613484572053341
P36542-1	Isoform Liver of ATP synthase subunit gamma, mitochondrial	0	5.8085e-06	-0.0814555292976031	90	0.333923855116587	0.613484572053341
P36578	60S ribosomal protein L4	3.2176e-05	6.53875e-05	-0.323389957912401	89	0.601973796929824	0.739849011715196
P36871	Phosphoglucomutase-1	5.3913e-05	0.000297071	-1.36728190617245	63	0.106119606725372	0.429205018580349
P36871-1	Isoform 1 of Phosphoglucomutase-1	5.3913e-05	0.000297071	-1.36728190617245	63	0.106119606725372	0.429205018580349
P36952	Serpin B5	0.000551584	0.00128041	-1.08307374688221	27	0.000754268220535087	0.0232197329451652
P36952-1	Isoform 1 of Serpin B5	0.000551584	0.00128041	-1.08307374688221	27	0.000754268220535087	0.0232197329451652
P36955	Pigment epithelium-derived factor	0.00027342	2.5833e-05	1.56928887692746	147	0.0147706041392966	0.134560681722071
P36957	Dihydrolipoyllysine-residue succinyltransferase component of 2-oxoglutarate dehydrogenase complex, mitochondrial	4.566e-06	1.35955e-05	-0.119491854196529	90	0.519774685617823	0.674209570228224
P36957-1	Isoform 1 of Dihydrolipoyllysine-residue succinyltransferase component of 2-oxoglutarate dehydrogenase complex, mitochondrial	4.566e-06	1.35955e-05	-0.119491854196529	90	0.519774685617823	0.674209570228224
P37802	Transgelin-2	0.001545626	0.0012673345	0.267270270891698	129	0.213911226205079	0.498755099513577
P37802-1	Isoform 1 of Transgelin-2	0.001545626	0.0012673345	0.267270270891698	129	0.213911226205079	0.498755099513577
P37837	Transaldolase	0.000843405	0.0018582685	-1.05362943553828	74	0.267008154264526	0.578175349426647
P38159	RNA-binding motif protein, X chromosome	5.29e-06	2.0005e-06	0.0457921975676019	105.5	0.61106934680127	0.739849011715196
P38159-1	Isoform 1 of RNA-binding motif protein, X chromosome	5.29e-06	2.0005e-06	0.0457921975676019	105.5	0.61106934680127	0.739849011715196
P38606	V-type proton ATPase catalytic subunit A	1.2703e-05	4.47685e-05	-0.361221803733638	58.5	0.0570897225871816	0.294336207111568
P38606-1	Isoform 1 of V-type proton ATPase catalytic subunit A	1.2703e-05	4.47685e-05	-0.361221803733638	58.5	0.0570897225871816	0.294336207111568
P38646	Stress-70 protein, mitochondrial	1.7017e-05	2.9025e-05	-0.140932493684415	83.5	0.426750510303897	0.674209570228224
P39019	40S ribosomal protein S19	5.4891e-05	0.0001243305	-0.534372464516462	84	0.429933543790133	0.674209570228224
P39023	60S ribosomal protein L3	3.4147e-05	5.20485e-05	-0.180716792647816	106.5	0.76567516538594	0.850479290831879
P39656	Dolichyl-diphosphooligosaccharide--protein glycosyltransferase 48 kDa subunit	3.0958e-05	1.4947e-05	0.188135380478897	121	0.246644931672465	0.54502475297792
P39656-1	Isoform 1 of Dolichyl-diphosphooligosaccharide--protein glycosyltransferase 48 kDa subunit	3.0958e-05	1.4947e-05	0.188135380478897	121	0.246644931672465	0.54502475297792
P39687	Acidic leucine-rich nuclear phosphoprotein 32 family member A	3.0425e-05	1.0239e-05	0.242585727126492	120	0.186413324292695	0.466447562563498
P40121	Macrophage-capping protein	0.000348088	0.0004834415	-0.380805917324873	85	0.523482845286058	0.674209570228224
P40121-1	Isoform 1 of Macrophage-capping protein	0.000348088	0.0004834415	-0.380805917324873	85	0.523482845286058	0.674209570228224
P40189	Interleukin-6 receptor subunit beta	0	2.654e-06	-0.037789844375208	90	0.333923855116587	0.613484572053341
P40189-1	Isoform 1 of Interleukin-6 receptor subunit beta	0	2.654e-06	-0.037789844375208	90	0.333923855116587	0.613484572053341
P40199	Carcinoembryonic antigen-related cell adhesion molecule 6	0.000119223	3.12565e-05	0.740010299266235	159	0.00289199020147426	0.0512619848236918
P40227	T-complex protein 1 subunit zeta	2.5568e-05	3.0473e-05	-0.0552824355011889	94	0.804044883958787	0.884480792631491
P40227-1	Isoform 1 of T-complex protein 1 subunit zeta	2.5568e-05	3.0473e-05	-0.0552824355011889	94	0.804044883958787	0.884480792631491
P40306	Proteasome subunit beta type-10	0	6.852e-06	-0.0956139118636852	90	0.333923855116587	0.613484572053341
P40394	Alcohol dehydrogenase class 4 mu/sigma chain	0.000166709	0.0002814475	-0.516217998443592	70.5	0.201965473429059	0.489892245225797
P40394-1	Isoform 1 of Alcohol dehydrogenase class 4 mu/sigma chain	0.000166709	0.0002814475	-0.516217998443592	70.5	0.201965473429059	0.489892245225797
P40429	60S ribosomal protein L13a	0	1.74115e-05	-0.231573721739549	95	0.524518280213076	0.674209570228224
P40616	ADP-ribosylation factor-like protein 1	3.3416e-05	6.1947e-05	-0.279590050029569	94	0.744158240248707	0.83558254738736
P40616-1	Isoform 1 of ADP-ribosylation factor-like protein 1	3.3416e-05	6.1947e-05	-0.279590050029569	94	0.744158240248707	0.83558254738736
P40763	Signal transducer and activator of transcription 3	7.573e-06	1.2308e-05	-0.062144680523275	87	0.524426736337226	0.674209570228224
P40763-1	Isoform 1 of Signal transducer and activator of transcription 3	7.573e-06	1.2308e-05	-0.062144680523275	87	0.524426736337226	0.674209570228224
P40925	Malate dehydrogenase, cytoplasmic	0.00016045	0.000559636	-1.34066369971618	44	0.0127294328193878	0.123990842168086
P40925-1	Isoform 1 of Malate dehydrogenase, cytoplasmic	0.00016045	0.000559636	-1.34066369971618	44	0.0127294328193878	0.123990842168086
P40926	Malate dehydrogenase, mitochondrial	0.000401822	0.000193701	0.772827542446457	152	0.0221859390482264	0.174450889443456
P40926-1	Isoform 1 of Malate dehydrogenase, mitochondrial	0.000401822	0.000193701	0.772827542446457	152	0.0221859390482264	0.174450889443456
P40939	Trifunctional enzyme subunit alpha, mitochondrial	3.8883e-05	3.70625e-05	0.0190361098669634	105	0.826782325132745	0.895495284820576
P40939-1	Isoform 1 of Trifunctional enzyme subunit alpha, mitochondrial	3.8883e-05	3.70625e-05	0.0190361098669634	105	0.826782325132745	0.895495284820576
P41091	Eukaryotic translation initiation factor 2 subunit 3	0	3.529e-06	-0.0500349444965433	90	0.333923855116587	0.613484572053341
P41218	Myeloid cell nuclear differentiation antigen	0.000356065	0.000187522	0.665567107687068	146	0.0385813835148343	0.253292912039704
P41222	Prostaglandin-H2 D-isomerase	1.006e-05	0	0.138290233779911	110	0.179109192726722	0.457940397389394
P41240	Tyrosine-protein kinase CSK	0	1.883e-06	-0.0269133462854096	95	0.524518280213076	0.674209570228224
P41250	Glycine--tRNA ligase	2.03e-05	2.5269e-05	-0.0583927962509545	95.5	0.83388888668972	0.902084837949586
P41439	Folate receptor gamma	0	3.84855e-05	-0.469734928092432	90	0.333923855116587	0.613484572053341
P41439-1	Isoform 1 of Folate receptor gamma	0	3.84855e-05	-0.469734928092432	90	0.333923855116587	0.613484572053341
P42345	Serine/threonine-protein kinase mTOR	0	7.085e-07	-0.0101854548474378	95	0.524518280213076	0.674209570228224
P42679	Megakaryocyte-associated tyrosine-protein kinase	5.122e-06	0	0.0720646290475528	110	0.179109192726722	0.457940397389394
P42679-1	Isoform 1 of Megakaryocyte-associated tyrosine-protein kinase	5.122e-06	0	0.0720646290475528	110	0.179109192726722	0.457940397389394
P42704	Leucine-rich PPR motif-containing protein, mitochondrial	1.484e-06	0	0.0212522895759211	110	0.179109192726722	0.457940397389394
P42766	60S ribosomal protein L35	0	1.3899e-05	-0.187755080659947	90	0.333923855116587	0.613484572053341
P42785	Lysosomal Pro-X carboxypeptidase	4.3314e-05	5.4258e-05	-0.106165761271075	94	0.795934037868452	0.877960155407402
P42785-1	Isoform 1 of Lysosomal Pro-X carboxypeptidase	4.3314e-05	5.4258e-05	-0.106165761271075	94	0.795934037868452	0.877960155407402
P43034	Platelet-activating factor acetylhydrolase IB subunit alpha	1.4671e-05	2.1515e-06	0.166790194763381	126.5	0.0529344475281567	0.275435249152978
P43034-1	Isoform 1 of Platelet-activating factor acetylhydrolase IB subunit alpha	1.4671e-05	2.1515e-06	0.166790194763381	126.5	0.0529344475281567	0.275435249152978
P43251	Biotinidase	0	2.21225e-05	-0.288329028727791	60	0.0255949344383818	0.187629532406366
P43251-1	Isoform 1 of Biotinidase	0	2.21225e-05	-0.288329028727791	60	0.0255949344383818	0.187629532406366
P43304	Glycerol-3-phosphate dehydrogenase, mitochondrial	0	1.2755e-06	-0.0182852076680398	95	0.524518280213076	0.674209570228224
P43304-1	Isoform 1 of Glycerol-3-phosphate dehydrogenase, mitochondrial	0	1.2755e-06	-0.0182852076680398	95	0.524518280213076	0.674209570228224
P43307	Translocon-associated protein subunit alpha	3.4105e-05	2.26015e-05	0.129386397835891	108.5	0.651188278700643	0.779045900782963
P43307-1	Isoform 1 of Translocon-associated protein subunit alpha	3.4105e-05	2.26015e-05	0.129386397835891	108.5	0.651188278700643	0.779045900782963
P43353	Aldehyde dehydrogenase family 3 member B1	2.1082e-05	0	0.275984410524607	130	0.0126960891538473	0.123990842168086
P43353-1	Isoform 1 of Aldehyde dehydrogenase family 3 member B1	2.1082e-05	0	0.275984410524607	130	0.0126960891538473	0.123990842168086
P43487	Ran-specific GTPase-activating protein	0	1.59595e-05	-0.213621017840374	85	0.22058618077954	0.498755099513577
P43487-1	Isoform 1 of Ran-specific GTPase-activating protein	0	1.59595e-05	-0.213621017840374	85	0.22058618077954	0.498755099513577
P43490	Nicotinamide phosphoribosyltransferase	0.000378064	0.000676494	-0.699771007428465	67	0.155210173800878	0.457940397389394
P43652	Afamin	0.000169039	8.22035e-05	0.562264649031368	149.5	0.0229739954244301	0.17883806920686
P43686	26S proteasome regulatory subunit 6B	4.949e-06	2.44845e-05	-0.246277698410255	71.5	0.113560087095482	0.447093210033262
P43686-1	Isoform 1 of 26S proteasome regulatory subunit 6B	4.949e-06	2.44845e-05	-0.246277698410255	71.5	0.113560087095482	0.447093210033262
P45877	Peptidyl-prolyl cis-trans isomerase C	0	1.71095e-05	-0.227858112960986	90	0.333923855116587	0.613484572053341
P45880	Voltage-dependent anion-selective channel protein 2	0.000333737	0.0003391035	-0.0177405161556994	108	0.733117148417093	0.829302056581882
P45880-3	Isoform 3 of Voltage-dependent anion-selective channel protein 2	0.000333737	0.0003391035	-0.0177405161556994	108	0.733117148417093	0.829302056581882
P45974	Ubiquitin carboxyl-terminal hydrolase 5	0	3.0455e-06	-0.0432815037181431	85	0.22058618077954	0.498755099513577
P45974-1	Isoform Long of Ubiquitin carboxyl-terminal hydrolase 5	0	3.0455e-06	-0.0432815037181431	85	0.22058618077954	0.498755099513577
P46108	Adapter molecule crk	0	4.9565e-06	-0.0697915161048925	95	0.524518280213076	0.674209570228224
P46108-1	Isoform Crk-II of Adapter molecule crk	0	4.9565e-06	-0.0697915161048925	95	0.524518280213076	0.674209570228224
P46459	Vesicle-fusing ATPase	2.674e-06	1.1875e-06	0.0210398156367884	105.5	0.61106934680127	0.739849011715196
P46459-1	Isoform 1 of Vesicle-fusing ATPase	2.674e-06	1.1875e-06	0.0210398156367884	105.5	0.61106934680127	0.739849011715196
P46734	Dual specificity mitogen-activated protein kinase kinase 3	5.5476e-05	1.52095e-05	0.432432212289848	134	0.069107768137942	0.324771898678309
P46734-1	Isoform 3 of Dual specificity mitogen-activated protein kinase kinase 3	5.5476e-05	1.52095e-05	0.432432212289848	134	0.069107768137942	0.324771898678309
P46776	60S ribosomal protein L27a	1.3444e-05	3.82925e-05	-0.285742609545405	89	0.476805490810958	0.674209570228224
P46777	60S ribosomal protein L5	0	5.8651e-05	-0.665856614797901	65	0.0406467444933824	0.253292912039704
P46778	60S ribosomal protein L21	0	5.5225e-06	-0.0775506499037348	95	0.524518280213076	0.674209570228224
P46781	40S ribosomal protein S9	0.000242104	0.000279033	-0.147888487473127	103	0.909506799434028	0.95629655005379
P46782	40S ribosomal protein S5	3.6715e-05	3.74955e-05	-0.00821286216494599	103.5	0.865370330861995	0.921462846957282
P46783	40S ribosomal protein S10	0.000130661	0.000174252	-0.24972804683607	101.5	0.962987096528441	0.992032975219799
P46926	Glucosamine-6-phosphate isomerase 1	6.57e-06	5.214e-06	0.0184746837249481	104.5	0.684126900052802	0.798100797202087
P46926-1	Isoform 1 of Glucosamine-6-phosphate isomerase 1	6.57e-06	5.214e-06	0.0184746837249481	104.5	0.684126900052802	0.798100797202087
P46940	Ras GTPase-activating-like protein IQGAP1	0.000211831	0.000190624	0.101610510564361	106	0.808386677258919	0.887959363644849
P46976	Glycogenin-1	2.7713e-05	4.2839e-05	-0.161484553421664	86	0.511508524531599	0.674209570228224
P46976-1	Isoform GN-1L of Glycogenin-1	2.7713e-05	4.2839e-05	-0.161484553421664	86	0.511508524531599	0.674209570228224
P46977	Dolichyl-diphosphooligosaccharide--protein glycosyltransferase subunit STT3A	1.0937e-05	4.859e-06	0.0812899245983854	120	0.186413324292695	0.466447562563498
P46977-1	Isoform 1 of Dolichyl-diphosphooligosaccharide--protein glycosyltransferase subunit STT3A	1.0937e-05	4.859e-06	0.0812899245983854	120	0.186413324292695	0.466447562563498
P47755	F-actin-capping protein subunit alpha-2	0	2.06545e-05	-0.270881724145585	90	0.333923855116587	0.613484572053341
P47755-1	Isoform 1 of F-actin-capping protein subunit alpha-2	0	2.06545e-05	-0.270881724145585	90	0.333923855116587	0.613484572053341
P47756	F-actin-capping protein subunit beta	0.000539058	0.000584613	-0.099341813623619	97	0.91396093495044	0.958212302378208
P47756-1	Isoform 1 of F-actin-capping protein subunit beta	0.000539058	0.000584613	-0.099341813623619	97	0.91396093495044	0.958212302378208
P47897	Glutamine--tRNA ligase	1.497e-05	2.19385e-05	-0.0848962473729173	97	0.898697167621834	0.946793610350099
P47897-1	Isoform 1 of Glutamine--tRNA ligase	1.497e-05	2.19385e-05	-0.0848962473729173	97	0.898697167621834	0.946793610350099
P47914	60S ribosomal protein L29	0	5.5575e-06	-0.0780290877177769	95	0.524518280213076	0.674209570228224
P47929	Galectin-7	0.002069504	0.002117176	-0.0313580501427069	112	0.603909015877703	0.739849011715196
P47989	Xanthine dehydrogenase/oxidase	1.476e-06	0	0.0211385572115823	110	0.179109192726722	0.457940397389394
P48047	ATP synthase subunit O, mitochondrial	9.711e-06	1.17985e-05	-0.0271926491467216	96.5	0.823285087661425	0.895495284820576
P48163	NADP-dependent malic enzyme	1.4189e-05	8.67475e-05	-0.709665249311334	42	0.00832098938393627	0.102286397885505
P48163-1	Isoform 1 of NADP-dependent malic enzyme	1.4189e-05	8.67475e-05	-0.709665249311334	42	0.00832098938393627	0.102286397885505
P48444	Coatomer subunit delta	7.61e-06	3.1885e-06	0.0605299547618632	112	0.391960846685801	0.674209570228224
P48444-1	Isoform 1 of Coatomer subunit delta	7.61e-06	3.1885e-06	0.0605299547618632	112	0.391960846685801	0.674209570228224
P48507	Glutamate--cysteine ligase regulatory subunit	6.929e-06	0	0.0966531765593519	110	0.179109192726722	0.457940397389394
P48507-1	Isoform 1 of Glutamate--cysteine ligase regulatory subunit	6.929e-06	0	0.0966531765593519	110	0.179109192726722	0.457940397389394
P48556	26S proteasome non-ATPase regulatory subunit 8	0	2.5245e-06	-0.0359687078272408	95	0.524518280213076	0.674209570228224
P48594	Serpin B4	0.000755967	0.0018414315	-1.18149372243356	53	0.035931167544894	0.242556922395388
P48595	Serpin B10	4.8598e-05	0.0002039365	-1.03235524118778	71	0.180217940893669	0.459523101101157
P48637	Glutathione synthetase	0	1.2811e-05	-0.173907749223533	80	0.146615228247062	0.457940397389394
P48637-1	Isoform 1 of Glutathione synthetase	0	1.2811e-05	-0.173907749223533	80	0.146615228247062	0.457940397389394
P48643	T-complex protein 1 subunit epsilon	1.0945e-05	3.2748e-05	-0.258845474826668	68	0.125568991750414	0.457940397389394
P48643-1	Isoform 1 of T-complex protein 1 subunit epsilon	1.0945e-05	3.2748e-05	-0.258845474826668	68	0.125568991750414	0.457940397389394
P48668	Keratin, type II cytoskeletal 6C	0.004016925	0.006092623	-0.58898345242936	90	0.63700429521593	0.764676797881809
P48729	Casein kinase I isoform alpha	0	7.866e-06	-0.109240190486171	95	0.524518280213076	0.674209570228224
P48729-1	Isoform 1 of Casein kinase I isoform alpha	0	7.866e-06	-0.109240190486171	95	0.524518280213076	0.674209570228224
P48735	Isocitrate dehydrogenase [NADP], mitochondrial	9.8714e-05	5.7002e-05	0.33991058109992	115	0.480735862761243	0.674209570228224
P48735-1	Isoform 1 of Isocitrate dehydrogenase [NADP], mitochondrial	9.8714e-05	5.7002e-05	0.33991058109992	115	0.480735862761243	0.674209570228224
P48739	Phosphatidylinositol transfer protein beta isoform	0	2.8865e-06	-0.0410536949552132	95	0.524518280213076	0.674209570228224
P48739-1	Isoform 1 of Phosphatidylinositol transfer protein beta isoform	0	2.8865e-06	-0.0410536949552132	95	0.524518280213076	0.674209570228224
P49189	4-trimethylaminobutyraldehyde dehydrogenase	6.8212e-05	0.000126951	-0.432100216111623	61	0.0883017989972558	0.387180006506659
P49189-1	Isoform 1 of 4-trimethylaminobutyraldehyde dehydrogenase	6.8212e-05	0.000126951	-0.432100216111623	61	0.0883017989972558	0.387180006506659
P49207	60S ribosomal protein L34	4.9113e-05	6.59335e-05	-0.154199138230062	100.5	1	1
P49247	Ribose-5-phosphate isomerase	6.146e-06	3.0255e-06	0.0430485405514442	105.5	0.61106934680127	0.739849011715196
P49327	Fatty acid synthase	1.1169e-05	4.4532e-05	-0.378634405088354	79	0.335085893827816	0.613484572053341
P49354	Protein farnesyltransferase/geranylgeranyltransferase type-1 subunit alpha	2.0411e-05	2.5332e-05	-0.0577876195172085	112	0.546551825529299	0.694601981428884
P49354-1	Isoform 1 of Protein farnesyltransferase/geranylgeranyltransferase type-1 subunit alpha	2.0411e-05	2.5332e-05	-0.0577876195172085	112	0.546551825529299	0.694601981428884
P49368	T-complex protein 1 subunit gamma	3.241e-06	4.713e-06	-0.0204245416746058	94.5	0.709741753995744	0.810845388594975
P49368-1	Isoform 1 of T-complex protein 1 subunit gamma	3.241e-06	4.713e-06	-0.0204245416746058	94.5	0.709741753995744	0.810845388594975
P49411	Elongation factor Tu, mitochondrial	5.6617e-05	1.4243e-05	0.455135048651579	144	0.0307134228749586	0.21507036167415
P49419	Alpha-aminoadipic semialdehyde dehydrogenase	3.838e-06	0	0.0543345012976371	110	0.179109192726722	0.457940397389394
P49419-1	Isoform 1 of Alpha-aminoadipic semialdehyde dehydrogenase	3.838e-06	0	0.0543345012976371	110	0.179109192726722	0.457940397389394
P49441	Inositol polyphosphate 1-phosphatase	0	6.6885e-06	-0.0934046758145097	85	0.22058618077954	0.498755099513577
P49585	Choline-phosphate cytidylyltransferase A	5.208e-06	0	0.0732444111084156	110	0.179109192726722	0.457940397389394
P49588	Alanine--tRNA ligase, cytoplasmic	0	1.5565e-06	-0.0222825805268378	95	0.524518280213076	0.674209570228224
P49588-1	Isoform 1 of Alanine--tRNA ligase, cytoplasmic	0	1.5565e-06	-0.0222825805268378	95	0.524518280213076	0.674209570228224
P49589	Cysteine--tRNA ligase, cytoplasmic	0	4.48e-06	-0.0632268019969811	85	0.22058618077954	0.498755099513577
P49589-1	Isoform 1 of Cysteine--tRNA ligase, cytoplasmic	0	4.48e-06	-0.0632268019969811	85	0.22058618077954	0.498755099513577
P49591	Serine--tRNA ligase, cytoplasmic	0	4.8895e-06	-0.0688702636528653	85	0.22058618077954	0.498755099513577
P49593	Protein phosphatase 1F	4.311e-06	3.666e-06	0.00894850185091833	101	0.966307075684792	0.992032975219799
P49593-1	Isoform 1 of Protein phosphatase 1F	4.311e-06	3.666e-06	0.00894850185091833	101	0.966307075684792	0.992032975219799
P49720	Proteasome subunit beta type-3	5.9069e-05	2.55815e-05	0.341028755202098	109.5	0.611014378416365	0.739849011715196
P49721	Proteasome subunit beta type-2	8.788e-06	2.4118e-05	-0.190192927978007	84.5	0.344990113952533	0.626266100390715
P49748	Very long-chain specific acyl-CoA dehydrogenase, mitochondrial	5.1134e-05	5.0647e-05	0.00465631099910624	110	0.650069446406158	0.778368988359564
P49748-1	Isoform 1 of Very long-chain specific acyl-CoA dehydrogenase, mitochondrial	5.1134e-05	5.0647e-05	0.00465631099910624	110	0.650069446406158	0.778368988359564
P49755	Transmembrane emp24 domain-containing protein 10	7.1508e-05	1.9329e-05	0.523331175106604	146	0.0170547138701114	0.143310506102578
P49773	Histidine triad nucleotide-binding protein 1	5.1957e-05	0.00023237	-1.12912703400347	72	0.149358389028684	0.457940397389394
P49788	Retinoic acid receptor responder protein 1	5.5776e-05	1.28415e-05	0.465175229394481	108	0.611328170958986	0.739849011715196
P49788-1	Isoform 2 of Retinoic acid receptor responder protein 1	5.5776e-05	1.28415e-05	0.465175229394481	108	0.611328170958986	0.739849011715196
P49902	Cytosolic purine 5'-nucleotidase	4.9096e-05	2.9974e-05	0.198018497622062	113	0.543279235809674	0.691379316819274
P49902-1	Isoform 1 of Cytosolic purine 5'-nucleotidase	4.9096e-05	2.9974e-05	0.198018497622062	113	0.543279235809674	0.691379316819274
P49908	Selenoprotein P	4.983e-06	6.3568e-05	-0.639734801155527	66	0.069107768137942	0.324771898678309
P49913	Cathelicidin antimicrobial peptide	0.002116492	0.0011864875	0.784840716015164	137	0.108281697339888	0.434383926315926
P50213	Isocitrate dehydrogenase [NAD] subunit alpha, mitochondrial	5.395e-06	1.01715e-05	-0.0639446385591551	94.5	0.709741753995744	0.810845388594975
P50213-1	Isoform 1 of Isocitrate dehydrogenase [NAD] subunit alpha, mitochondrial	5.395e-06	1.01715e-05	-0.0639446385591551	94.5	0.709741753995744	0.810845388594975
P50224	Sulfotransferase 1A3/1A4	0	5.303e-06	-0.0745465382009538	95	0.524518280213076	0.674209570228224
P50224-1	Isoform 1 of Sulfotransferase 1A3/1A4	0	5.303e-06	-0.0745465382009538	95	0.524518280213076	0.674209570228224
P50225	Sulfotransferase 1A1	0	1.1088e-05	-0.151702981663837	90	0.333923855116587	0.613484572053341
P50225-1	Isoform 1 of Sulfotransferase 1A1	0	1.1088e-05	-0.151702981663837	90	0.333923855116587	0.613484572053341
P50238	Cysteine-rich protein 1	2.2939e-05	0.0001145105	-0.803105612249063	78	0.202047920677496	0.489892245225797
P50395	Rab GDP dissociation inhibitor beta	0.000898516	0.001277761	-0.464468195253701	68	0.168638824111088	0.457940397389394
P50395-1	Isoform 1 of Rab GDP dissociation inhibitor beta	0.000898516	0.001277761	-0.464468195253701	68	0.168638824111088	0.457940397389394
P50452	Serpin B8	0	2.8241e-05	-0.358857580522566	85	0.22058618077954	0.498755099513577
P50452-1	Isoform 1 of Serpin B8	0	2.8241e-05	-0.358857580522566	85	0.22058618077954	0.498755099513577
P50552	Vasodilator-stimulated phosphoprotein	2.0647e-05	3.6438e-05	-0.177453470180328	94	0.744158240248707	0.83558254738736
P50570	Dynamin-2	2.197e-06	8.99e-07	0.0184409703770605	105.5	0.61106934680127	0.739849011715196
P50570-1	Isoform 1 of Dynamin-2	2.197e-06	8.99e-07	0.0184409703770605	105.5	0.61106934680127	0.739849011715196
P50579	Methionine aminopeptidase 2	0	1.8455e-06	-0.0263822368466791	95	0.524518280213076	0.674209570228224
P50579-1	Isoform 1 of Methionine aminopeptidase 2	0	1.8455e-06	-0.0263822368466791	95	0.524518280213076	0.674209570228224
P50895	Basal cell adhesion molecule	0	5.131e-06	-0.0721881398214865	85	0.22058618077954	0.498755099513577
P50914	60S ribosomal protein L14	5.4548e-05	0.0001125485	-0.459737093153745	83	0.400780390329597	0.674209570228224
P50990	T-complex protein 1 subunit theta	2.8477e-05	2.1227e-05	0.0837990552580745	114	0.463856215245922	0.674209570228224
P50990-1	Isoform 1 of T-complex protein 1 subunit theta	2.8477e-05	2.1227e-05	0.0837990552580745	114	0.463856215245922	0.674209570228224
P50991	T-complex protein 1 subunit delta	2.5834e-05	2.7344e-05	-0.0172091993992929	107	0.756254620772615	0.845791322000362
P50991-1	Isoform 1 of T-complex protein 1 subunit delta	2.5834e-05	2.7344e-05	-0.0172091993992929	107	0.756254620772615	0.845791322000362
P50995	Annexin A11	0.000245713	0.000132413	0.572884086909662	132	0.152108248000102	0.457940397389394
P50995-1	Isoform 1 of Annexin A11	0.000245713	0.000132413	0.572884086909662	132	0.152108248000102	0.457940397389394
P51148	Ras-related protein Rab-5C	5.5593e-05	6.05225e-05	-0.044998374010099	92	0.720225716650516	0.819165815099476
P51148-1	Isoform 1 of Ras-related protein Rab-5C	5.5593e-05	6.05225e-05	-0.044998374010099	92	0.720225716650516	0.819165815099476
P51149	Ras-related protein Rab-7a	0.000358242	0.0003128445	0.150511208916205	118	0.439574256417067	0.674209570228224
P51159	Ras-related protein Rab-27A	2.6037e-05	1.1001e-05	0.183274646309298	110	0.479451149544828	0.674209570228224
P51159-1	Isoform Long of Ras-related protein Rab-27A	2.6037e-05	1.1001e-05	0.183274646309298	110	0.479451149544828	0.674209570228224
P51178	1-phosphatidylinositol 4,5-bisphosphate phosphodiesterase delta-1	9.787e-06	5.757e-06	0.0539540756135253	114.5	0.378104263717493	0.672371132258208
P51178-1	Isoform 1 of 1-phosphatidylinositol 4,5-bisphosphate phosphodiesterase delta-1	9.787e-06	5.757e-06	0.0539540756135253	114.5	0.378104263717493	0.672371132258208
P51532	Transcription activator BRG1	0	1.2205e-06	-0.0175015059731898	95	0.524518280213076	0.674209570228224
P51532-1	Isoform 1 of Transcription activator BRG1	0	1.2205e-06	-0.0175015059731898	95	0.524518280213076	0.674209570228224
P51571	Translocon-associated protein subunit delta	1.1957e-05	0	0.162944734082147	110	0.179109192726722	0.457940397389394
P51572	B-cell receptor-associated protein 31	7.18e-06	4.8733e-05	-0.472689058403093	67	0.0778238743711168	0.352209334975392
P51572-1	Isoform 1 of B-cell receptor-associated protein 31	7.18e-06	4.8733e-05	-0.472689058403093	67	0.0778238743711168	0.352209334975392
P51648	Aldehyde dehydrogenase family 3 member A2	3.3121e-05	4.04275e-05	-0.0770873110248864	99	0.979686885927705	0.998408694958489
P51648-1	Isoform 1 of Aldehyde dehydrogenase family 3 member A2	3.3121e-05	4.04275e-05	-0.0770873110248864	99	0.979686885927705	0.998408694958489
P51659	Peroxisomal multifunctional enzyme type 2	5.376e-06	1.157e-05	-0.0824028316251582	100	1	1
P51659-1	Isoform 1 of Peroxisomal multifunctional enzyme type 2	5.376e-06	1.157e-05	-0.0824028316251582	100	1	1
P51665	26S proteasome non-ATPase regulatory subunit 7	6.384e-06	8.4435e-06	-0.0276623939333742	95.5	0.765884547871692	0.850479290831879
P51858	Hepatoma-derived growth factor	0	2.1087e-05	-0.276043984418918	80	0.146615228247062	0.457940397389394
P51858-1	Isoform 1 of Hepatoma-derived growth factor	0	2.1087e-05	-0.276043984418918	80	0.146615228247062	0.457940397389394
P51884	Lumican	0.000181973	0	1.49555702563477	140	0.00327785338126626	0.0512619848236918
P51991	Heterogeneous nuclear ribonucleoprotein A3	3.1101e-05	2.9043e-05	0.0228268061929544	104.5	0.842504368667918	0.904928498130757
P51991-1	Isoform 1 of Heterogeneous nuclear ribonucleoprotein A3	3.1101e-05	2.9043e-05	0.0228268061929544	104.5	0.842504368667918	0.904928498130757
P51993	Alpha-(1,3)-fucosyltransferase 6	1.2814e-05	5.5445e-06	0.0960947137560488	111	0.434434294537109	0.674209570228224
P51993-1	Isoform 1 of Alpha-(1,3)-fucosyltransferase 6	1.2814e-05	5.5445e-06	0.0960947137560488	111	0.434434294537109	0.674209570228224
P52209	6-phosphogluconate dehydrogenase, decarboxylating	0.001361353	0.0029130145	-1.04390290257701	15	4.38009433511682e-05	0.00373635319798602
P52209-1	Isoform 1 of 6-phosphogluconate dehydrogenase, decarboxylating	0.001361353	0.0029130145	-1.04390290257701	15	4.38009433511682e-05	0.00373635319798602
P52272	Heterogeneous nuclear ribonucleoprotein M	2.1092e-05	1.6017e-05	0.0617673365459819	114.5	0.486731008348071	0.674209570228224
P52272-1	Isoform 1 of Heterogeneous nuclear ribonucleoprotein M	2.1092e-05	1.6017e-05	0.0617673365459819	114.5	0.486731008348071	0.674209570228224
P52565	Rho GDP-dissociation inhibitor 1	0.00020092	0.000670253	-1.35595240084112	23	0.000762872486998759	0.0232197329451652
P52565-1	Isoform 1 of Rho GDP-dissociation inhibitor 1	0.00020092	0.000670253	-1.35595240084112	23	0.000762872486998759	0.0232197329451652
P52566	Rho GDP-dissociation inhibitor 2	0.000650808	0.0017593255	-1.30826342803809	53	0.0407608131985741	0.253292912039704
P52790	Hexokinase-3	3.1811e-05	7.9613e-05	-0.446421000657764	82	0.426250253709454	0.674209570228224
P52815	39S ribosomal protein L12, mitochondrial	9.973e-06	0	0.137149364227632	110	0.179109192726722	0.457940397389394
P52895	Aldo-keto reductase family 1 member C2	3.1288e-05	8.73e-06	0.271985003553462	108	0.611328170958986	0.739849011715196
P52895-1	Isoform 1 of Aldo-keto reductase family 1 member C2	3.1288e-05	8.73e-06	0.271985003553462	108	0.611328170958986	0.739849011715196
P52907	F-actin-capping protein subunit alpha-1	0.000148787	0.0003327105	-0.798491027588872	41	0.0100297265846567	0.115999665476245
P52943	Cysteine-rich protein 2	0	4.4585e-06	-0.0629298922030603	95	0.524518280213076	0.674209570228224
P52943-1	Isoform 1 of Cysteine-rich protein 2	0	4.4585e-06	-0.0629298922030603	95	0.524518280213076	0.674209570228224
P53004	Biliverdin reductase A	0	3.1367e-05	-0.393602909483366	70	0.063279235390976	0.303460047062347
P53396	ATP-citrate synthase	1.4255e-05	2.544e-06	0.156014221458177	139.5	0.0275210994272907	0.195619615747235
P53396-1	Isoform 1 of ATP-citrate synthase	1.4255e-05	2.544e-06	0.156014221458177	139.5	0.0275210994272907	0.195619615747235
P53618	Coatomer subunit beta	1.4646e-05	5.668e-06	0.117647476270974	131	0.097937852072167	0.402474530778321
P53634	Dipeptidyl peptidase 1	4.7531e-05	0.0001371465	-0.684760443014078	75	0.279218187152417	0.600457751592097
P53634-1	Isoform 1 of Dipeptidyl peptidase 1	4.7531e-05	0.0001371465	-0.684760443014078	75	0.279218187152417	0.600457751592097
P53992	Protein transport protein Sec24C	1.819e-06	7.15e-07	0.0157282342742491	105.5	0.61106934680127	0.739849011715196
P53992-1	Isoform 1 of Protein transport protein Sec24C	1.819e-06	7.15e-07	0.0157282342742491	105.5	0.61106934680127	0.739849011715196
P53999	Activated RNA polymerase II transcriptional coactivator p15	6.1419e-05	8.4245e-06	0.574119612386149	124.5	0.0740063455123075	0.338194582170691
P54108	Cysteine-rich secretory protein 3	0.00076503	0.0014846855	-0.873374475835883	63	0.109251801005924	0.434383926315926
P54108-1	Isoform 1 of Cysteine-rich secretory protein 3	0.00076503	0.0014846855	-0.873374475835883	63	0.109251801005924	0.434383926315926
P54136	Arginine--tRNA ligase, cytoplasmic	8.907e-06	5.7105e-06	0.0429780026131716	110	0.572959356320082	0.717473571192629
P54136-1	Isoform Complexed of Arginine--tRNA ligase, cytoplasmic	8.907e-06	5.7105e-06	0.0429780026131716	110	0.572959356320082	0.717473571192629
P54577	Tyrosine--tRNA ligase, cytoplasmic	0	3.278e-06	-0.0465329679380311	90	0.333923855116587	0.613484572053341
P54619	5'-AMP-activated protein kinase subunit gamma-1	5.912e-06	0	0.0828660582603309	110	0.179109192726722	0.457940397389394
P54619-1	Isoform 1 of 5'-AMP-activated protein kinase subunit gamma-1	5.912e-06	0	0.0828660582603309	110	0.179109192726722	0.457940397389394
P54652	Heat shock-related 70 kDa protein 2	0	0.0001437585	-1.28545252735061	70	0.063279235390976	0.303460047062347
P54727	UV excision repair protein RAD23 homolog B	1.4402e-05	2.9916e-05	-0.183466845164066	76	0.231427874177712	0.516629235376892
P54727-1	Isoform 1 of UV excision repair protein RAD23 homolog B	1.4402e-05	2.9916e-05	-0.183466845164066	76	0.231427874177712	0.516629235376892
P54802	Alpha-N-acetylglucosaminidase	0	4.39475e-05	-0.525542733195046	55	0.0157535324416255	0.139275450156693
P54819	Adenylate kinase 2, mitochondrial	6.5132e-05	5.71855e-05	0.0711515806444503	99	0.980950606368462	0.998408694958489
P54819-1	Isoform 1 of Adenylate kinase 2, mitochondrial	6.5132e-05	5.71855e-05	0.0711515806444503	99	0.980950606368462	0.998408694958489
P54920	Alpha-soluble NSF attachment protein	1.3304e-05	7.4833e-05	-0.625778727580244	68	0.108698134246741	0.434383926315926
P55000	Secreted Ly-6/uPAR-related protein 1	1.9449e-05	1.06635e-05	0.11021531760437	104.5	0.684126900052802	0.798100797202087
P55008	Allograft inflammatory factor 1	0	1.02505e-05	-0.140785198602611	95	0.524518280213076	0.674209570228224
P55008-1	Isoform 1 of Allograft inflammatory factor 1	0	1.02505e-05	-0.140785198602611	95	0.524518280213076	0.674209570228224
P55010	Eukaryotic translation initiation factor 5	0	3.865e-06	-0.0547095827006352	90	0.333923855116587	0.613484572053341
P55058	Phospholipid transfer protein	0.000470515	0.000651617	-0.397732879462477	86	0.558847515968955	0.705767499978739
P55058-1	Isoform 1 of Phospholipid transfer protein	0.000470515	0.000651617	-0.397732879462477	86	0.558847515968955	0.705767499978739
P55060	Exportin-2	8.116e-06	8.075e-06	0.00054720591870705	108	0.656301607420476	0.780519233159544
P55060-1	Isoform 1 of Exportin-2	8.116e-06	8.075e-06	0.00054720591870705	108	0.656301607420476	0.780519233159544
P55064	Aquaporin-5	1.5011e-05	2.49845e-05	-0.119977338122762	96	0.825599628235779	0.895495284820576
P55072	Transitional endoplasmic reticulum ATPase	0.00020143	0.0001888785	0.0613601749305843	113	0.572822644992482	0.717473571192629
P55084	Trifunctional enzyme subunit beta, mitochondrial	4.151e-06	2.48425e-05	-0.261432461560846	79	0.223831834064576	0.503264067804936
P55084-1	Isoform 1 of Trifunctional enzyme subunit beta, mitochondrial	4.151e-06	2.48425e-05	-0.261432461560846	79	0.223831834064576	0.503264067804936
P55196	Afadin	0	5.085e-07	-0.00731751522804558	95	0.524518280213076	0.674209570228224
P55196-4	Isoform 4 of Afadin	0	5.085e-07	-0.00731751522804558	95	0.524518280213076	0.674209570228224
P55209	Nucleosome assembly protein 1-like 1	0	4.427e-06	-0.062494774455466	90	0.333923855116587	0.613484572053341
P55209-1	Isoform 1 of Nucleosome assembly protein 1-like 1	0	4.427e-06	-0.062494774455466	90	0.333923855116587	0.613484572053341
P55259	Pancreatic secretory granule membrane major glycoprotein GP2	6.2238e-05	0	0.69811177264209	130	0.0126960891538473	0.123990842168086
P55259-1	Isoform 1 of Pancreatic secretory granule membrane major glycoprotein GP2	6.2238e-05	0	0.69811177264209	130	0.0126960891538473	0.123990842168086
P55263	Adenosine kinase	6.0199e-05	7.9111e-05	-0.160988800207049	92	0.735107285774908	0.829722136911133
P55263-1	Isoform 1 of Adenosine kinase	6.0199e-05	7.9111e-05	-0.160988800207049	92	0.735107285774908	0.829722136911133
P55786	Puromycin-sensitive aminopeptidase	6.643e-06	0.0002005625	-1.49487575018782	6	3.05291372241355e-05	0.00343758085143766
P55786-1	Isoform 1 of Puromycin-sensitive aminopeptidase	6.643e-06	0.0002005625	-1.49487575018782	6	3.05291372241355e-05	0.00343758085143766
P55795	Heterogeneous nuclear ribonucleoprotein H2	8.717e-06	1.13725e-05	-0.0348154964537937	92	0.611328170958986	0.739849011715196
P55809	Succinyl-CoA:3-ketoacid coenzyme A transferase 1, mitochondrial	0	1.6965e-06	-0.0242700280692265	95	0.524518280213076	0.674209570228224
P55809-1	Isoform 1 of Succinyl-CoA:3-ketoacid coenzyme A transferase 1, mitochondrial	0	1.6965e-06	-0.0242700280692265	95	0.524518280213076	0.674209570228224
P55957	BH3-interacting domain death agonist	4.0326e-05	3.6063e-05	0.0445075363677301	110	0.479451149544828	0.674209570228224
P55957-1	Isoform 1 of BH3-interacting domain death agonist	4.0326e-05	3.6063e-05	0.0445075363677301	110	0.479451149544828	0.674209570228224
P56134	ATP synthase subunit f, mitochondrial	0.000573814	0.000221696	1.06665240651366	155	0.0114356494223942	0.123990842168086
P56134-1	Isoform 1 of ATP synthase subunit f, mitochondrial	0.000573814	0.000221696	1.06665240651366	155	0.0114356494223942	0.123990842168086
P56537	Eukaryotic translation initiation factor 6	2.4685e-05	5.42255e-05	-0.306753408673398	80	0.306606612123652	0.613484572053341
P56537-1	Isoform 1 of Eukaryotic translation initiation factor 6	2.4685e-05	5.42255e-05	-0.306753408673398	80	0.306606612123652	0.613484572053341
P57088	Transmembrane protein 33	1.5146e-05	0	0.203464294931049	120	0.0473299388579321	0.253778624543007
P57721	Poly(rC)-binding protein 3	0	5.763e-06	-0.0808350050268718	90	0.333923855116587	0.613484572053341
P57721-1	Isoform 1 of Poly(rC)-binding protein 3	0	5.763e-06	-0.0808350050268718	90	0.333923855116587	0.613484572053341
P57735	Ras-related protein Rab-25	2.8393e-05	2.85145e-05	-0.00136459589958626	104	0.812540451848383	0.888272377457552
P58062	Serine protease inhibitor Kazal-type 7	2.3568e-05	0.0001636885	-1.09352947206104	83.5	0.313786715711506	0.613484572053341
P58107	Epiplakin	2.336e-06	6.71e-07	0.0236655987842731	119	0.210021269960819	0.498755099513577
P58401	Neurexin-2-beta	0	1.3555e-06	-0.0194243779753247	95	0.524518280213076	0.674209570228224
P58401-1	Isoform 1b of Neurexin-2-beta	0	1.3555e-06	-0.0194243779753247	95	0.524518280213076	0.674209570228224
P58499	Protein FAM3B	8.524e-06	0.000120932	-1.0255882662789	61.5	0.0463373313719838	0.253778624543007
P58499-1	Isoform B of Protein FAM3B	8.524e-06	0.000120932	-1.0255882662789	61.5	0.0463373313719838	0.253778624543007
P58546	Myotrophin	6.4142e-05	7.42445e-05	-0.0861686812337492	98.5	0.958186752298963	0.992032975219799
P59190	Ras-related protein Rab-15	4.6506e-05	5.9724e-05	-0.124621357311851	95	0.789457560744212	0.871841127302847
P59190-1	Isoform 1 of Ras-related protein Rab-15	4.6506e-05	5.9724e-05	-0.124621357311851	95	0.789457560744212	0.871841127302847
P59665	Neutrophil defensin 1	0.007502405	0.00519712	0.521247691827157	111	0.643977998552898	0.771877257398485
P59666	Neutrophil defensin 3	0.004479051	0	5.51697672826251	120	0.0473299388579321	0.253778624543007
P59826	BPI fold-containing family B member 3	3.061e-05	0	0.385265359350679	130	0.0126960891538473	0.123990842168086
P59827	BPI fold-containing family B member 4	6.403e-06	0	0.0895388277574067	120	0.0473299388579321	0.253778624543007
P59827-1	Isoform 1 of BPI fold-containing family B member 4	6.403e-06	0	0.0895388277574067	120	0.0473299388579321	0.253778624543007
P59998	Actin-related protein 2/3 complex subunit 4	0.000627745	0.000729104	-0.188120057565278	85	0.52996971377781	0.678737372285957
P59998-1	Isoform 1 of Actin-related protein 2/3 complex subunit 4	0.000627745	0.000729104	-0.188120057565278	85	0.52996971377781	0.678737372285957
P60059	Protein transport protein Sec61 subunit gamma	0	1.29735e-05	-0.175984401824779	95	0.524518280213076	0.674209570228224
P60174	Triosephosphate isomerase	0.001082557	0.0022283195	-0.977379319340285	44	0.0127294328193878	0.123990842168086
P60174-3	Isoform 1 of Triosephosphate isomerase	0.001082557	0.0022283195	-0.977379319340285	44	0.0127294328193878	0.123990842168086
P60228	Eukaryotic translation initiation factor 3 subunit E	3.0767e-05	3.23355e-05	-0.017201615186039	117	0.422334693983414	0.674209570228224
P60510	Serine/threonine-protein phosphatase 4 catalytic subunit	0	5.569e-06	-0.07818625408947	90	0.333923855116587	0.613484572053341
P60660	Myosin light polypeptide 6	0.001518338	0.0011321375	0.39334969298919	132	0.168638824111088	0.457940397389394
P60660-1	Isoform Non-muscle of Myosin light polypeptide 6	0.001518338	0.0011321375	0.39334969298919	132	0.168638824111088	0.457940397389394
P60709	Actin, cytoplasmic 1	0.005490305	0.0083447535	-0.595128314935138	27	0.000754268220535087	0.0232197329451652
P60763	Ras-related C3 botulinum toxin substrate 3	0.000101666	6.515e-05	0.28819090279495	136	0.0540750557121328	0.280851073486446
P60842	Eukaryotic initiation factor 4A-I	0.00040508	0.0004423705	-0.102766795665937	111	0.635731370806548	0.763474321169126
P60842-1	Isoform 1 of Eukaryotic initiation factor 4A-I	0.00040508	0.0004423705	-0.102766795665937	111	0.635731370806548	0.763474321169126
P60866	40S ribosomal protein S20	3.4102e-05	6.4293e-05	-0.292940259183027	94	0.744158240248707	0.83558254738736
P60866-1	Isoform 1 of 40S ribosomal protein S20	3.4102e-05	6.4293e-05	-0.292940259183027	94	0.744158240248707	0.83558254738736
P60900	Proteasome subunit alpha type-6	6.243e-05	3.39145e-05	0.278505934299062	132	0.125568991750414	0.457940397389394
P60900-1	Isoform 1 of Proteasome subunit alpha type-6	6.243e-05	3.39145e-05	0.278505934299062	132	0.125568991750414	0.457940397389394
P60903	Protein S100-A10	0.000640296	0.000851198	-0.361643448286245	98	0.945629296051184	0.982260884039575
P60953	Cell division control protein 42 homolog	0.000355617	0.0006837335	-0.782541587121552	58	0.0677645265257903	0.320600238941344
P60953-2	Isoform 2 of Cell division control protein 42 homolog	0.000355617	0.0006837335	-0.782541587121552	58	0.0677645265257903	0.320600238941344
P60981	Destrin	9.6548e-05	0.0001911075	-0.566670325566767	71	0.185983344648105	0.466447562563498
P60981-1	Isoform 1 of Destrin	9.6548e-05	0.0001911075	-0.566670325566767	71	0.185983344648105	0.466447562563498
P61009	Signal peptidase complex subunit 3	3.1715e-05	9.818e-06	0.262305109958483	115	0.22058618077954	0.498755099513577
P61019	Ras-related protein Rab-2A	9.231e-06	4.4496e-05	-0.403647201558012	84.5	0.344990113952533	0.626266100390715
P61019-1	Isoform 1 of Ras-related protein Rab-2A	9.231e-06	4.4496e-05	-0.403647201558012	84.5	0.344990113952533	0.626266100390715
P61020	Ras-related protein Rab-5B	9.102e-06	0	0.125677548624259	110	0.179109192726722	0.457940397389394
P61020-1	Isoform 1 of Ras-related protein Rab-5B	9.102e-06	0	0.125677548624259	110	0.179109192726722	0.457940397389394
P61026	Ras-related protein Rab-10	0.000548663	0.0005922085	-0.0937375079852565	90.5	0.692111475129832	0.805745989450156
P61077	Ubiquitin-conjugating enzyme E2 D3	6.5412e-05	5.8298e-05	0.06342087223749	103.5	0.865370330861995	0.921462846957282
P61077-1	Isoform 1 of Ubiquitin-conjugating enzyme E2 D3	6.5412e-05	5.8298e-05	0.06342087223749	103.5	0.865370330861995	0.921462846957282
P61081	NEDD8-conjugating enzyme Ubc12	0	4.8285e-06	-0.0680309994983705	95	0.524518280213076	0.674209570228224
P61086	Ubiquitin-conjugating enzyme E2 K	0	2.52365e-05	-0.32465509497535	75	0.0969044446618861	0.399393867823147
P61086-1	Isoform 1 of Ubiquitin-conjugating enzyme E2 K	0	2.52365e-05	-0.32465509497535	75	0.0969044446618861	0.399393867823147
P61088	Ubiquitin-conjugating enzyme E2 N	0.000105229	5.48225e-05	0.406619455897896	118	0.342339738426548	0.624553702962238
P61106	Ras-related protein Rab-14	9.151e-06	6.05565e-05	-0.556755724774266	77	0.181851692021117	0.460767338469347
P61158	Actin-related protein 3	0.000184371	0.000592836	-1.28473954774668	28	0.00161822268884789	0.0365251806331267
P61160	Actin-related protein 2	0.000255743	0.000385785	-0.449482574391373	55	0.0490310289410739	0.261405959221824
P61160-1	Isoform 1 of Actin-related protein 2	0.000255743	0.000385785	-0.449482574391373	55	0.0490310289410739	0.261405959221824
P61204	ADP-ribosylation factor 3	0.00088054	0.0009621865	-0.115388708723062	100	1	1
P61204-1	Isoform 1 of ADP-ribosylation factor 3	0.00088054	0.0009621865	-0.115388708723062	100	1	1
P61221	ATP-binding cassette sub-family E member 1	0	2.8895e-06	-0.0410957609407809	90	0.333923855116587	0.613484572053341
P61224	Ras-related protein Rap-1b	0.000354069	0.0003976075	-0.132096685025296	76	0.306884719478423	0.613484572053341
P61224-1	Isoform 1 of Ras-related protein Rap-1b	0.000354069	0.0003976075	-0.132096685025296	76	0.306884719478423	0.613484572053341
P61225	Ras-related protein Rap-2b	2.075e-05	1.8561e-05	0.0263936678755421	96.5	0.823285087661425	0.895495284820576
P61247	40S ribosomal protein S3a	5.3569e-05	0.0001324455	-0.598005478698623	84	0.429933543790133	0.674209570228224
P61254	60S ribosomal protein L26	0	3.4421e-05	-0.426758541607622	75	0.0969044446618861	0.399393867823147
P61313	60S ribosomal protein L15	0.000247465	0.000237584	0.0416211348515727	108	0.733117148417093	0.829302056581882
P61313-1	Isoform 1 of 60S ribosomal protein L15	0.000247465	0.000237584	0.0416211348515727	108	0.733117148417093	0.829302056581882
P61353	60S ribosomal protein L27	0	6.639e-06	-0.0927351568279207	95	0.524518280213076	0.674209570228224
P61421	V-type proton ATPase subunit d 1	5.669e-06	0	0.0795521969109902	110	0.179109192726722	0.457940397389394
P61457	Pterin-4-alpha-carbinolamine dehydratase	0.000131991	2.7114e-05	0.867945903936876	157.5	0.00280386078432477	0.0509217297282209
P61586	Transforming protein RhoA	0.000827385	0.000921221	-0.139054813069237	96	0.879764646481288	0.931379270344049
P61604	10 kDa heat shock protein, mitochondrial	0.000290313	0.0001648895	0.559240857241045	131	0.161606161584902	0.457940397389394
P61619	Protein transport protein Sec61 subunit alpha isoform 1	0	1.0807e-05	-0.148049023501651	75	0.0969044446618861	0.399393867823147
P61619-1	Isoform 1 of Protein transport protein Sec61 subunit alpha isoform 1	0	1.0807e-05	-0.148049023501651	75	0.0969044446618861	0.399393867823147
P61626	Lysozyme C	0.011112784	0.007091285	0.640823034683516	135	0.130728841373519	0.457940397389394
P61758	Prefoldin subunit 3	1.9637e-05	9.0085e-06	0.134223004855066	112	0.391960846685801	0.674209570228224
P61758-1	Isoform 1 of Prefoldin subunit 3	1.9637e-05	9.0085e-06	0.134223004855066	112	0.391960846685801	0.674209570228224
P61769	Beta-2-microglobulin	0.002742377	0.00238049	0.196472778729206	102	0.948316451165027	0.983607520276179
P61916	NPC intracellular cholesterol transporter 2	0.00027485	0.000334984	-0.214648933194486	108	0.735107285774908	0.829722136911133
P61916-1	Isoform 1 of NPC intracellular cholesterol transporter 2	0.00027485	0.000334984	-0.214648933194486	108	0.735107285774908	0.829722136911133
P61923	Coatomer subunit zeta-1	0	5.101e-06	-0.0717763961143394	95	0.524518280213076	0.674209570228224
P61923-1	Isoform 1 of Coatomer subunit zeta-1	0	5.101e-06	-0.0717763961143394	95	0.524518280213076	0.674209570228224
P61970	Nuclear transport factor 2	5.1492e-05	2.75425e-05	0.248263544471223	116	0.357719849878776	0.645087365412399
P61978	Heterogeneous nuclear ribonucleoprotein K	4.7238e-05	4.02045e-05	0.070617403397554	114.5	0.486792801127198	0.674209570228224
P61978-1	Isoform 1 of Heterogeneous nuclear ribonucleoprotein K	4.7238e-05	4.02045e-05	0.070617403397554	114.5	0.486792801127198	0.674209570228224
P61981	14-3-3 protein gamma	0.001391066	0.001050505	0.374076864550785	101	0.98221128077808	0.998408694958489
P62081	40S ribosomal protein S7	0.000208399	0.000301155	-0.379361691889629	86	0.531004406341007	0.679135576487931
P62136	Serine/threonine-protein phosphatase PP1-alpha catalytic subunit	2.3921e-05	3.55245e-05	-0.129132992956311	95	0.807098684048202	0.887146737835099
P62136-1	Isoform 1 of Serine/threonine-protein phosphatase PP1-alpha catalytic subunit	2.3921e-05	3.55245e-05	-0.129132992956311	95	0.807098684048202	0.887146737835099
P62140	Serine/threonine-protein phosphatase PP1-beta catalytic subunit	2.4134e-05	5.2429e-05	-0.296239085050185	96	0.825599628235779	0.895495284820576
P62158	Calmodulin	0.000331258	0.000601107	-0.701083419516667	78	0.335182689811026	0.613484572053341
P62191	26S proteasome regulatory subunit 4	0	2.07e-05	-0.271425676092933	60	0.0255949344383818	0.187629532406366
P62191-1	Isoform 1 of 26S proteasome regulatory subunit 4	0	2.07e-05	-0.271425676092933	60	0.0255949344383818	0.187629532406366
P62195	26S proteasome regulatory subunit 8	4.708e-06	2.087e-06	0.0365725109216992	105.5	0.61106934680127	0.739849011715196
P62195-1	Isoform 1 of 26S proteasome regulatory subunit 8	4.708e-06	2.087e-06	0.0365725109216992	105.5	0.61106934680127	0.739849011715196
P62241	40S ribosomal protein S8	0.000177848	0.000352997	-0.705205640421324	92	0.724348027325453	0.823189219588676
P62244	40S ribosomal protein S15a	0.000193646	0.00015013	0.23139988447857	108.5	0.702435932537062	0.810845388594975
P62249	40S ribosomal protein S16	0.000200696	0.0002493685	-0.216443860238419	93	0.751935670318168	0.842299606822779
P62258	14-3-3 protein epsilon	0.001436003	0.0014509735	-0.0139930028149315	105	0.845778642480292	0.904928498130757
P62258-1	Isoform 1 of 14-3-3 protein epsilon	0.001436003	0.0014509735	-0.0139930028149315	105	0.845778642480292	0.904928498130757
P62263	40S ribosomal protein S14	0	1.93675e-05	-0.255410089774792	90	0.333923855116587	0.613484572053341
P62266	40S ribosomal protein S23	4.0576e-05	4.7565e-05	-0.0700002686924197	107	0.699727433100579	0.810845388594975
P62269	40S ribosomal protein S18	0.000194096	0.000268278	-0.324508054582566	96	0.872392570148538	0.926711352818164
P62273	40S ribosomal protein S29	0	1.5779e-05	-0.21137360096712	95	0.524518280213076	0.674209570228224
P62273-1	Isoform 1 of 40S ribosomal protein S29	0	1.5779e-05	-0.21137360096712	95	0.524518280213076	0.674209570228224
P62277	40S ribosomal protein S13	2.5688e-05	0.0001536525	-1.01300646401321	62	0.0625003649285573	0.303460047062347
P62280	40S ribosomal protein S11	1.2593e-05	3.94865e-05	-0.309008362987893	89	0.476805490810958	0.674209570228224
P62304	Small nuclear ribonucleoprotein E	8.2927e-05	3.65265e-05	0.422087024778873	126	0.130257973581833	0.457940397389394
P62314	Small nuclear ribonucleoprotein Sm D1	0.000395381	0.0001651735	0.901601928518332	149	0.0260318296754639	0.189352972962354
P62318	Small nuclear ribonucleoprotein Sm D3	0.000218229	4.9247e-05	1.09236338120907	163	0.00237122092965891	0.0455316411013507
P62318-1	Isoform 1 of Small nuclear ribonucleoprotein Sm D3	0.000218229	4.9247e-05	1.09236338120907	163	0.00237122092965891	0.0455316411013507
P62328	Thymosin beta-4	0.000313603	4.116e-05	1.55091531480707	123	0.127374999705211	0.457940397389394
P62330	ADP-ribosylation factor 6	0.000208436	0.0002740985	-0.278447017807908	101	0.981863944884361	0.998408694958489
P62424	60S ribosomal protein L7a	0	3.49095e-05	-0.431991942951262	75	0.0969044446618861	0.399393867823147
P62491	Ras-related protein Rab-11A	0.000190817	0.0002103485	-0.0937775670813945	89	0.643386210548645	0.771679668808877
P62491-1	Isoform 1 of Ras-related protein Rab-11A	0.000190817	0.0002103485	-0.0937775670813945	89	0.643386210548645	0.771679668808877
P62495	Eukaryotic peptide chain release factor subunit 1	4.374e-06	5.8305e-06	-0.0199930920222915	96.5	0.823285087661425	0.895495284820576
P62495-1	Isoform 1 of Eukaryotic peptide chain release factor subunit 1	4.374e-06	5.8305e-06	-0.0199930920222915	96.5	0.823285087661425	0.895495284820576
P62701	40S ribosomal protein S4, X isoform	6.6904e-05	8.3805e-05	-0.139157481861401	94	0.789115680501653	0.871841127302847
P62714	Serine/threonine-protein phosphatase 2A catalytic subunit beta isoform	5.7673e-05	6.6344e-05	-0.0772341959038023	101	0.980601774307661	0.998408694958489
P62745	Rho-related GTP-binding protein RhoB	9.8783e-05	0.0001177715	-0.131620776962531	102.5	0.923910882075307	0.966298909846192
P62750	60S ribosomal protein L23a	0	6.1827e-05	-0.694452334074375	65	0.0406467444933824	0.253292912039704
P62753	40S ribosomal protein S6	6.4027e-05	8.55395e-05	-0.177793046587048	100	1	1
P62760	Visinin-like protein 1	0	2.60675e-05	-0.334196399123053	80	0.146615228247062	0.457940397389394
P62805	Histone H4	0.010179076	0.003844075	1.38195169337371	178	0.000548278526684169	0.0201983016539861
P62820	Ras-related protein Rab-1A	0.000145333	0.0001742145	-0.160563555036953	92	0.702519253021085	0.810845388594975
P62820-1	Isoform 1 of Ras-related protein Rab-1A	0.000145333	0.0001742145	-0.160563555036953	92	0.702519253021085	0.810845388594975
P62826	GTP-binding nuclear protein Ran	0.000152923	0.000226781	-0.369625866436607	77	0.321159694060269	0.613484572053341
P62829	60S ribosomal protein L23	5.5658e-05	6.49125e-05	-0.0833210303626082	100	1	1
P62841	40S ribosomal protein S15	0	0.000147281	-1.30615139355385	60	0.0255949344383818	0.187629532406366
P62847	40S ribosomal protein S24	5.6149e-05	6.937e-05	-0.117255026886808	97	0.882073104698891	0.932070491639406
P62847-1	Isoform 1 of 40S ribosomal protein S24	5.6149e-05	6.937e-05	-0.117255026886808	97	0.882073104698891	0.932070491639406
P62851	40S ribosomal protein S25	0.000169936	0.00026537	-0.436740786652207	83.5	0.426750510303897	0.674209570228224
P62854	40S ribosomal protein S26	3.2468e-05	5.56185e-05	-0.232369685647573	93	0.699727433100579	0.810845388594975
P62857	40S ribosomal protein S28	0	0.000277775	-1.91752723171725	60	0.0255949344383818	0.187629532406366
P62873	Guanine nucleotide-binding protein G(I)/G(S)/G(T) subunit beta-1	0.00021139	5.8519e-05	0.97406684299122	153.5	0.00847197635883033	0.103240750866266
P62873-1	Isoform 1 of Guanine nucleotide-binding protein G(I)/G(S)/G(T) subunit beta-1	0.00021139	5.8519e-05	0.97406684299122	153.5	0.00847197635883033	0.103240750866266
P62879	Guanine nucleotide-binding protein G(I)/G(S)/G(T) subunit beta-2	2.926e-05	0	0.370275896728488	110	0.179109192726722	0.457940397389394
P62879-1	Isoform 1 of Guanine nucleotide-binding protein G(I)/G(S)/G(T) subunit beta-2	2.926e-05	0	0.370275896728488	110	0.179109192726722	0.457940397389394
P62888	60S ribosomal protein L30	3.5289e-05	5.71785e-05	-0.216359346674134	90	0.591348411055027	0.737221336191276
P62899	60S ribosomal protein L31	0	2.09e-05	-0.273814244587037	85	0.22058618077954	0.498755099513577
P62899-1	Isoform 1 of 60S ribosomal protein L31	0	2.09e-05	-0.273814244587037	85	0.22058618077954	0.498755099513577
P62906	60S ribosomal protein L10a	0	2.3064e-05	-0.299408790926201	80	0.146615228247062	0.457940397389394
P62913	60S ribosomal protein L11	9.923e-06	5.5008e-05	-0.495849391661524	73.5	0.141734061153855	0.457940397389394
P62913-1	Isoform 1 of 60S ribosomal protein L11	9.923e-06	5.5008e-05	-0.495849391661524	73.5	0.141734061153855	0.457940397389394
P62917	60S ribosomal protein L8	0	1.7466e-05	-0.232243235687369	80	0.146615228247062	0.457940397389394
P62937	Peptidyl-prolyl cis-trans isomerase A	0.003110962	0.004858892	-0.627012213504975	8	4.45997447496698e-06	0.00114134801336655
P62937-1	Isoform 1 of Peptidyl-prolyl cis-trans isomerase A	0.003110962	0.004858892	-0.627012213504975	8	4.45997447496698e-06	0.00114134801336655
P62942	Peptidyl-prolyl cis-trans isomerase FKBP1A	0.000266555	0.0001787065	0.395283035377968	128	0.211201935578056	0.498755099513577
P62987	Ubiquitin-60S ribosomal protein L40	0.001724709	0.002252579	-0.366576764748517	57	0.0606921314567491	0.303460047062347
P62993	Growth factor receptor-bound protein 2	2.6366e-05	6.2289e-05	-0.360956872262227	94	0.744158240248707	0.83558254738736
P62993-1	Isoform 1 of Growth factor receptor-bound protein 2	2.6366e-05	6.2289e-05	-0.360956872262227	94	0.744158240248707	0.83558254738736
P63104	14-3-3 protein zeta/delta	0.003196944	0.00362446	-0.175901885619853	86	0.558847515968955	0.705767499978739
P63104-1	Isoform 1 of 14-3-3 protein zeta/delta	0.003196944	0.00362446	-0.175901885619853	86	0.558847515968955	0.705767499978739
P63151	Serine/threonine-protein phosphatase 2A 55 kDa regulatory subunit B alpha isoform	0	9.254e-06	-0.127686100545301	90	0.333923855116587	0.613484572053341
P63151-1	Isoform 1 of Serine/threonine-protein phosphatase 2A 55 kDa regulatory subunit B alpha isoform	0	9.254e-06	-0.127686100545301	90	0.333923855116587	0.613484572053341
P63167	Dynein light chain 1, cytoplasmic	0	0.000198356	-1.57703479007601	65	0.0406467444933824	0.253292912039704
P63173	60S ribosomal protein L38	0	1.1174e-05	-0.152819427837347	95	0.524518280213076	0.674209570228224
P63208	S-phase kinase-associated protein 1	0	1.5287e-05	-0.205229840891505	90	0.333923855116587	0.613484572053341
P63208-1	Isoform 1 of S-phase kinase-associated protein 1	0	1.5287e-05	-0.205229840891505	90	0.333923855116587	0.613484572053341
P63220	40S ribosomal protein S21	2.3706e-05	9.1766e-05	-0.63243147829804	88	0.435857772342819	0.674209570228224
P63241	Eukaryotic translation initiation factor 5A-1	0.000373026	0.0003407505	0.10195727768002	115	0.495367148516305	0.674209570228224
P63241-1	Isoform 1 of Eukaryotic translation initiation factor 5A-1	0.000373026	0.0003407505	0.10195727768002	115	0.495367148516305	0.674209570228224
P63244	Receptor of activated protein C kinase 1	0.000204738	0.000262823	-0.251696502397978	100	1	1
P63267	Actin, gamma-enteric smooth muscle	0.000291255	0	1.96810918892478	110	0.179109192726722	0.457940397389394
P63267-1	Isoform 1 of Actin, gamma-enteric smooth muscle	0.000291255	0	1.96810918892478	110	0.179109192726722	0.457940397389394
P67812	Signal peptidase complex catalytic subunit SEC11A	0	4.9365e-06	-0.0695165769606128	95	0.524518280213076	0.674209570228224
P67812-1	Isoform 1 of Signal peptidase complex catalytic subunit SEC11A	0	4.9365e-06	-0.0695165769606128	95	0.524518280213076	0.674209570228224
P67936	Tropomyosin alpha-4 chain	0.000439778	0.0004157655	0.0656509041282263	110	0.675305887898482	0.798100797202087
P67936-1	Isoform 1 of Tropomyosin alpha-4 chain	0.000439778	0.0004157655	0.0656509041282263	110	0.675305887898482	0.798100797202087
P68032	Actin, alpha cardiac muscle 1	0	0.000917563	-3.34704621318616	75	0.0969044446618861	0.399393867823147
P68104	Elongation factor 1-alpha 1	0.000772303	0.000789619	-0.0283582493244872	100.5	1	1
P68104-1	Isoform 1 of Elongation factor 1-alpha 1	0.000772303	0.000789619	-0.0283582493244872	100.5	1	1
P68133	Actin, alpha skeletal muscle	0.003363253	0.004739602	-0.482760623621435	52.5	0.0379104413926815	0.252288161986757
P68363	Tubulin alpha-1B chain	7.2049e-05	9.8376e-05	-0.205417988880665	95.5	0.765884547871692	0.850479290831879
P68363-1	Isoform 1 of Tubulin alpha-1B chain	7.2049e-05	9.8376e-05	-0.205417988880665	95.5	0.765884547871692	0.850479290831879
P68366	Tubulin alpha-4A chain	0.001048014	0.000760508	0.415879725811566	117	0.459539930302335	0.674209570228224
P68366-1	Isoform 1 of Tubulin alpha-4A chain	0.001048014	0.000760508	0.415879725811566	117	0.459539930302335	0.674209570228224
P68371	Tubulin beta-4B chain	0.001210624	0.0007311935	0.656997578145042	128	0.211201935578056	0.498755099513577
P68402	Platelet-activating factor acetylhydrolase IB subunit beta	0	8.2115e-06	-0.113853827365732	90	0.333923855116587	0.613484572053341
P68402-1	Isoform 1 of Platelet-activating factor acetylhydrolase IB subunit beta	0	8.2115e-06	-0.113853827365732	90	0.333923855116587	0.613484572053341
P68431	Histone H3.1	0.001476449	0.0010383965	0.469675366457844	119	0.368314395121855	0.659965004626366
P68871	Hemoglobin subunit beta	0.008609288	0.0036898875	1.20039975702407	159	0.0100546779311559	0.115999665476245
P69905	Hemoglobin subunit alpha	0.00597899	0.002418269	1.27139924642218	168	0.00291813376523057	0.0512619848236918
P78333	Glypican-5	3.44e-06	0	0.0487941802608045	110	0.179109192726722	0.457940397389394
P78371	T-complex protein 1 subunit beta	0	9.205e-06	-0.127038912210748	85	0.22058618077954	0.498755099513577
P78371-1	Isoform 1 of T-complex protein 1 subunit beta	0	9.205e-06	-0.127038912210748	85	0.22058618077954	0.498755099513577
P78380	Oxidized low-density lipoprotein receptor 1	1.4171e-05	3.405e-06	0.142890298758166	116	0.190381400946222	0.466832442215693
P78380-1	Isoform 1 of Oxidized low-density lipoprotein receptor 1	1.4171e-05	3.405e-06	0.142890298758166	116	0.190381400946222	0.466832442215693
P78417	Glutathione S-transferase omega-1	0.000225331	0.0003425415	-0.44390445262213	94.5	0.82522316879086	0.895495284820576
P78417-1	Isoform 1 of Glutathione S-transferase omega-1	0.000225331	0.0003425415	-0.44390445262213	94.5	0.82522316879086	0.895495284820576
P78527	DNA-dependent protein kinase catalytic subunit	9.61e-07	1.222e-06	-0.00372478017277089	100	1	1
P78527-1	Isoform 1 of DNA-dependent protein kinase catalytic subunit	9.61e-07	1.222e-06	-0.00372478017277089	100	1	1
P80188	Neutrophil gelatinase-associated lipocalin	0.004041165	0.0043848385	-0.115019347928127	91	0.71316383100491	0.813434434472781
P80188-1	Isoform 1 of Neutrophil gelatinase-associated lipocalin	0.004041165	0.0043848385	-0.115019347928127	91	0.71316383100491	0.813434434472781
P80217	Interferon-induced 35 kDa protein	0	4.7595e-06	-0.0670810790695509	95	0.524518280213076	0.674209570228224
P80217-1	Isoform 1 of Interferon-induced 35 kDa protein	0	4.7595e-06	-0.0670810790695509	95	0.524518280213076	0.674209570228224
P80303	Nucleobindin-2	0.000540953	0.001541955	-1.35712411319988	46	0.0166570727290367	0.140388202791133
P80303-1	Isoform 1 of Nucleobindin-2	0.000540953	0.001541955	-1.35712411319988	46	0.0166570727290367	0.140388202791133
P80511	Protein S100-A12	0.001026929	0.000221515	1.80943867223332	151.5	0.0148725161382284	0.135052041706816
P80723	Brain acid soluble protein 1	0.000344729	7.25455e-05	1.36594963471062	162	0.00383089430571553	0.0581590173407168
P80723-1	Isoform 1 of Brain acid soluble protein 1	0.000344729	7.25455e-05	1.36594963471062	162	0.00383089430571553	0.0581590173407168
P80748	Immunoglobulin lambda variable 3-21	0.000296765	0.000427589	-0.411129719076785	84	0.484405073921103	0.674209570228224
P83731	60S ribosomal protein L24	1.3175e-05	8.5432e-05	-0.712334924743523	80	0.247245687230126	0.54502475297792
P84077	ADP-ribosylation factor 1	0	9.76395e-05	-0.98287131108814	95	0.524518280213076	0.674209570228224
P84085	ADP-ribosylation factor 5	0.000194386	0.000211328	-0.0807262713983246	102.5	0.910008351007011	0.95629655005379
P84095	Rho-related GTP-binding protein RhoG	0	1.89905e-05	-0.25084639580221	90	0.333923855116587	0.613484572053341
P84098	60S ribosomal protein L19	3.0342e-05	7.19e-05	-0.399267507508389	80	0.306606612123652	0.613484572053341
P84103	Serine/arginine-rich splicing factor 3	2.3974e-05	9.539e-06	0.178592973387927	114	0.254082150537956	0.555743009917907
P84103-1	Isoform 1 of Serine/arginine-rich splicing factor 3	2.3974e-05	9.539e-06	0.178592973387927	114	0.254082150537956	0.555743009917907
P84243	Histone H3.3	0.003152937	0.001567094	0.964407428050327	151	0.0243243727026429	0.185821585521735
P98088	Mucin-5AC	0.000403347	1.22755e-05	2.16451016876832	146	0.0205041017537635	0.165310831778203
P98160	Basement membrane-specific heparan sulfate proteoglycan core protein	1.79e-06	0	0.0255958358826831	120	0.0473299388579321	0.253778624543007
P98171	Rho GTPase-activating protein 4	8.122e-06	0	0.112660103661115	130	0.0126960891538473	0.123990842168086
P98171-1	Isoform 1 of Rho GTPase-activating protein 4	8.122e-06	0	0.112660103661115	130	0.0126960891538473	0.123990842168086
P99999	Cytochrome c	0.000618817	0.0002147465	1.19143419376688	168	0.00195045430195297	0.0409687875992755
Q00169	Phosphatidylinositol transfer protein alpha isoform	0	2.3071e-05	-0.299490850489359	80	0.146615228247062	0.457940397389394
Q00325	Phosphate carrier protein, mitochondrial	0.00022227	0.000103014	0.666690674488942	158	0.00948838922873517	0.111756550957697
Q00325-1	Isoform A of Phosphate carrier protein, mitochondrial	0.00022227	0.000103014	0.666690674488942	158	0.00948838922873517	0.111756550957697
Q00610	Clathrin heavy chain 1	0.00012927	0.0001101595	0.125562917286212	103	0.910774795983733	0.95629655005379
Q00610-1	Isoform 1 of Clathrin heavy chain 1	0.00012927	0.0001101595	0.125562917286212	103	0.910774795983733	0.95629655005379
Q00839	Heterogeneous nuclear ribonucleoprotein U	7.138e-06	4.3205e-06	0.0384475804705033	110	0.479451149544828	0.674209570228224
Q00839-1	Isoform 1 of Heterogeneous nuclear ribonucleoprotein U	7.138e-06	4.3205e-06	0.0384475804705033	110	0.479451149544828	0.674209570228224
Q01082	Spectrin beta chain, non-erythrocytic 1	5.641e-06	3.925e-07	0.073518369045587	136	0.0161557360491232	0.140365422772475
Q01082-1	Isoform Long of Spectrin beta chain, non-erythrocytic 1	5.641e-06	3.925e-07	0.073518369045587	136	0.0161557360491232	0.140365422772475
Q01105	Protein SET	0.000121642	3.0599e-05	0.76308744028637	149	0.0183488012762889	0.150588558579456
Q01105-1	Isoform 1 of Protein SET	0.000121642	3.0599e-05	0.76308744028637	149	0.0183488012762889	0.150588558579456
Q01130	Serine/arginine-rich splicing factor 2	8.935e-06	9.7135e-06	-0.0102735014002828	100	1	1
Q01130-1	Isoform 1 of Serine/arginine-rich splicing factor 2	8.935e-06	9.7135e-06	-0.0102735014002828	100	1	1
Q01432	AMP deaminase 3	1.0299e-05	5.6695e-06	0.0618606877557681	123	0.181851692021117	0.460767338469347
Q01432-1	Isoform 1B of AMP deaminase 3	1.0299e-05	5.6695e-06	0.0618606877557681	123	0.181851692021117	0.460767338469347
Q01459	Di-N-acetylchitobiase	5.5429e-05	3.31055e-05	0.223685521916268	131	0.151536509350259	0.457940397389394
Q01469	Fatty acid-binding protein 5	0.003106088	0.003852761	-0.30204670177428	60	0.0822094447281854	0.368276725945252
Q01518	Adenylyl cyclase-associated protein 1	0.001120434	0.001123085	-0.00313039190933218	95	0.845778642480292	0.904928498130757
Q01518-1	Isoform 1 of Adenylyl cyclase-associated protein 1	0.001120434	0.001123085	-0.00313039190933218	95	0.845778642480292	0.904928498130757
Q01546	Keratin, type II cytoskeletal 2 oral	0.000216663	0.000661242	-1.26540685387634	93.5	0.655132458160035	0.780117542182952
Q01813	ATP-dependent 6-phosphofructokinase, platelet type	2.538e-06	1.1034e-05	-0.114842852091492	83.5	0.313786715711506	0.613484572053341
Q01813-1	Isoform 1 of ATP-dependent 6-phosphofructokinase, platelet type	2.538e-06	1.1034e-05	-0.114842852091492	83.5	0.313786715711506	0.613484572053341
Q01844	RNA-binding protein EWS	3.153e-06	0	0.0447857797526101	110	0.179109192726722	0.457940397389394
Q01844-1	Isoform EWS of RNA-binding protein EWS	3.153e-06	0	0.0447857797526101	110	0.179109192726722	0.457940397389394
Q01970	1-phosphatidylinositol 4,5-bisphosphate phosphodiesterase beta-3	0	6.34e-07	-0.00911781353523189	95	0.524518280213076	0.674209570228224
Q01970-1	Isoform 1 of 1-phosphatidylinositol 4,5-bisphosphate phosphodiesterase beta-3	0	6.34e-07	-0.00911781353523189	95	0.524518280213076	0.674209570228224
Q02218	2-oxoglutarate dehydrogenase, mitochondrial	1.945e-06	7.6085e-06	-0.0780010223478875	83.5	0.313786715711506	0.613484572053341
Q02218-1	Isoform 1 of 2-oxoglutarate dehydrogenase, mitochondrial	1.945e-06	7.6085e-06	-0.0780010223478875	83.5	0.313786715711506	0.613484572053341
Q02224	Centromere-associated protein E	0	3.485e-07	-0.00501905159106109	95	0.524518280213076	0.674209570228224
Q02224-1	Isoform 1 of Centromere-associated protein E	0	3.485e-07	-0.00501905159106109	95	0.524518280213076	0.674209570228224
Q02410	Amyloid-beta A4 precursor protein-binding family A member 1	9.682e-06	4.812e-06	0.0655228818322602	105	0.760436910453029	0.849456310684633
Q02410-1	Isoform 1 of Amyloid-beta A4 precursor protein-binding family A member 1	9.682e-06	4.812e-06	0.0655228818322602	105	0.760436910453029	0.849456310684633
Q02413	Desmoglein-1	6.7542e-05	0.0002156805	-0.91394234560908	34	0.00391629396473782	0.0586402527166859
Q02413-1	Isoform 1 of Desmoglein-1	6.7542e-05	0.0002156805	-0.91394234560908	34	0.00391629396473782	0.0586402527166859
Q02487	Desmocollin-2	0.000120427	0.0003195725	-0.928619172818856	35	0.00325844403805423	0.0512619848236918
Q02487-1	Isoform 2A of Desmocollin-2	0.000120427	0.0003195725	-0.928619172818856	35	0.00325844403805423	0.0512619848236918
Q02543	60S ribosomal protein L18a	9.2231e-05	8.9427e-05	0.0211990299244587	94	0.755932127731624	0.845791322000362
Q02790	Peptidyl-prolyl cis-trans isomerase FKBP4	1.2861e-05	1.9092e-05	-0.077529465790926	90	0.591348411055027	0.737221336191276
Q02809	Procollagen-lysine,2-oxoglutarate 5-dioxygenase 1	7.981e-06	1.551e-06	0.0885730362896062	123.5	0.0868720608345192	0.385110001967199
Q02809-1	Isoform 1 of Procollagen-lysine,2-oxoglutarate 5-dioxygenase 1	7.981e-06	1.551e-06	0.0885730362896062	123.5	0.0868720608345192	0.385110001967199
Q02818	Nucleobindin-1	7.1009e-05	0.000287632	-1.18061541935525	42	0.0103437606305497	0.118364577947144
Q02878	60S ribosomal protein L6	4.0608e-05	0.0001043175	-0.539134097662561	84	0.429933543790133	0.674209570228224
Q02978	Mitochondrial 2-oxoglutarate/malate carrier protein	6.087e-06	0	0.0852478778868484	110	0.179109192726722	0.457940397389394
Q02978-1	Isoform 1 of Mitochondrial 2-oxoglutarate/malate carrier protein	6.087e-06	0	0.0852478778868484	110	0.179109192726722	0.457940397389394
Q03013	Glutathione S-transferase Mu 4	3.65e-05	0	0.448900951145127	130	0.0126960891538473	0.123990842168086
Q03013-1	Isoform 1 of Glutathione S-transferase Mu 4	3.65e-05	0	0.448900951145127	130	0.0126960891538473	0.123990842168086
Q03113	Guanine nucleotide-binding protein subunit alpha-12	5.017e-06	1.1976e-05	-0.0925666620359706	93.5	0.655132458160035	0.780117542182952
Q03113-1	Isoform 1 of Guanine nucleotide-binding protein subunit alpha-12	5.017e-06	1.1976e-05	-0.0925666620359706	93.5	0.655132458160035	0.780117542182952
Q03252	Lamin-B2	3.157e-06	0	0.0448417225587203	110	0.179109192726722	0.457940397389394
Q03403	Trefoil factor 2	0	2.33615e-05	-0.302892212756996	95	0.524518280213076	0.674209570228224
Q03591	Complement factor H-related protein 1	1.7377e-05	0	0.231149740332718	110	0.179109192726722	0.457940397389394
Q04118	Basic salivary proline-rich protein 3	2.726e-05	0.0001162595	-0.764984483165479	54.5	0.0367757367875586	0.245426821278182
Q04446	1,4-alpha-glucan-branching enzyme	0	9.87e-06	-0.135797512223391	70	0.063279235390976	0.303460047062347
Q04637	Eukaryotic translation initiation factor 4 gamma 1	0	1.1315e-06	-0.0162324316184161	90	0.333923855116587	0.613484572053341
Q04637-1	Isoform A of Eukaryotic translation initiation factor 4 gamma 1	0	1.1315e-06	-0.0162324316184161	90	0.333923855116587	0.613484572053341
Q04695	Keratin, type I cytoskeletal 17	0.00381366	0.002683301	0.49172148966984	113	0.569829039926534	0.717062470895482
Q04760	Lactoylglutathione lyase	3.2084e-05	9.21415e-05	-0.540713439282305	54	0.0324006309650769	0.223001897718072
Q04760-1	Isoform 1 of Lactoylglutathione lyase	3.2084e-05	9.21415e-05	-0.540713439282305	54	0.0324006309650769	0.223001897718072
Q04837	Single-stranded DNA-binding protein, mitochondrial	2.6805e-05	2.3964e-05	0.0326904201087803	104	0.812540451848383	0.888272377457552
Q04917	14-3-3 protein eta	8.751e-05	0.000392634	-1.3935486641107	82.5	0.28450008586798	0.608562113767754
Q04941	Proteolipid protein 2	2.5436e-05	1.77775e-05	0.0908875038792374	110	0.479451149544828	0.674209570228224
Q04941-1	Isoform 1 of Proteolipid protein 2	2.5436e-05	1.77775e-05	0.0908875038792374	110	0.479451149544828	0.674209570228224
Q05315	Galectin-10	0.000166658	0.0003076345	-0.612285547721363	76.5	0.272052308265326	0.587290834177065
Q05639	Elongation factor 1-alpha 2	5.609e-06	9.15315e-05	-0.858848896364293	73.5	0.141734061153855	0.457940397389394
Q05707	Collagen alpha-1(XIV) chain	0	2.517e-06	-0.0358631661411781	95	0.524518280213076	0.674209570228224
Q05707-1	Isoform 1 of Collagen alpha-1(XIV) chain	0	2.517e-06	-0.0358631661411781	95	0.524518280213076	0.674209570228224
Q06323	Proteasome activator complex subunit 1	6.374e-05	0.000243617	-1.06939461323948	48	0.0216438735256224	0.171144674086031
Q06323-1	Isoform 1 of Proteasome activator complex subunit 1	6.374e-05	0.000243617	-1.06939461323948	48	0.0216438735256224	0.171144674086031
Q06481	Amyloid-like protein 2	0	1.1105e-06	-0.0159328242572592	95	0.524518280213076	0.674209570228224
Q06481-1	Isoform 1 of Amyloid-like protein 2	0	1.1105e-06	-0.0159328242572592	95	0.524518280213076	0.674209570228224
Q06828	Fibromodulin	0	6.087e-06	-0.0852478778868484	90	0.333923855116587	0.613484572053341
Q06830	Peroxiredoxin-1	0.001735105	0.002324754	-0.401975775392659	48	0.0215565876735292	0.171144674086031
Q07020	60S ribosomal protein L18	0.000123426	0.000132884	-0.0598144429472498	102	0.944505535718192	0.982260884039575
Q07020-1	Isoform 1 of 60S ribosomal protein L18	0.000123426	0.000132884	-0.0598144429472498	102	0.944505535718192	0.982260884039575
Q07021	Complement component 1 Q subcomponent-binding protein, mitochondrial	2.7263e-05	2.46775e-05	0.0296119042559777	122	0.202047920677496	0.489892245225797
Q07065	Cytoskeleton-associated protein 4	2.934e-06	2.1373e-05	-0.237727927190383	78	0.202047920677496	0.489892245225797
Q07283	Trichohyalin	5.075e-06	0	0.0714194564898865	140	0.00327785338126626	0.0512619848236918
Q07654	Trefoil factor 3	0.001299921	0.0004820525	1.26612422325968	163	0.00565881216413877	0.0765844050098589
Q07654-2	Isoform 2 of Trefoil factor 3	0.001299921	0.0004820525	1.26612422325968	163	0.00565881216413877	0.0765844050098589
Q07812	Apoptosis regulator BAX	0	5.2345e-06	-0.0736077542428646	95	0.524518280213076	0.674209570228224
Q07812-1	Isoform Alpha of Apoptosis regulator BAX	0	5.2345e-06	-0.0736077542428646	95	0.524518280213076	0.674209570228224
Q07960	Rho GTPase-activating protein 1	0.000111943	0.000113448	-0.0102083264372297	100.5	1	1
Q08188	Protein-glutamine gamma-glutamyltransferase E	0.002077302	0.0022970845	-0.138739237902486	95	0.845778642480292	0.904928498130757
Q08211	ATP-dependent RNA helicase A	1.505e-06	0	0.0215507943812732	110	0.179109192726722	0.457940397389394
Q08211-1	Isoform 1 of ATP-dependent RNA helicase A	1.505e-06	0	0.0215507943812732	110	0.179109192726722	0.457940397389394
Q08380	Galectin-3-binding protein	0.000817717	0.0008941215	-0.115372853853046	94	0.812072085835204	0.888272377457552
Q08477	Docosahexaenoic acid omega-hydroxylase CYP4F3	2.9308e-05	4.115e-06	0.312633599469486	116	0.190381400946222	0.466832442215693
Q08477-1	Isoform CYP4F3A of Docosahexaenoic acid omega-hydroxylase CYP4F3	2.9308e-05	4.115e-06	0.312633599469486	116	0.190381400946222	0.466832442215693
Q08722	Leukocyte surface antigen CD47	1.7956e-05	2.623e-06	0.200894699313006	126.5	0.0529344475281567	0.275435249152978
Q08722-1	Isoform OA3-323 of Leukocyte surface antigen CD47	1.7956e-05	2.623e-06	0.200894699313006	126.5	0.0529344475281567	0.275435249152978
Q08AI8	Protein mab-21-like 4	0	5.29215e-05	-0.612791256684282	65	0.0406467444933824	0.253292912039704
Q08AI8-1	Isoform 1 of Protein mab-21-like 4	0	5.29215e-05	-0.612791256684282	65	0.0406467444933824	0.253292912039704
Q09666	Neuroblast differentiation-associated protein AHNAK	9.029e-06	0.0001224505	-1.02877242100434	92	0.733117148417093	0.829302056581882
Q09666-1	Isoform 1 of Neuroblast differentiation-associated protein AHNAK	9.029e-06	0.0001224505	-1.02877242100434	92	0.733117148417093	0.829302056581882
Q0VD83	Apolipoprotein B receptor	0	1.7155e-06	-0.0245395422164414	95	0.524518280213076	0.674209570228224
Q0VD83-4	Isoform 4 of Apolipoprotein B receptor	0	1.7155e-06	-0.0245395422164414	95	0.524518280213076	0.674209570228224
Q10567	AP-1 complex subunit beta-1	0	5.3535e-06	-0.0752382434268597	75	0.0969044446618861	0.399393867823147
Q10567-1	Isoform A of AP-1 complex subunit beta-1	0	5.3535e-06	-0.0752382434268597	75	0.0969044446618861	0.399393867823147
Q10588	ADP-ribosyl cyclase/cyclic ADP-ribose hydrolase 2	2.4162e-05	1.37345e-05	0.126553756839467	113.5	0.413107205228418	0.674209570228224
Q10588-1	Isoform 1 of ADP-ribosyl cyclase/cyclic ADP-ribose hydrolase 2	2.4162e-05	1.37345e-05	0.126553756839467	113.5	0.413107205228418	0.674209570228224
Q10713	Mitochondrial-processing peptidase subunit alpha	0	1.683e-06	-0.0240785005742676	95	0.524518280213076	0.674209570228224
Q10713-1	Isoform 1 of Mitochondrial-processing peptidase subunit alpha	0	1.683e-06	-0.0240785005742676	95	0.524518280213076	0.674209570228224
Q12840	Kinesin heavy chain isoform 5A	5.135e-06	0	0.0722430301048824	110	0.179109192726722	0.457940397389394
Q12841	Follistatin-related protein 1	0	1.8215e-05	-0.241413107026494	85	0.22058618077954	0.498755099513577
Q12841-1	Isoform 1 of Follistatin-related protein 1	0	1.8215e-05	-0.241413107026494	85	0.22058618077954	0.498755099513577
Q12907	Vesicular integral-membrane protein VIP36	0	4.3945e-06	-0.0620457058566153	95	0.524518280213076	0.674209570228224
Q12931	Heat shock protein 75 kDa, mitochondrial	2.846e-06	1.3205e-06	0.0215595824248407	105.5	0.61106934680127	0.739849011715196
Q12931-1	Isoform 1 of Heat shock protein 75 kDa, mitochondrial	2.846e-06	1.3205e-06	0.0215595824248407	105.5	0.61106934680127	0.739849011715196
Q12982	BCL2/adenovirus E1B 19 kDa protein-interacting protein 2	6.047e-06	0	0.0847038085503016	110	0.179109192726722	0.457940397389394
Q12982-1	Isoform 1 of BCL2/adenovirus E1B 19 kDa protein-interacting protein 2	6.047e-06	0	0.0847038085503016	110	0.179109192726722	0.457940397389394
Q13011	Delta(3,5)-Delta(2,4)-dienoyl-CoA isomerase, mitochondrial	6.5978e-05	3.04415e-05	0.347589091920593	133	0.114006070240859	0.44822218956427
Q13043	Serine/threonine-protein kinase 4	0	3.094e-06	-0.0439603712886392	95	0.524518280213076	0.674209570228224
Q13043-1	Isoform 1 of Serine/threonine-protein kinase 4	0	3.094e-06	-0.0439603712886392	95	0.524518280213076	0.674209570228224
Q13045	Protein flightless-1 homolog	0	1.313e-06	-0.0188193057501245	90	0.333923855116587	0.613484572053341
Q13045-1	Isoform 1 of Protein flightless-1 homolog	0	1.313e-06	-0.0188193057501245	90	0.333923855116587	0.613484572053341
Q13094	Lymphocyte cytosolic protein 2	7.762e-06	0	0.107848531741602	110	0.179109192726722	0.457940397389394
Q13155	Aminoacyl tRNA synthase complex-interacting multifunctional protein 2	1.258e-05	5.0925e-06	0.0992908392884324	112	0.391960846685801	0.674209570228224
Q13155-1	Isoform 1 of Aminoacyl tRNA synthase complex-interacting multifunctional protein 2	1.258e-05	5.0925e-06	0.0992908392884324	112	0.391960846685801	0.674209570228224
Q13162	Peroxiredoxin-4	0.000232347	0.000201276	0.141604580436203	119	0.35812358642508	0.645401981937644
Q13200	26S proteasome non-ATPase regulatory subunit 2	6.521e-06	2.0313e-05	-0.175654658811752	87.5	0.529251035314602	0.678434273411022
Q13200-1	Isoform 1 of 26S proteasome non-ATPase regulatory subunit 2	6.521e-06	2.0313e-05	-0.175654658811752	87.5	0.529251035314602	0.678434273411022
Q13201	Multimerin-1	0	6.6635e-06	-0.0930665737466843	85	0.22058618077954	0.498755099513577
Q13201-1	Isoform 1 of Multimerin-1	0	6.6635e-06	-0.0930665737466843	85	0.22058618077954	0.498755099513577
Q13217	DnaJ homolog subfamily C member 3	0	2.04275e-05	-0.268164873687523	80	0.146615228247062	0.457940397389394
Q13231	Chitotriosidase-1	9.8186e-05	4.39575e-05	0.461212099710572	128	0.135658841243933	0.457940397389394
Q13231-1	Isoform 1 of Chitotriosidase-1	9.8186e-05	4.39575e-05	0.461212099710572	128	0.135658841243933	0.457940397389394
Q13232	Nucleoside diphosphate kinase 3	1.1642e-05	0	0.158879874771333	110	0.179109192726722	0.457940397389394
Q13315	Serine-protein kinase ATM	0	4.135e-07	-0.00595324412684306	95	0.524518280213076	0.674209570228224
Q13332	Receptor-type tyrosine-protein phosphatase S	0	1.3375e-06	-0.0191681430702797	90	0.333923855116587	0.613484572053341
Q13332-1	Isoform 1 of Receptor-type tyrosine-protein phosphatase S	0	1.3375e-06	-0.0191681430702797	90	0.333923855116587	0.613484572053341
Q13404	Ubiquitin-conjugating enzyme E2 variant 1	6.6369e-05	0.000149728	-0.585970951043814	65.5	0.122156507890681	0.457940397389394
Q13404-4	Isoform 3 of Ubiquitin-conjugating enzyme E2 variant 1	6.6369e-05	0.000149728	-0.585970951043814	65.5	0.122156507890681	0.457940397389394
Q13410	Butyrophilin subfamily 1 member A1	3.0819e-05	1.611e-06	0.364515500457253	126.5	0.0529344475281567	0.275435249152978
Q13421	Mesothelin	0.000131729	1.2017e-05	1.04872090711692	128	0.102730320433133	0.418503403790548
Q13421-1	Isoform 1 of Mesothelin	0.000131729	1.2017e-05	1.04872090711692	128	0.102730320433133	0.418503403790548
Q13509	Tubulin beta-3 chain	0	0.000172418	-1.4458220324718	85	0.22058618077954	0.498755099513577
Q13509-1	Isoform 1 of Tubulin beta-3 chain	0	0.000172418	-1.4458220324718	85	0.22058618077954	0.498755099513577
Q13510	Acid ceramidase	0.0001976	8.9219e-05	0.653317565519622	154	0.0178610527058593	0.149195440258142
Q13510-1	Isoform 1 of Acid ceramidase	0.0001976	8.9219e-05	0.653317565519622	154	0.0178610527058593	0.149195440258142
Q13561	Dynactin subunit 2	0	8.833e-06	-0.12211607237597	85	0.22058618077954	0.498755099513577
Q13561-1	Isoform 1 of Dynactin subunit 2	0	8.833e-06	-0.12211607237597	85	0.22058618077954	0.498755099513577
Q13576	Ras GTPase-activating-like protein IQGAP2	7.468e-06	2.7935e-06	0.0641581018180837	122	0.224346611287101	0.503616994236992
Q13576-1	Isoform 1 of Ras GTPase-activating-like protein IQGAP2	7.468e-06	2.7935e-06	0.0641581018180837	122	0.224346611287101	0.503616994236992
Q13620	Cullin-4B	0	8.565e-07	-0.012304065761267	95	0.524518280213076	0.674209570228224
Q13620-2	Isoform 1 of Cullin-4B	0	8.565e-07	-0.012304065761267	95	0.524518280213076	0.674209570228224
Q13630	GDP-L-fucose synthase	0	2.547e-05	-0.327342455609822	70	0.063279235390976	0.303460047062347
Q13751	Laminin subunit beta-3	1.024e-05	0	0.140647793154841	130	0.0126960891538473	0.123990842168086
Q13753	Laminin subunit gamma-2	1.64e-06	0	0.0234682805039057	110	0.179109192726722	0.457940397389394
Q13753-1	Isoform Long of Laminin subunit gamma-2	1.64e-06	0	0.0234682805039057	110	0.179109192726722	0.457940397389394
Q13765	Nascent polypeptide-associated complex subunit alpha	6.3466e-05	0.000109011	-0.354588277078564	97	0.898697167621834	0.946793610350099
Q13765-1	Isoform 1 of Nascent polypeptide-associated complex subunit alpha	6.3466e-05	0.000109011	-0.354588277078564	97	0.898697167621834	0.946793610350099
Q13813	Spectrin alpha chain, non-erythrocytic 1	4.2307e-05	3.29855e-05	0.0977376781038561	112	0.608074360498413	0.739849011715196
Q13813-1	Isoform 1 of Spectrin alpha chain, non-erythrocytic 1	4.2307e-05	3.29855e-05	0.0977376781038561	112	0.608074360498413	0.739849011715196
Q13823	Nucleolar GTP-binding protein 2	2.701e-06	1.5305e-06	0.0165370477628937	104.5	0.684126900052802	0.798100797202087
Q13835	Plakophilin-1	0.000357178	0.000538688	-0.482355363805592	97	0.909506799434028	0.95629655005379
Q13835-1	Isoform 2 of Plakophilin-1	0.000357178	0.000538688	-0.482355363805592	97	0.909506799434028	0.95629655005379
Q13838	Spliceosome RNA helicase DDX39B	4.466e-06	0	0.0630334723270884	110	0.179109192726722	0.457940397389394
Q13838-1	Isoform 1 of Spliceosome RNA helicase DDX39B	4.466e-06	0	0.0630334723270884	110	0.179109192726722	0.457940397389394
Q13867	Bleomycin hydrolase	4.546e-06	4.81e-06	-0.00363850754385098	99	0.966307075684792	0.992032975219799
Q13882	Protein-tyrosine kinase 6	0	1.8785e-06	-0.0268496234753108	95	0.524518280213076	0.674209570228224
Q13882-1	Isoform 1 of Protein-tyrosine kinase 6	0	1.8785e-06	-0.0268496234753108	95	0.524518280213076	0.674209570228224
Q13885	Tubulin beta-2A chain	0.000319618	0.000431874	-0.342007949009057	87.5	0.57761943527152	0.722987421204682
Q13938	Calcyphosin	9.0607e-05	0	0.930601102877679	140	0.00327785338126626	0.0512619848236918
Q13938-1	Isoform 1 of Calcyphosin	9.0607e-05	0	0.930601102877679	140	0.00327785338126626	0.0512619848236918
Q14002	Carcinoembryonic antigen-related cell adhesion molecule 7	6.665e-06	0	0.0930868621053556	110	0.179109192726722	0.457940397389394
Q14002-1	Isoform 2a of Carcinoembryonic antigen-related cell adhesion molecule 7	6.665e-06	0	0.0930868621053556	110	0.179109192726722	0.457940397389394
Q14019	Coactosin-like protein	0.000268831	0.0003464775	-0.2756275548956	89	0.629905047043966	0.758094359738676
Q14103	Heterogeneous nuclear ribonucleoprotein D0	5.5337e-05	2.5632e-05	0.306197525760263	104.5	0.83388888668972	0.902084837949586
Q14103-1	Isoform 1 of Heterogeneous nuclear ribonucleoprotein D0	5.5337e-05	2.5632e-05	0.306197525760263	104.5	0.83388888668972	0.902084837949586
Q14116	Interleukin-18	1.0309e-05	8.84105e-05	-0.772328863924592	46	0.00927770598185872	0.111610009995437
Q14116-1	Isoform 1 of Interleukin-18	1.0309e-05	8.84105e-05	-0.772328863924592	46	0.00927770598185872	0.111610009995437
Q14134	Tripartite motif-containing protein 29	6.3247e-05	0.000172009	-0.736597907397623	79	0.335085893827816	0.613484572053341
Q14134-1	Isoform Alpha of Tripartite motif-containing protein 29	6.3247e-05	0.000172009	-0.736597907397623	79	0.335085893827816	0.613484572053341
Q14152	Eukaryotic translation initiation factor 3 subunit A	2.937e-06	1.3116e-05	-0.136041367373419	80	0.290022314976136	0.613484572053341
Q14152-1	Isoform 1 of Eukaryotic translation initiation factor 3 subunit A	2.937e-06	1.3116e-05	-0.136041367373419	80	0.290022314976136	0.613484572053341
Q14166	Tubulin--tyrosine ligase-like protein 12	1.8591e-05	6.4885e-06	0.155296888274094	125	0.14601599219381	0.457940397389394
Q14204	Cytoplasmic dynein 1 heavy chain 1	8.868e-06	9.8775e-06	-0.0133160314911862	116	0.480999385347315	0.674209570228224
Q14210	Lymphocyte antigen 6D	1.616e-05	0.000103862	-0.811479522740962	72.5	0.127040226593533	0.457940397389394
Q14247	Src substrate cortactin	3.761e-06	6.1705e-06	-0.0331186730602973	95.5	0.765884547871692	0.850479290831879
Q14247-1	Isoform 1 of Src substrate cortactin	3.761e-06	6.1705e-06	-0.0331186730602973	95.5	0.765884547871692	0.850479290831879
Q14254	Flotillin-2	1.8096e-05	0	0.239960100400669	130	0.0126960891538473	0.123990842168086
Q14376	UDP-glucose 4-epimerase	1.7024e-05	4.9125e-06	0.157617856094816	101	0.966307075684792	0.992032975219799
Q14376-1	Isoform 1 of UDP-glucose 4-epimerase	1.7024e-05	4.9125e-06	0.157617856094816	101	0.966307075684792	0.992032975219799
Q14409	Glycerol kinase 3	0	1.681e-06	-0.0240501239679656	95	0.524518280213076	0.674209570228224
Q14435	Polypeptide N-acetylgalactosaminyltransferase 3	0	4.9655e-06	-0.0699152216276673	90	0.333923855116587	0.613484572053341
Q14435-1	Isoform 1 of Polypeptide N-acetylgalactosaminyltransferase 3	0	4.9655e-06	-0.0699152216276673	90	0.333923855116587	0.613484572053341
Q14508	WAP four-disulfide core domain protein 2	0.001319442	0.001108147	0.232527896394945	100	1	1
Q14508-1	Isoform 1 of WAP four-disulfide core domain protein 2	0.001319442	0.001108147	0.232527896394945	100	1	1
Q14515	SPARC-like protein 1	8.9294e-05	0.0002631425	-0.939907101256402	84.5	0.507653206376071	0.674209570228224
Q14515-1	Isoform 1 of SPARC-like protein 1	8.9294e-05	0.0002631425	-0.939907101256402	84.5	0.507653206376071	0.674209570228224
Q14520	Hyaluronan-binding protein 2	0	5.3815e-06	-0.0756216202876807	95	0.524518280213076	0.674209570228224
Q14520-1	Isoform 1 of Hyaluronan-binding protein 2	0	5.3815e-06	-0.0756216202876807	95	0.524518280213076	0.674209570228224
Q14571	Inositol 1,4,5-trisphosphate receptor type 2	7.66e-07	0	0.0110089334226746	110	0.179109192726722	0.457940397389394
Q14571-1	Isoform Long of Inositol 1,4,5-trisphosphate receptor type 2	7.66e-07	0	0.0110089334226746	110	0.179109192726722	0.457940397389394
Q14574	Desmocollin-3	2.221e-06	9.86e-07	0.0175363084240558	105.5	0.61106934680127	0.739849011715196
Q14574-1	Isoform 3A of Desmocollin-3	2.221e-06	9.86e-07	0.0175363084240558	105.5	0.61106934680127	0.739849011715196
Q14602	Putative DNA-binding protein inhibitor ID-2B	0	2.4505e-05	-0.316203680689817	95	0.524518280213076	0.674209570228224
Q14624	Inter-alpha-trypsin inhibitor heavy chain H4	0.000328876	3.80555e-05	1.63531222001356	193	2.60569636480803e-05	0.00318914576823244
Q14624-1	Isoform 1 of Inter-alpha-trypsin inhibitor heavy chain H4	0.000328876	3.80555e-05	1.63531222001356	193	2.60569636480803e-05	0.00318914576823244
Q14651	Plastin-1	2.9004e-05	0	0.367415799684931	120	0.0473299388579321	0.253778624543007
Q14683	Structural maintenance of chromosomes protein 1A	1.587e-06	0	0.0227157934928233	110	0.179109192726722	0.457940397389394
Q14697	Neutral alpha-glucosidase AB	5.4289e-05	2.4348e-05	0.311251905364504	148.5	0.0314306764818414	0.217389076895291
Q14697-1	Isoform 1 of Neutral alpha-glucosidase AB	5.4289e-05	2.4348e-05	0.311251905364504	148.5	0.0314306764818414	0.217389076895291
Q14739	Delta(14)-sterol reductase	9.191e-06	0	0.126853947920193	130	0.0126960891538473	0.123990842168086
Q14764	Major vault protein	4.9889e-05	4.1102e-05	0.0871560741393385	117	0.448924444165963	0.674209570228224
Q14766	Latent-transforming growth factor beta-binding protein 1	0	4.545e-07	-0.00654219306343684	95	0.524518280213076	0.674209570228224
Q14766-1	Isoform Long of Latent-transforming growth factor beta-binding protein 1	0	4.545e-07	-0.00654219306343684	95	0.524518280213076	0.674209570228224
Q14847	LIM and SH3 domain protein 1	7.566e-06	7.2105e-06	0.00477592805001414	104.5	0.684126900052802	0.798100797202087
Q14847-1	Isoform 1 of LIM and SH3 domain protein 1	7.566e-06	7.2105e-06	0.00477592805001414	104.5	0.684126900052802	0.798100797202087
Q14914	Prostaglandin reductase 1	2.3925e-05	0.000194162	-1.24714363172606	33	0.00270028853645954	0.0500086330929842
Q14914-1	Isoform 1 of Prostaglandin reductase 1	2.3925e-05	0.000194162	-1.24714363172606	33	0.00270028853645954	0.0500086330929842
Q14964	Ras-related protein Rab-39A	0	2.4017e-05	-0.310537895891533	85	0.22058618077954	0.498755099513577
Q14974	Importin subunit beta-1	5.7877e-05	9.15935e-05	-0.279247606721707	64	0.118173272852043	0.457940397389394
Q14974-1	Isoform 1 of Importin subunit beta-1	5.7877e-05	9.15935e-05	-0.279247606721707	64	0.118173272852043	0.457940397389394
Q14980	Nuclear mitotic apparatus protein 1	1.293e-05	1.821e-05	-0.0659232949484032	99	0.981693556222821	0.998408694958489
Q14980-1	Isoform 1 of Nuclear mitotic apparatus protein 1	1.293e-05	1.821e-05	-0.0659232949484032	99	0.981693556222821	0.998408694958489
Q14997	Proteasome activator complex subunit 4	0	9.685e-07	-0.0139052733536484	90	0.333923855116587	0.613484572053341
Q14997-1	Isoform 1 of Proteasome activator complex subunit 4	0	9.685e-07	-0.0139052733536484	90	0.333923855116587	0.613484572053341
Q14CN2	Calcium-activated chloride channel regulator 4	5.7332e-05	6.77715e-05	-0.0926855277648269	102	0.946669193037075	0.982260884039575
Q14CN2-1	Isoform 1 of Calcium-activated chloride channel regulator 4	5.7332e-05	6.77715e-05	-0.0926855277648269	102	0.946669193037075	0.982260884039575
Q14CN4	Keratin, type II cytoskeletal 72	0	0.000275332	-1.90816729654846	80	0.146615228247062	0.457940397389394
Q14CN4-1	Isoform 1 of Keratin, type II cytoskeletal 72	0	0.000275332	-1.90816729654846	80	0.146615228247062	0.457940397389394
Q15005	Signal peptidase complex subunit 2	0	3.749e-06	-0.0530974308981769	95	0.524518280213076	0.674209570228224
Q15008	26S proteasome non-ATPase regulatory subunit 6	5.058e-06	1.1852e-05	-0.0904050279951996	86.5	0.413107205228418	0.674209570228224
Q15008-1	Isoform 1 of 26S proteasome non-ATPase regulatory subunit 6	5.058e-06	1.1852e-05	-0.0904050279951996	86.5	0.413107205228418	0.674209570228224
Q15019	Septin-2	1.6663e-05	9.8055e-06	0.0873967601015124	116.5	0.313786715711506	0.613484572053341
Q15019-1	Isoform 1 of Septin-2	1.6663e-05	9.8055e-06	0.0873967601015124	116.5	0.313786715711506	0.613484572053341
Q15027	Arf-GAP with coiled-coil, ANK repeat and PH domain-containing protein 1	0	1.192e-06	-0.0170952384853909	95	0.524518280213076	0.674209570228224
Q15056	Eukaryotic translation initiation factor 4H	8.4918e-05	0.000109451	-0.179727108052893	101	0.980950606368462	0.998408694958489
Q15056-1	Isoform Long of Eukaryotic translation initiation factor 4H	8.4918e-05	0.000109451	-0.179727108052893	101	0.980950606368462	0.998408694958489
Q15063	Periostin	0.000214623	0	1.65362414047087	140	0.00327785338126626	0.0512619848236918
Q15063-1	Isoform 1 of Periostin	0.000214623	0	1.65362414047087	140	0.00327785338126626	0.0512619848236918
Q15067	Peroxisomal acyl-coenzyme A oxidase 1	2.3958e-05	3.4723e-05	-0.12014478661634	90	0.655095461836922	0.780117542182952
Q15067-1	Isoform 1 of Peroxisomal acyl-coenzyme A oxidase 1	2.3958e-05	3.4723e-05	-0.12014478661634	90	0.655095461836922	0.780117542182952
Q15080	Neutrophil cytosol factor 4	0.000108669	0.000101991	0.0469252756660428	86	0.542516963430082	0.691379316819274
Q15080-1	Isoform 1 of Neutrophil cytosol factor 4	0.000108669	0.000101991	0.0469252756660428	86	0.542516963430082	0.691379316819274
Q15084	Protein disulfide-isomerase A6	0.000162971	9.3253e-05	0.444412900027517	143	0.0580633211572483	0.298263228207398
Q15084-1	Isoform 1 of Protein disulfide-isomerase A6	0.000162971	9.3253e-05	0.444412900027517	143	0.0580633211572483	0.298263228207398
Q15126	Phosphomevalonate kinase	0	9.9845e-06	-0.137300220579295	90	0.333923855116587	0.613484572053341
Q15149	Plectin	5.083e-06	5.529e-06	-0.00611022116549975	105.5	0.803852859705738	0.884480792631491
Q15149-1	Isoform 1 of Plectin	5.083e-06	5.529e-06	-0.00611022116549975	105.5	0.803852859705738	0.884480792631491
Q15181	Inorganic pyrophosphatase	5.4065e-05	5.9302e-05	-0.0482252275081301	100.5	1	1
Q15185	Prostaglandin E synthase 3	0	5.8286e-05	-0.662533658357182	60	0.0255949344383818	0.187629532406366
Q15185-1	Isoform 1 of Prostaglandin E synthase 3	0	5.8286e-05	-0.662533658357182	60	0.0255949344383818	0.187629532406366
Q15233	Non-POU domain-containing octamer-binding protein	2.8566e-05	1.9192e-05	0.109221756927866	121	0.327598330352317	0.613484572053341
Q15233-1	Isoform 1 of Non-POU domain-containing octamer-binding protein	2.8566e-05	1.9192e-05	0.109221756927866	121	0.327598330352317	0.613484572053341
Q15257	Serine/threonine-protein phosphatase 2A activator	0	1.95025e-05	-0.257040799794938	75	0.0969044446618861	0.399393867823147
Q15257-1	Isoform 2 of Serine/threonine-protein phosphatase 2A activator	0	1.95025e-05	-0.257040799794938	75	0.0969044446618861	0.399393867823147
Q15286	Ras-related protein Rab-35	3.9156e-05	3.322e-05	0.0628924277791256	96.5	0.823285087661425	0.895495284820576
Q15286-1	Isoform 1 of Ras-related protein Rab-35	3.9156e-05	3.322e-05	0.0628924277791256	96.5	0.823285087661425	0.895495284820576
Q15323	Keratin, type I cuticular Ha1	0.0001578	0.0003114275	-0.674385963774554	86	0.445499747220962	0.674209570228224
Q15363	Transmembrane emp24 domain-containing protein 2	9.899e-06	4.2155e-06	0.076608392878768	105.5	0.61106934680127	0.739849011715196
Q15365	Poly(rC)-binding protein 1	4.4162e-05	4.94385e-05	-0.0518609477574081	109	0.684807679301397	0.798564050220975
Q15366	Poly(rC)-binding protein 2	0	2.4735e-06	-0.0352508720571034	95	0.524518280213076	0.674209570228224
Q15366-1	Isoform 1 of Poly(rC)-binding protein 2	0	2.4735e-06	-0.0352508720571034	95	0.524518280213076	0.674209570228224
Q15370	Elongin-B	0	6.55825e-05	-0.727550206065962	70	0.063279235390976	0.303460047062347
Q15370-1	Isoform 1 of Elongin-B	0	6.55825e-05	-0.727550206065962	70	0.063279235390976	0.303460047062347
Q15393	Splicing factor 3B subunit 3	1.56e-06	0	0.0223323000980553	110	0.179109192726722	0.457940397389394
Q15393-1	Isoform 1 of Splicing factor 3B subunit 3	1.56e-06	0	0.0223323000980553	110	0.179109192726722	0.457940397389394
Q15404	Ras suppressor protein 1	3.5077e-05	9.8285e-06	0.298529567423085	133	0.0276577644999643	0.195619615747235
Q15404-1	Isoform 1 of Ras suppressor protein 1	3.5077e-05	9.8285e-06	0.298529567423085	133	0.0276577644999643	0.195619615747235
Q15417	Calponin-3	6.048e-06	1.60545e-05	-0.130085051317975	90	0.519774685617823	0.674209570228224
Q15417-1	Isoform 1 of Calponin-3	6.048e-06	1.60545e-05	-0.130085051317975	90	0.519774685617823	0.674209570228224
Q15435	Protein phosphatase 1 regulatory subunit 7	1.0746e-05	3.5678e-05	-0.292932217243356	82	0.342339738426548	0.624553702962238
Q15435-1	Isoform 1 of Protein phosphatase 1 regulatory subunit 7	1.0746e-05	3.5678e-05	-0.292932217243356	82	0.342339738426548	0.624553702962238
Q15437	Protein transport protein Sec23B	1.2856e-05	8.0195e-06	0.063191346108102	115	0.43141535751203	0.674209570228224
Q15582	Transforming growth factor-beta-induced protein ig-h3	5.6074e-05	9.679e-06	0.508942899668581	145	0.0196430591520816	0.159352194562276
Q15631	Translin	0	3.1729e-05	-0.397572988347159	80	0.146615228247062	0.457940397389394
Q15631-1	Isoform 1 of Translin	0	3.1729e-05	-0.397572988347159	80	0.146615228247062	0.457940397389394
Q15642	Cdc42-interacting protein 4	0	1.468e-06	-0.0210248158806436	95	0.524518280213076	0.674209570228224
[truncated: 816 more rows]
