# Supplementary material for: Prediction of Oral Cancer Biomarkers by Salivary Proteomics Data
Source: Int J Mol Sci. 2024 Oct 16;25(20):11120. doi: 10.3390/ijms252011120 (PMC11508456; doi:10.3390/ijms252011120)
Supplement: Supplementary file 1 [file ijms-25-11120-s001.zip › Table S3.xlsx]

## Sheet: Sheet1
ORA result tables (affinity propagation)
	KEGG
	Gene set	Description	Size	Expect	Overlap	Ratio	p-Value	FDR
	hsa05322	Systemic lupus erythematosus	137	0.85831	21	24.467	9.5855e-25	3.3741e-22
	hsa04610	Complement and coagulation cascades	86	0.5388	11	20.416	3.2758e-12	2.8827e-10
	hsa0010	Glycolysis / Gluconeogenesis	67	0.41976	7	16.76	1.6278e-07	9.5499e-06
	REACTOME
	Gene set	Description	Size	Expect	Overlap	Ratio	p-Value	FDR
	R-HSA-9821993	Replacement of protamines by nucleosomes in the male pronucleus	42	0.22513	14	62.186	1.4487e-22	2.8785e-19
	R-HSA-5693571	Nonhomologous End-Joining (NHEJ)	68	0.3645	15	41.153	4.538e-21	2.2543e-18
	R-HSA-5250924	B-WICH complex positively regulates rRNA expression	90	0.48242	15	31.093	4.311e-19	4.5083e-17
	R-HSA-168249	Innate Immune System	1068	5.7247	28	4.8911	8.8205e-14	2.2761e-12
	R-HSA-977606	Regulation of Complement cascade	47	0.25193	9	35.724	2.2491e-12	5.3844e-11
	R-HSA-174577	Activation of C3 and C5	8	0.042882	5	116.6	2.0588e-10	4.3986e-09
	R-HSA-2262752	Cellular responses to stress	799	4.2828	21	4.9033	3.4145e-10	7.0674e-09
	R-HSA-381426	Regulation of Insulin-like Growth Factor (IGF) transport and uptake by Insulin-like Growth Factor Binding Proteins (IGFBPs)	125	0.67003	10	14.925	9.7409e-10	1.975e-08
	R-HSA-114608	Platelet degranulation	129	0.69147	8	11.57	3.844e-07	7.1383e-06
	R-HSA-372708	p130Cas linkage to MAPK signaling for integrins	15	0.080403	4	49.749	9.7253e-07	1.7409e-05
	R-HSA-6802948	Signaling by high-kinase activity BRAF mutants	36	0.19297	5	25.911	1.2358e-06	2.1539e-05
	R-HSA-70171	Glycolysis	73	0.3913	6	15.334	2.3569e-06	4.0027e-05
	R-HSA-5602498	MyD88 deficiency (TLR2/4)	17	0.091124	3	32.922	9.4309e-05	0.001409
	R-HSA-8963898	Plasma lipoprotein assembly	19	0.10184	3	29.457	0.00013337	0.001963
	R-HSA-9637690	Response of Mtb to phagocytosis	23	0.12329	3	24.334	0.00024006	0.003383
	R-HSA-9664424	Cell recrutiment (pro-inflammatory response)	26	0.13937	3	21.526	0.00034843	0.0047747
	Gene - Ontology Cellular Component
	Gene set	Description	Size	Expect	Overlap	Ratio	p-Value	FDR
	GO:0072562	Blood microparticle	109	0.4222	17	40.265	5.5608e-24	1.051e-21
	GO:0031983	Vesicle lumen	324	1.255	17	13.546	9.3394e-16	8.8258e-14
	GO:0005766	Primary lysosome	155	0.60038	6	9.9937	2.6347e-05	0.00087511
